# Supplementary material for: Proteomic and genomic integration identifies kinase and differentiation determinants of kinase inhibitor sensitivity in leukemia cells
Source: Leukemia. 2018 Apr 7;32(8):1818–22. doi: 10.1038/s41375-018-0032-1 (PMC5949212; doi:10.1038/s41375-018-0032-1)
Supplement: Supplementary file 2 — Data Set 1 [file 41375_2018_32_MOESM2_ESM.xlsx]

## Sheet: Sheet1
	Vial Clinical Data								Signature	Compound Sensitivity (fold over control at 1μM)					Compound Sensitiity (ED50)					Mutational Status																Differentiation Marker Expression (log2 fold over mean)
	Vial ID	Sample type	PB blasts (%)	Blasts absolute (10e6 cells/mL)	Status	Cytogenetic risk group	CYTOGENTICS	FAB	CDs	PAKi (PF-3758309)	Flt3i (midostaurin)	CK2i (silmitasertib)	MEKi (trametinib)	P38i (TAK715)	PAKi (PF-3758309)	Flt3i (midostaurin)	CK2i (silmitasertib)	MEKi (trametinib)	P38i (TAK715)	ASXL1	BRAF	CEBPA	DNMT3A	FLT3-ITD	FLT3-TKD	GATA2	IDH1	IDH2	NPM1	NRAS	RUNX1	SRSF2	STAG2	TET2	ZRSR2	CD45	CD11b_Mac1	CD44	CD14	CD16	CD64	CD15	CD33	CD38	HLA-DR	CD123	CD184	CD19	CD7
	F2601	PB	15	0.75	Diagnosis/Pre-treatment	Intermediate	46,XY	AML M6	CD-	0.862358	0.813046	0.624417	0.999289	0.967306	264792	100989	3110.9	2058.66	168490																	-0.312665	-5.03483	-1.40169	-4.914	-0.404832	-5.49119	-1.81789	-3.83805	-1.83895	-2.58798	-3.94951	-0.0112582	-1.20532	1.47157
	F2673	PB	45	1.89	Diagnosis/Pre-treatment	Intermediate	47,XX,+8	AML M1	CD-	0.651952	0.499151	0.55914	0.701613	0.888249	240.625	254.826	1872.54	97409.9	19908.8																	-0.374294	-2.35253	-0.433678	-2.28395	-0.72676	-2.89063	-0.587588	0.397632	-0.803702	0.0589797	0.146467	-0.402861	0.664916	-0.505849
	F3892	PB	98	305	Diagnosis/Pre-treatment	Intermediate	46,XX	AML M1	CD-	0.308789	0.790182	0.788804	0.924512	0.988007	153.895	1363.74	9907.65	96648.9	103898																	-0.564204	-2.53016	-0.148884	-2.74662	-0.548973	0.535994	-0.3484	0.559966	1.42578	-1.70297	-0.000552651	-1.05537	-1.4852	-1.27911
	F6350	PB	60	7.12	Diagnosis/Pre-treatment	Poor	47,XY,+8	AML M1	CD-	0.630372	0.621777	0.819484	0.832727	0.952727	2722.61	302.268	5015.03	3102.2	31311.5																	-1.08952	-1.78885	-1.46199	-0.841429	-1.06504	-0.589537	-0.763438	-0.328022	-0.481774	-1.23535	-0.585515	0.218627	0.138168	-0.573731
	F6962	PB	53	2.6	Diagnosis/Pre-treatment	ND	46,XY	AML M2	CD-	0.689279	1.0533	0.730267	0.913611	1.01232	230356	1150.11	1334.65	4710.07	10379.2																	-0.712049	-2.42138	-0.813916	-2.06155	-0.56474	-2.64407	0.125531	-0.337853	-0.584868	-2.13845	-1.55273	-0.467264	-0.79494	0.717823
	F8903	PB	98	105.8	Diagnosis/Pre-treatment	Poor	46,XX,dic(7;22)(q11.2;q10),+8	AML M1	CD-	1.10329	0.771831	0.487324	0.567136	0.753991	139964	346.292	1284.73	129.065	16079.7																	-1.59577	-3.97446	-0.263034	-3.63389	-1.08007	-1.95136	-0.564129	-0.889901	-0.312955	-1.73482	-1.84656	-2.88314	-1.42978	-1.54398
	F9135	PB	71	32.8	Diagnosis/Pre-treatment	Poor	46,XX	AML M2	CD-	0.342857	0.525714	0.325714	0.67619	0.774648	333.999	390.088	913.37	13318	7.48469e+06																	-1.39359	-3.59686	-1.34381	-4.33669	-1.78713	-3.84483	0.314565	-2.24474	-0.553159	-2.22325	-1.41965	-0.869811	-0.968371	-1.6509
	R3221	IBM/Leukopheresis	98	92.4	Diagnosis/Pre-treatment	ND	FAIL	AML M1	CD-	0.565836	0.697509	0.930605	0.960884	1.0019	377.541	11566.1	12861	28674.2	87573.6																	-1.59577	-4.1841	-2.40169	-4.08392	-2.16564	-3.26321	-1.81789	-4.95726	-1.28144	-1.47071	-0.560853	0.891817	-1.1064	-0.491582
	R7919	PB	25	3.9	Diagnosis/Pre-treatment	Good	46,XY	AML M2	CD-	0.31822	0.228095	0.668901	0.38874	0.900804	1640.7	1856.57	3330.6	0.420752	1519.49																	-0.261135	-1.76309	-1.07471	-3.56935	0.466624	-3.00913	0.182114	-3.0303	-1.1892	-1.79846	-2.02171	0.0987566	-0.578563	1.27698
	R9150	PB	86	63.4	Diagnosis/Pre-treatment	Poor	Complex [ 46XY,t(2;3)(p16;q26)[10]/46,idem,-der(2)t(2;3),-3,-12,?del(16)(q2),+3mar]	AML M1	CD-	0.223529	0.311765	0.3	0.81064	1.25332	199.803	398.696	666.829	2980.9	893.676																	-1.62805	-3.63374	-0.996173	-4.02091	-1.36288	-1.61601	-0.452236	-2.37027	-1.78394	-3.69251	-2.5756	-1.51185	-2.1064	-1.21325
	T1820	PB	44	1.6	Diagnosis/Pre-treatment	Intermediate	46,XY	AML M2	CD-	0.788386	0.702128	0.531915	0.989705	0.98696	139074	1099.88	2004.46	23541.3	20693.6																	-0.0716571	-3.92221	-0.382829	-3.32142	-0.362876	-4.54715	-0.495957	-0.411205	-1.32183	-1.45825	-0.771071	0.695674	0.0237092	0.82857
	T2100	PB	89	79.9	Diagnosis/Pre-treatment	Intermediate	46,XY	AML M5A	CD-	0.829529	0.757164	0.254308	0.94958	0.927602	26.1604	5.32194	34023.1	96841.2	41719.4																	-1.40473	-2.96562	-0.13304	-3.19779	-1.17368	-0.637542	-1.16077	-0.188072	-0.277979	-0.816522	0.32027	-1.28485	1.59537	-1.39382
	T2413	PB	96	194.4	Diagnosis/Pre-treatment	Intermediate	46,XX	AML M1	CD-	0.55756	0.873282	0.70816	0.644537	1.01337	123592	62294.2	3270.53	527292	27488.3																	-1.53331	-4.44577	-1.05467	-4.46501	-2.57003	-3.98133	-2.05889	-2.03829	-0.161837	-1.72839	-0.377407	-3.45229	-2.73549	-3.35134
	T8546	PB	98	246	Diagnosis/Pre-treatment	Poor	46,XY,t(6;11)(q27;q23)	AML M5A	CD-	0.826377	0.853506	0.892086	0.88689	0.911671	398731	1080.63	44790.4	186499	22114.4																	-1.87679	-3.12056	-0.98349	-3.12309	-1.69171	-1.42604	0.339656	0.347905	-0.961243	-1.06374	-0.504897	-2.18347	-3.28504	-1.43759
	X3720	PB	36	7.5	Diagnosis/Pre-treatment	Good	46,XY	AML M2	CD-	0.839689	0.940078	0.85035	0.583217	0.617483	375018	1218.88	98940.9	236919	27338.4																	-0.647769	-3.52582	-0.249685	-3.50757	-0.433495	-3.49905	-0.389042	-0.552866	-0.107094	-0.686265	-0.247099	-1.02274	-0.0720497	0.229323
	X7910	PB	60	5.4	Diagnosis/Pre-treatment	Poor	46,XX	AML M1	CD-	0.713282	0.60281	1.01876	0.786019	0.754476	18837.1	1.03107	15533.5	99172.4	ND																	-0.112172	-2.44167	-0.457597	-2.6481	-0.528214	-3.5189	-0.473931	0.00512918	-1.14283	-0.154155	0.19071	-0.773596	-0.511814	-0.136326
	X8719	PB	92	83.6	Diagnosis/Pre-treatment	Intermediate	46,XX	AML M1	CD-	0.931724	0.794778	0.340124	0.956836	0.883204	610.078	659.828	415.294	1731.89	ND																	-0.243525	-3.38164	-0.992992	-3.72135	0.0670168	-3.82493	-0.430862	-2.32069	-1.45418	-0.997852	-2.10246	0.903991	0.747378	0.904701
	T8724	PB	65	21.5	Diagnosis/Pre-treatment	Poor	45,XY,t(3;3)(q21;q26),-7	THERAPY	CD -	0.797203	0.800699	0.769231	0.944882	1.12712	2910.48	108.568	1004.72	4419.06	988.082																	-0.786596	-2.63374	-0.637146	-3.39942	-0.793311	-3.88547	-0.495957	-1.11229	-1.03963	-0.297412	-0.436002	-0.060089	0.76332	-0.648919
	F0763	PB	6	5.3	Diagnosis/Pre-treatment	Intermediate	46,XX	AML M4	CD+	0.451089	0.894761	0.880291	0.482476	0.886208	739.25	2544.83	8914.55	10.8033	228750																	0.770161	1.48012	0.791484	1.82082	-0.252356	0.888376	-0.763438	0.662147	0.54777	1.41154	0.560256	0.088125	0.288948	-0.961477
	F8011	PB	100	0.31	On treatment	Poor	46,XY	AML M2	CD+	0.729718	0.64304	0.851045	0.581446	0.941202	1061.94	425.563	283829	24.2389	122961																	0.513305	0.802592	0.81799	-1.15319	0.049862	1.85792	1.11103	1.05857	1.21483	0.539089	0.890405	-0.977364	-1.75806	0.207628
	R3762	PB	89	112.8	Diagnosis/Pre-treatment	Intermediate	47,XY,+13	AML M1	CD+	0.293962	0.429555	0.892583	0.461381	0.472634	46.7415	930.686	7416.32	214.558	674.752																	-0.128241	-0.862172	-0.138302	-0.78799	-0.13002	0.557474	0.223142	0.971691	-0.432864	0.650121	0.878432	0.483285	0.522311	-0.0423499
	R5657	PB	27	48.4	Diagnosis/Pre-treatment	Intermediate	46,XX	AML M4	CD+	0.212734	0.282397	0.74784	0.774548	1.02435	37.9137	913.16	44175.6	30.5431	38696																	0.828411	0.908582	0.440203	2.20708	1.39235	1.94199	1.05153	0.611961	0.286684	-0.258312	-0.20828	-0.243976	-0.652775	-0.372424
	R8774	PB	74	74	Diagnosis/Pre-treatment	Poor	46,XX	AML M4	CD+	0.451257	0.618639	0.862271	0.714286	0.786813	8089.77	1053.93	6016.12	687.39	2023.94																	0.0678628	-0.474746	0.345366	-1.38348	-0.580682	-1.2582	-0.452236	-0.584702	0.632938	1.14316	0.604537	0.23414	0.870235	0.655087
	T4070	PB	33	29	Diagnosis/Pre-treatment	Poor	46,XX	AML M4	CD+	0.440249	0.621415	0.870937	0.643869	0.996092	1551.03	1536.19	20250.3	35.3076	867.526																	0.0352581	-1.52799	0.215259	-2.02709	-0.559465	-0.375412	-0.308872	0.757566	-0.462011	1.13437	1.05369	-1.61927	-2.65701	-1.26388
	T4954	PB	40	4.52	Diagnosis/Pre-treatment	Good	46,XX	AML M4	CD+	0.705243	0.580185	0.957916	0.504449	0.504449	269064	1000.39	2055.4	7.19832	2187.08																	1.04757	1.05697	0.828817	1.35843	0.873884	0.497	0.6516	0.492222	0.904371	0.84943	0.934437	0.218627	0.877577	0.717823
	T5062	PB	11	11.8	Diagnosis/Pre-treatment	Poor	46,XY,der(4)t(4;11)(q35;q11),del(7)(q22q36)[cp6]/47,XY,+8[2]/46,XY[6]	AML M4	CD+	0.478146	0.373775	0.0908063	0.293905	0.967786	6.71272	186.991	549.853	ND	864.51																	1.61264	2.80475	1.34222	2.425	2.37868	1.6735	1.08159	1.65597	0.60978	0.503133	0.270749	0.162979	-1.75806	-1.26995
	T5177	PB	48	59.76	Diagnosis/Pre-treatment	Intermediate	46,XX	AML M4	CD+	0.72855	0.790053	0.914932	0.679851	0.873764	125438	1323.09	108801	26.5325	235673																	0.782492	1.14465	0.472781	0.75708	0.215947	-0.126771	0.435871	0.478282	0.415132	1.342	0.807592	2.31751	1.52231	0.392053
	T5282	PB	51	16.1	Diagnosis/Pre-treatment	Intermediate	46,XX	AML M2	CD+	0.131112	0.272293	0.892883	0.125092	0.947175	102.038	863.411	30409.3	5.7484	210599																	0.516262	1.12063	0.982976	2.33303	1.04468	2.02998	0.470359	0.546669	0.956702	0.394466	0.479336	-0.608851	-0.764907	-1.48627
	T6591	PB	93	161.9	Diagnosis/Pre-treatment	Intermediate	46,XX,add(21)(p11.2)	AML M5A	CD+	0.408875	0.42393	0.426307	0.235502	0.360215	145.691	1001.79	1273.64	ND	460.946																	0.445134	1.11717	0.83599	-1.14308	-0.126116	0.606383	0.757799	-0.120755	0.452059	1.36472	0.675445	0.448797	1.13817	-0.178554
	X7790	PB	11	6	Diagnosis/Pre-treatment	Good	46,XY	AML M4	CD+	0.435272	0.662758	0.736538	0.396635	1.03125	102.141	1372.84	20035.1	22.5359	73815.3																	0.998732	2.00544	0.698129	1.46957	0.4379	1.10321	0.352039	0.156354	0.60978	0.565481	0.40617	0.0987566	0.0104124	1.22393
	F3347	PB	86	16	Diagnosis/Pre-treatment	Good	46,XX,t(8;21)(q22;q22)	AML M1	ND	0.592875	0.603053	0.552163	0.712329	0.803653	67731.5	72376.5	32695.8	2.96009	ND																	ND	ND	ND	ND	ND	ND	ND	ND	ND	ND	ND	ND	ND	ND
	F9136	PB	92	44.2	Diagnosis/Pre-treatment	ND	46,XX	AML M1	ND	0.46066	0.649746	0.263889	0.700758	1.00506	1860.56	1341.61	649.715	98884.2	19671.8																	ND	ND	ND	ND	ND	ND	ND	ND	ND	ND	ND	ND	ND	ND
	R1519	PB	57	40.7	Diagnosis/Pre-treatment	ND	48,XY,+3,+10	AML M4	ND	0.234465	0.692387	0.618107	0.529236	0.791171	191.543	1825.8	2114.91	171.537	23560.9																	ND	ND	ND	ND	ND	ND	ND	ND	ND	ND	ND	ND	ND	ND
	R8804	PB	55	16.2	Diagnosis/Pre-treatment	ND	46,XY	AML M4	ND	0.242974	0.604714	0.540462	0.67341	0.43738	406.623	1275.2	1967.32	19771.3	179.625																	ND	ND	ND	ND	ND	ND	ND	ND	ND	ND	ND	ND	ND	ND
	R9318	IBM/Leukopheresis	60	110.2	Diagnosis/Pre-treatment	ND	47,XX,+13[6]/46,XX[4]	AML M4	ND	0.445946	0.547297	0.635135	0.896396	0.754505	60.6179	828.247	3733.83	494.89	22.868																	ND	ND	ND	ND	ND	ND	ND	ND	ND	ND	ND	ND	ND	ND
	T0700	PB	67	39.4	Diagnosis/Pre-treatment	ND	46 XY,t(15;16)(q26;q12.2~22)[50].ish der(15)(CBFB+)	AML M5A	ND	0.115846	0.371648	0.661518	0.492482	0.533906	46.4376	536.022	1926.96	4963.56	2030.34																	ND	ND	ND	ND	ND	ND	ND	ND	ND	ND	ND	ND	ND	ND
[truncated: 12 more columns]
