# Supplementary material for: Proteomic and genomic integration identifies kinase and differentiation determinants of kinase inhibitor sensitivity in leukemia cells
Source: Leukemia. 2018 Apr 7;32(8):1818–22. doi: 10.1038/s41375-018-0032-1 (PMC5949212; doi:10.1038/s41375-018-0032-1)
Supplement: Supplementary file 3 — Data Set 2 [file 41375_2018_32_MOESM3_ESM.xlsx]

## Sheet: Key
	Proteins CDs+ Vs CDs-
		Column	Heading	Meaning
		1	Accession	Uniprot / SwissProt Accession number
		2	Heading	name of the protein / organism / gene name / protein existance / sequence version
		3	n	number of unique peptides identified for the named protein
		4	spec counts	number of mass spectra mached to peptides included in the named protein
		5	Mascot Score	Protein identification score returned by the Mascot search engine
		6-35	Log2 Quantitative data	Fold over average (log2) for the named protein across the indicated AML primary samples
		37	t-test	Umpaired t-test comparing peptide intensity values for M4 and M1 cases
		38	Fold	Average fold change (log2) of peptide intensities of M4 over M1 cases
		39	FDR	Benjaminni-Hochsberg correction of t-test p-values
		40	Significance	Level of significance after FDR correction
		41	Z-Score	Number of standar deviations that the fold of named peptide is from the mean fold across all peptides

## Sheet: Proteins CDs+_Vs_CDs- 
					CDs-																		CDs+
Accession	Heading	n	spec counts	Mascot Score	T8724	X3720	X7910	F2673	T1820	F8903	F6962	T8546	T2100	F6350	F3892	T2413	F9135	R3221	X8719	R7919	R9150	F2601	R8774	T4070	R3762	T6591	F8011	T5062	R5657	T5282	F0763	X7790	T5177	T4954		ttest	fold	FDR	Significance	Z-Score
LYSC_HUMAN	Lysozyme C OS=Homo sapiens GN=LYZ PE=1 SV=1	22	1652	122.42																																5.09305e-07	3.75392	0.000135362	<0.01	5.20892					color key (Log2 fold orver average of row)
SYNE3_HUMAN	Nesprin-3 OS=Homo sapiens GN=SYNE3 PE=1 SV=2	2	10	76.09																																2.27713e-05	2.80532	0.00143339	<0.01	3.88681					-5	-4	-3	-2	-1
HVCN1_HUMAN	Voltage-gated hydrogen channel 1 OS=Homo sapiens GN=HVCN1 PE=1 SV=1	2	8	43.4																																0.000237853	2.64179	0.00758593	<0.01	3.65889					-5	-4	-3	-2	-1
F16P1_HUMAN	Fructose-1,6-bisphosphatase 1 OS=Homo sapiens GN=FBP1 PE=1 SV=5	8	88	76.25																																5.42375e-07	2.575	0.000129736	<0.01	3.5658
CD14_HUMAN	Monocyte differentiation antigen CD14 OS=Homo sapiens GN=CD14 PE=1 SV=2	4	21	94.45																																0.000241443	2.53634	0.00759911	<0.01	3.51192
TYPH_HUMAN	Thymidine phosphorylase OS=Homo sapiens GN=TYMP PE=1 SV=2	26	239	80.59																																9.48523e-05	2.49131	0.00378144	<0.01	3.44915
CD180_HUMAN	CD180 antigen OS=Homo sapiens GN=CD180 PE=1 SV=2	3	20	58.41																																2.25602e-05	2.37183	0.00145849	<0.01	3.28264
AXA2L_HUMAN	Putative annexin A2-like protein OS=Homo sapiens GN=ANXA2P2 PE=5 SV=2	26	2426	130.42																																1.63897e-08	2.25735	1.3068e-05	<0.01	3.12307
RISC_HUMAN	Retinoid-inducible serine carboxypeptidase OS=Homo sapiens GN=SCPEP1 PE=1 SV=1	5	48	75																																1.05767e-05	2.24611	0.000816114	<0.01	3.10741
ANXA2_HUMAN	Annexin A2 OS=Homo sapiens GN=ANXA2 PE=1 SV=2	15	365	98.28																																8.04703e-08	2.22219	3.8497e-05	<0.01	3.07408
GAPR1_HUMAN	Golgi-associated plant pathogenesis-related protein 1 OS=Homo sapiens GN=GLIPR2 PE=1 SV=3	6	60	102.62																																1.11011e-08	2.20802	1.32769e-05	<0.01	3.05432
ITB2_HUMAN	Integrin beta-2 OS=Homo sapiens GN=ITGB2 PE=1 SV=2	25	353	110.24																																4.01212e-07	2.20513	0.000119962	<0.01	3.05029
KCD12_HUMAN	BTB/POZ domain-containing protein KCTD12 OS=Homo sapiens GN=KCTD12 PE=1 SV=1	10	160	80.91																																9.59626e-06	2.16471	0.000819795	<0.01	2.99396
CKAP4_HUMAN	Cytoskeleton-associated protein 4 OS=Homo sapiens GN=CKAP4 PE=1 SV=2	8	22	111.73																																2.8446e-05	2.12302	0.00158239	<0.01	2.93585
ITAX_HUMAN	Integrin alpha-X OS=Homo sapiens GN=ITGAX PE=1 SV=3	3	5	41.02																																1.13301e-05	2.02084	0.000846925	<0.01	2.79343
CR1_HUMAN	Complement receptor type 1 OS=Homo sapiens GN=CR1 PE=1 SV=3	3	9	60.74																																2.62925e-05	2.02032	0.00157229	<0.01	2.79271
ANXA5_HUMAN	Annexin A5 OS=Homo sapiens GN=ANXA5 PE=1 SV=2	20	400	124.91																																7.37292e-05	2.00395	0.00309404	<0.01	2.76991
YJ005_HUMAN	Uncharacterized protein FLJ45252 OS=Homo sapiens PE=2 SV=2	2	7	52.98																																6.04733e-05	1.97584	0.00295208	<0.01	2.73073
LEG3_HUMAN	Galectin-3 OS=Homo sapiens GN=LGALS3 PE=1 SV=5	14	148	132.5																																8.492e-06	1.92717	0.000812515	<0.01	2.66288
KAD1_HUMAN	Adenylate kinase isoenzyme 1 OS=Homo sapiens GN=AK1 PE=1 SV=3	2	28	42.01																																0.000103006	1.91341	0.00403919	<0.01	2.64371
S10AA_HUMAN	Protein S100-A10 OS=Homo sapiens GN=S100A10 PE=1 SV=2	11	198	94.49																																2.02936e-06	1.85952	0.00034673	<0.01	2.5686
THTPA_HUMAN	Thiamine-triphosphatase OS=Homo sapiens GN=THTPA PE=1 SV=3	2	6	62.27																																0.00011383	1.8585	0.00425439	<0.01	2.56718
MNDA_HUMAN	Myeloid cell nuclear differentiation antigen OS=Homo sapiens GN=MNDA PE=1 SV=1	43	814	142.05																																4.70101e-05	1.84007	0.00249885	<0.01	2.54149
SAMH1_HUMAN	Deoxynucleoside triphosphate triphosphohydrolase SAMHD1 OS=Homo sapiens GN=SAMHD1 PE=1 SV=2	45	680	93.61																																1.00748e-05	1.83895	0.0008033	<0.01	2.53993
MARC1_HUMAN	Mitochondrial amidoxime-reducing component 1 OS=Homo sapiens GN=MARC1 PE=1 SV=1	2	10	48.51																																0.000194044	1.82331	0.00644659	<0.01	2.51813
COR1B_HUMAN	Coronin-1B OS=Homo sapiens GN=CORO1B PE=1 SV=1	9	131	75.9																																8.85265e-07	1.76741	0.000176463	<0.01	2.44023
ARAP1_HUMAN	Arf-GAP with Rho-GAP domain, ANK repeat and PH domain-containing protein 1 OS=Homo sapiens GN=ARAP1 PE=1 SV=3	4	12	30.01																																4.51672e-06	1.67827	0.000635529	<0.01	2.31598
GRN_HUMAN	Granulins OS=Homo sapiens GN=GRN PE=1 SV=2	9	141	89.81																																1.48851e-06	1.64539	0.000273886	<0.01	2.27015
RINI_HUMAN	Ribonuclease inhibitor OS=Homo sapiens GN=RNH1 PE=1 SV=2	32	973	160.48																																8.49744e-08	1.63648	3.38765e-05	<0.01	2.25773
ACSL1_HUMAN	Long-chain-fatty-acid--CoA ligase 1 OS=Homo sapiens GN=ACSL1 PE=1 SV=1	7	34	55.71																																0.000122471	1.61652	0.00450694	<0.01	2.22992
S10AB_HUMAN	Protein S100-A11 OS=Homo sapiens GN=S100A11 PE=1 SV=2	7	283	76.71																																5.25131e-06	1.60836	0.000661113	<0.01	2.21855
CATH_HUMAN	Pro-cathepsin H OS=Homo sapiens GN=CTSH PE=1 SV=4	7	85	84.15																																4.73586e-06	1.60416	0.000629343	<0.01	2.2127
CATS_HUMAN	Cathepsin S OS=Homo sapiens GN=CTSS PE=1 SV=3	8	101	104.87																																5.25515e-06	1.53836	0.000628515	<0.01	2.12099
LEG1_HUMAN	Galectin-1 OS=Homo sapiens GN=LGALS1 PE=1 SV=2	25	1565	100.03																																6.6383e-06	1.48303	0.000721765	<0.01	2.04387
TNG2_HUMAN	Transport and Golgi organization protein 2 homolog OS=Homo sapiens GN=TANGO2 PE=2 SV=1	2	14	43.09																																6.14372e-05	1.43873	0.00288153	<0.01	1.98212
AGFG1_HUMAN	Arf-GAP domain and FG repeat-containing protein 1 OS=Homo sapiens GN=AGFG1 PE=1 SV=2	4	40	59.15																																3.64673e-05	1.43758	0.00198249	<0.01	1.98053
ACSL3_HUMAN	Long-chain-fatty-acid--CoA ligase 3 OS=Homo sapiens GN=ACSL3 PE=1 SV=3	2	41	44.83																																1.55008e-05	1.4343	0.00112358	<0.01	1.97594
IQGA1_HUMAN	Ras GTPase-activating-like protein IQGAP1 OS=Homo sapiens GN=IQGAP1 PE=1 SV=1	49	641	123.23																																6.23158e-10	1.42656	1.49059e-06	<0.01	1.96517
AIF1_HUMAN	Allograft inflammatory factor 1 OS=Homo sapiens GN=AIF1 PE=1 SV=1	7	133	129.58																																2.27981e-05	1.34087	0.00139828	<0.01	1.84573
TIF1B_HUMAN	Transcription intermediary factor 1-beta OS=Homo sapiens GN=TRIM28 PE=1 SV=5	55	1402	163.34																																7.02049e-05	1.33603	0.00305328	<0.01	1.83898
ARRB2_HUMAN	Beta-arrestin-2 OS=Homo sapiens GN=ARRB2 PE=1 SV=2	4	12	32.67																																1.94904e-05	1.3241	0.00133203	<0.01	1.82237
DPYD_HUMAN	Dihydropyrimidine dehydrogenase [NADP(+)] OS=Homo sapiens GN=DPYD PE=1 SV=2	10	52	91.62																																7.32936e-05	1.26511	0.00313068	<0.01	1.74014
NAGAB_HUMAN	Alpha-N-acetylgalactosaminidase OS=Homo sapiens GN=NAGA PE=1 SV=2	2	10	51.13																																4.80617e-05	1.25845	0.00249921	<0.01	1.73086
CATB_HUMAN	Cathepsin B OS=Homo sapiens GN=CTSB PE=1 SV=3	23	512	165.52																																4.85727e-05	1.25034	0.00247204	<0.01	1.71956
AMPB_HUMAN	Aminopeptidase B OS=Homo sapiens GN=RNPEP PE=1 SV=2	4	32	54.91																																0.000113333	1.22268	0.00430305	<0.01	1.68101
PPGB_HUMAN	Lysosomal protective protein OS=Homo sapiens GN=CTSA PE=1 SV=2	3	55	65.11																																0.000148179	1.20969	0.00529022	<0.01	1.6629
PGAM1_HUMAN	Phosphoglycerate mutase 1 OS=Homo sapiens GN=PGAM1 PE=1 SV=2	13	390	124.01																																9.04281e-06	1.20525	0.000801126	<0.01	1.65671
GALT2_HUMAN	Polypeptide N-acetylgalactosaminyltransferase 2 OS=Homo sapiens GN=GALNT2 PE=1 SV=1	2	9	47.69																																8.30923e-05	1.17999	0.00336876	<0.01	1.62151
CRLF3_HUMAN	Cytokine receptor-like factor 3 OS=Homo sapiens GN=CRLF3 PE=1 SV=2	2	24	40.38																																0.000318822	1.17803	0.00930026	<0.01	1.61878
ICAL_HUMAN	Calpastatin OS=Homo sapiens GN=CAST PE=1 SV=4	16	121	76.58																																4.095e-06	1.1607	0.000653017	<0.01	1.59462
EFHD2_HUMAN	EF-hand domain-containing protein D2 OS=Homo sapiens GN=EFHD2 PE=1 SV=1	9	218	125.89																																2.38563e-07	1.14377	8.15205e-05	<0.01	1.57103
MP2K1_HUMAN	Dual specificity mitogen-activated protein kinase kinase 1 OS=Homo sapiens GN=MAP2K1 PE=1 SV=2	2	7	40.78																																5.70123e-08	1.14131	3.40933e-05	<0.01	1.5676
MVP_HUMAN	Major vault protein OS=Homo sapiens GN=MVP PE=1 SV=4	32	525	89.58																																0.000166775	1.11057	0.00586655	<0.01	1.52476
AGAL_HUMAN	Alpha-galactosidase A OS=Homo sapiens GN=GLA PE=1 SV=1	4	42	50.63																																0.000215034	1.10942	0.00695083	<0.01	1.52315
KSYK_HUMAN	Tyrosine-protein kinase SYK OS=Homo sapiens GN=SYK PE=1 SV=1	15	132	102.54																																8.63834e-06	1.07804	0.000794727	<0.01	1.47941
PDS5B_HUMAN	Sister chromatid cohesion protein PDS5 homolog B OS=Homo sapiens GN=PDS5B PE=1 SV=1	5	39	53.24																																9.74787e-06	1.06051	0.000804031	<0.01	1.45499
CAN2_HUMAN	Calpain-2 catalytic subunit OS=Homo sapiens GN=CAPN2 PE=1 SV=6	7	20	61.25																																0.000170485	1.04034	0.00591015	<0.01	1.42688
FKB15_HUMAN	FK506-binding protein 15 OS=Homo sapiens GN=FKBP15 PE=1 SV=2	5	46	57.98																																0.00024571	1.03426	0.00763297	<0.01	1.41839
PDIA1_HUMAN	Protein disulfide-isomerase OS=Homo sapiens GN=P4HB PE=1 SV=3	54	2125	142.46																																6.81732e-05	1.03285	0.00301982	<0.01	1.41642
TENS3_HUMAN	Tensin-3 OS=Homo sapiens GN=TNS3 PE=1 SV=2	3	7	70																																0.000251348	1.00893	0.00770799	<0.01	1.38309
APOBR_HUMAN	Apolipoprotein B receptor OS=Homo sapiens GN=APOBR PE=1 SV=2	23	228	83.4																																7.75766e-06	1.00387	0.00077318	<0.01	1.37604
RHOA_HUMAN	Transforming protein RhoA OS=Homo sapiens GN=RHOA PE=1 SV=1	5	199	73.29																																5.73822e-07	0.967854	0.00012478	<0.01	1.32584
PLSL_HUMAN	Plastin-2 OS=Homo sapiens GN=LCP1 PE=1 SV=6	52	2519	145.05																																0.000329648	0.962536	0.00938711	<0.01	1.31843
ARPC2_HUMAN	Actin-related protein 2/3 complex subunit 2 OS=Homo sapiens GN=ARPC2 PE=1 SV=1	14	406	58.08																																1.67591e-05	0.961278	0.00117905	<0.01	1.31668
CD97_HUMAN	CD97 antigen OS=Homo sapiens GN=CD97 PE=1 SV=4	10	132	101.23																																0.000214358	0.956064	0.00702388	<0.01	1.30941
CATZ_HUMAN	Cathepsin Z OS=Homo sapiens GN=CTSZ PE=1 SV=1	9	210	98.6																																8.17287e-05	0.940464	0.0033706	<0.01	1.28767
AHNK_HUMAN	Neuroblast differentiation-associated protein AHNAK OS=Homo sapiens GN=AHNAK PE=1 SV=2	301	6055	122.35																																2.66895e-05	0.920126	0.00155711	<0.01	1.25932
MYO1F_HUMAN	Unconventional myosin-If OS=Homo sapiens GN=MYO1F PE=1 SV=3	19	128	56.48																																6.77237e-06	0.907894	0.000704326	<0.01	1.24227
KPYM_HUMAN	Pyruvate kinase PKM OS=Homo sapiens GN=PKM PE=1 SV=4	71	3363	151.56																																4.30187e-06	0.869261	0.00064313	<0.01	1.18843
THMS2_HUMAN	Protein THEMIS2 OS=Homo sapiens GN=THEMIS2 PE=1 SV=1	6	67	63.84																																6.36121e-06	0.851941	0.000724572	<0.01	1.16429
PLST_HUMAN	Plastin-3 OS=Homo sapiens GN=PLS3 PE=1 SV=4	7	240	50.08																																0.000259123	0.840538	0.00784586	<0.01	1.1484
PTN6_HUMAN	Tyrosine-protein phosphatase non-receptor type 6 OS=Homo sapiens GN=PTPN6 PE=1 SV=1	21	436	64.1																																6.2427e-05	0.819788	0.00287164	<0.01	1.11948
EZRI_HUMAN	Ezrin OS=Homo sapiens GN=EZR PE=1 SV=4	11	237	85.17																																6.40171e-05	0.815832	0.00288922	<0.01	1.11396
LRC59_HUMAN	Leucine-rich repeat-containing protein 59 OS=Homo sapiens GN=LRRC59 PE=1 SV=1	8	169	49.54																																0.000338571	0.77973	0.00952779	<0.01	1.06365
GBB2_HUMAN	Guanine nucleotide-binding protein G(I)/G(S)/G(T) subunit beta-2 OS=Homo sapiens GN=GNB2 PE=1 SV=3	9	272	122.18																																0.000111788	0.745026	0.00431287	<0.01	1.01528
COR1A_HUMAN	Coronin-1A OS=Homo sapiens GN=CORO1A PE=1 SV=4	37	1722	124.11																																2.79684e-05	0.70542	0.00159287	<0.01	0.960076
RADI_HUMAN	Radixin OS=Homo sapiens GN=RDX PE=1 SV=1	18	2796	102.31																																5.52216e-05	0.700108	0.00275188	<0.01	0.952672
TKT_HUMAN	Transketolase OS=Homo sapiens GN=TKT PE=1 SV=3	55	1920	135.15																																2.01838e-05	0.678984	0.0013411	<0.01	0.92323
GRB2_HUMAN	Growth factor receptor-bound protein 2 OS=Homo sapiens GN=GRB2 PE=1 SV=1	8	150	61.71																																0.000147833	0.673203	0.00535783	<0.01	0.915173
VATB1_HUMAN	V-type proton ATPase subunit B, kidney isoform OS=Homo sapiens GN=ATP6V1B1 PE=1 SV=3	6	416	88.3																																0.000170714	0.663789	0.00583354	<0.01	0.902052
COPE_HUMAN	Coatomer subunit epsilon OS=Homo sapiens GN=COPE PE=1 SV=3	8	98	96.17																																6.1064e-05	0.660256	0.0029213	<0.01	0.897128
SNAA_HUMAN	Alpha-soluble NSF attachment protein OS=Homo sapiens GN=NAPA PE=1 SV=3	12	124	91.49																																0.000180817	0.647018	0.00609175	<0.01	0.878678
GDIR2_HUMAN	Rho GDP-dissociation inhibitor 2 OS=Homo sapiens GN=ARHGDIB PE=1 SV=3	25	1189	119.21																																0.000319693	0.57442	0.00921333	<0.01	0.777494
GBB4_HUMAN	Guanine nucleotide-binding protein subunit beta-4 OS=Homo sapiens GN=GNB4 PE=1 SV=3	7	439	75.58																																0.000305783	0.516153	0.0091429	<0.01	0.696285
AK1C4_HUMAN	Aldo-keto reductase family 1 member C4 OS=Homo sapiens GN=AKR1C4 PE=1 SV=3	4	89	48.84																																0.000315864	-1.60002	0.00932774	<0.01	-2.25313
GILT_HUMAN	Gamma-interferon-inducible lysosomal thiol reductase OS=Homo sapiens GN=IFI30 PE=1 SV=3	4	56	74.4																																0.00137709	2.914	0.0272231	<0.05	4.03828
HIP1_HUMAN	Huntingtin-interacting protein 1 OS=Homo sapiens GN=HIP1 PE=1 SV=5	3	6	48.89																																0.000667575	2.52267	0.0161297	<0.05	3.49286
S10A9_HUMAN	Protein S100-A9 OS=Homo sapiens GN=S100A9 PE=1 SV=1	22	1136	118.83																																0.00310171	1.94749	0.0484921	<0.05	2.69121
GI24_HUMAN	Platelet receptor Gi24 OS=Homo sapiens GN=C10orf54 PE=1 SV=3	4	13	50.62																																0.00243569	1.82545	0.0413203	<0.05	2.52111
PLD3_HUMAN	Phospholipase D3 OS=Homo sapiens GN=PLD3 PE=1 SV=1	12	75	92.32																																0.00265831	1.80787	0.043853	<0.05	2.49662
CY24B_HUMAN	Cytochrome b-245 heavy chain OS=Homo sapiens GN=CYBB PE=1 SV=2	4	59	85.8																																0.00312404	1.76009	0.048524	<0.05	2.43002
LC7L3_HUMAN	Luc7-like protein 3 OS=Homo sapiens GN=LUC7L3 PE=1 SV=2	4	47	86.69																																0.0013645	1.69285	0.027199	<0.05	2.3363
PPCE_HUMAN	Prolyl endopeptidase OS=Homo sapiens GN=PREP PE=1 SV=2	2	22	62.79																																0.00224249	1.60718	0.0391536	<0.05	2.2169
LMNA_HUMAN	Prelamin-A/C OS=Homo sapiens GN=LMNA PE=1 SV=1	87	1828	152.9																																0.00141841	1.58574	0.0278102	<0.05	2.18703
1C02_HUMAN	HLA class I histocompatibility antigen, Cw-2 alpha chain OS=Homo sapiens GN=HLA-C PE=1 SV=1	3	551	98.39																																0.00242132	1.54792	0.0413701	<0.05	2.13431
EST1_HUMAN	Liver carboxylesterase 1 OS=Homo sapiens GN=CES1 PE=1 SV=2	26	135	97.27																																0.00112125	1.52804	0.023121	<0.05	2.1066
TCEA2_HUMAN	Transcription elongation factor A protein 2 OS=Homo sapiens GN=TCEA2 PE=1 SV=1	2	146	64.75																																0.00171194	1.50032	0.0317439	<0.05	2.06796
BIEA_HUMAN	Biliverdin reductase A OS=Homo sapiens GN=BLVRA PE=1 SV=2	2	13	41.09																																0.00247996	1.33791	0.0417751	<0.05	1.84161
SPB8_HUMAN	Serpin B8 OS=Homo sapiens GN=SERPINB8 PE=1 SV=2	6	61	79.01																																0.000390837	1.29133	0.0107458	<0.05	1.77668
CRIP1_HUMAN	Cysteine-rich protein 1 OS=Homo sapiens GN=CRIP1 PE=1 SV=3	4	92	67.87																																0.00144135	1.28448	0.0280301	<0.05	1.76715
PLSI_HUMAN	Plastin-1 OS=Homo sapiens GN=PLS1 PE=1 SV=2	4	271	56.64																																0.00110603	1.24853	0.0230054	<0.05	1.71703
ATG3_HUMAN	Ubiquitin-like-conjugating enzyme ATG3 OS=Homo sapiens GN=ATG3 PE=1 SV=1	5	81	72.13																																0.000384426	1.20769	0.0106924	<0.05	1.66012
CAPG_HUMAN	Macrophage-capping protein OS=Homo sapiens GN=CAPG PE=1 SV=2	23	1169	120.05																																0.000911009	1.18331	0.0198103	<0.05	1.62614
DYSF_HUMAN	Dysferlin OS=Homo sapiens GN=DYSF PE=1 SV=1	8	19	52.9																																0.000407716	1.14634	0.0109579	<0.05	1.57461
ADPGK_HUMAN	ADP-dependent glucokinase OS=Homo sapiens GN=ADPGK PE=1 SV=1	5	50	82.23																																0.00283742	1.11392	0.045551	<0.05	1.52942
FCN1_HUMAN	Ficolin-1 OS=Homo sapiens GN=FCN1 PE=1 SV=2	13	114	101.93																																0.00105416	1.03556	0.0225139	<0.05	1.4202
LYN_HUMAN	Tyrosine-protein kinase Lyn OS=Homo sapiens GN=LYN PE=1 SV=3	2	17	56.91																																0.000635434	1.03365	0.0155098	<0.05	1.41755
DPYL2_HUMAN	Dihydropyrimidinase-related protein 2 OS=Homo sapiens GN=DPYSL2 PE=1 SV=1	29	359	132.38																																0.00204093	1.02944	0.0369841	<0.05	1.41168
RHOG_HUMAN	Rho-related GTP-binding protein RhoG OS=Homo sapiens GN=RHOG PE=1 SV=1	8	164	73.04																																0.000776188	0.993034	0.0173518	<0.05	1.36094
VATD_HUMAN	V-type proton ATPase subunit D OS=Homo sapiens GN=ATP6V1D PE=1 SV=1	2	8	42.01																																0.000669766	0.992783	0.0160208	<0.05	1.36059
TYB4_HUMAN	Thymosin beta-4 OS=Homo sapiens GN=TMSB4X PE=1 SV=2	9	433	87.01																																0.00231941	0.991932	0.0399139	<0.05	1.3594
EFHD1_HUMAN	EF-hand domain-containing protein D1 OS=Homo sapiens GN=EFHD1 PE=1 SV=1	2	255	42.3																																0.00205516	0.974198	0.0369621	<0.05	1.33468
SNTB1_HUMAN	Beta-1-syntrophin OS=Homo sapiens GN=SNTB1 PE=1 SV=3	3	26	41.69																																0.000696131	0.960042	0.016325	<0.05	1.31496
GNA13_HUMAN	Guanine nucleotide-binding protein subunit alpha-13 OS=Homo sapiens GN=GNA13 PE=1 SV=2	2	138	47.22																																0.00299852	0.949358	0.0471873	<0.05	1.30006
KINH_HUMAN	Kinesin-1 heavy chain OS=Homo sapiens GN=KIF5B PE=1 SV=1	3	4	34.34																																0.00316594	0.948275	0.0485444	<0.05	1.29855
KPCD_HUMAN	Protein kinase C delta type OS=Homo sapiens GN=PRKCD PE=1 SV=2	8	45	86.98																																0.000623651	0.937211	0.0153791	<0.05	1.28313
AP2A2_HUMAN	AP-2 complex subunit alpha-2 OS=Homo sapiens GN=AP2A2 PE=1 SV=2	3	11	36.51																																0.000612593	0.931832	0.0152638	<0.05	1.27564
NCF2_HUMAN	Neutrophil cytosol factor 2 OS=Homo sapiens GN=NCF2 PE=1 SV=2	12	148	98.09																																0.0003981	0.890025	0.0108211	<0.05	1.21737
RRBP1_HUMAN	Ribosome-binding protein 1 OS=Homo sapiens GN=RRBP1 PE=1 SV=4	35	263	94.82																																0.000793188	0.883547	0.0175677	<0.05	1.20834
GNS_HUMAN	N-acetylglucosamine-6-sulfatase OS=Homo sapiens GN=GNS PE=1 SV=3	8	90	40.6																																0.000756324	0.871656	0.0172298	<0.05	1.19177
GTF2I_HUMAN	General transcription factor II-I OS=Homo sapiens GN=GTF2I PE=1 SV=2	22	157	106.52																																0.001058	0.847635	0.022396	<0.05	1.15829
RRP5_HUMAN	Protein RRP5 homolog OS=Homo sapiens GN=PDCD11 PE=1 SV=3	3	11	46.8																																0.00220013	0.845778	0.0392739	<0.05	1.1557
NEMO_HUMAN	NF-kappa-B essential modulator OS=Homo sapiens GN=IKBKG PE=1 SV=2	3	8	39.98																																0.00159633	0.831837	0.0303049	<0.05	1.13627
PGAM4_HUMAN	Probable phosphoglycerate mutase 4 OS=Homo sapiens GN=PGAM4 PE=3 SV=1	7	942	68.73																																0.00324161	0.826877	0.0493881	<0.05	1.12936
NAGK_HUMAN	N-acetyl-D-glucosamine kinase OS=Homo sapiens GN=NAGK PE=1 SV=4	9	53	47.75																																0.000673813	0.817742	0.015958	<0.05	1.11662
PGAM2_HUMAN	Phosphoglycerate mutase 2 OS=Homo sapiens GN=PGAM2 PE=1 SV=3	6	426	85.27																																0.000571764	0.79318	0.0145496	<0.05	1.08239
IDHC_HUMAN	Isocitrate dehydrogenase [NADP] cytoplasmic OS=Homo sapiens GN=IDH1 PE=1 SV=2	38	1267	159.04																																0.00128088	0.78959	0.0259649	<0.05	1.07739
RHOC_HUMAN	Rho-related GTP-binding protein RhoC OS=Homo sapiens GN=RHOC PE=1 SV=1	3	334	67.03																																0.000505292	0.73637	0.0129963	<0.05	1.00321
MPRI_HUMAN	Cation-independent mannose-6-phosphate receptor OS=Homo sapiens GN=IGF2R PE=1 SV=3	5	6	54.66																																0.00297369	0.73249	0.0471063	<0.05	0.997804
ARHG1_HUMAN	Rho guanine nucleotide exchange factor 1 OS=Homo sapiens GN=ARHGEF1 PE=1 SV=2	5	88	80.94																																0.00158209	0.723794	0.0302749	<0.05	0.985685
DOK2_HUMAN	Docking protein 2 OS=Homo sapiens GN=DOK2 PE=1 SV=2	4	34	53.05																																0.00312557	0.713487	0.0482346	<0.05	0.971319
TRI25_HUMAN	E3 ubiquitin/ISG15 ligase TRIM25 OS=Homo sapiens GN=TRIM25 PE=1 SV=2	8	125	124.69																																0.00255257	0.697508	0.0424011	<0.05	0.949048
ERP29_HUMAN	Endoplasmic reticulum resident protein 29 OS=Homo sapiens GN=ERP29 PE=1 SV=4	17	592	105.48																																0.00221117	0.692068	0.0388905	<0.05	0.941467
PLEC_HUMAN	Plectin OS=Homo sapiens GN=PLEC PE=1 SV=3	101	561	124.68																																0.00114958	0.689162	0.0235024	<0.05	0.937416
SNX6_HUMAN	Sorting nexin-6 OS=Homo sapiens GN=SNX6 PE=1 SV=1	8	34	67.37																																0.0027251	0.684436	0.0443431	<0.05	0.93083
TWF2_HUMAN	Twinfilin-2 OS=Homo sapiens GN=TWF2 PE=1 SV=2	9	42	115.08																																0.00106153	0.681352	0.0222735	<0.05	0.926531
CORO7_HUMAN	Coronin-7 OS=Homo sapiens GN=CORO7 PE=1 SV=2	13	271	71.62																																0.000750062	0.671985	0.0172514	<0.05	0.913475
HCLS1_HUMAN	Hematopoietic lineage cell-specific protein OS=Homo sapiens GN=HCLS1 PE=1 SV=3	33	756	99.02																																0.00195264	0.666907	0.0356544	<0.05	0.906398
NADK_HUMAN	NAD kinase OS=Homo sapiens GN=NADK PE=1 SV=1	4	10	64.23																																0.00155906	0.654487	0.0300748	<0.05	0.889088
HEBP2_HUMAN	Heme-binding protein 2 OS=Homo sapiens GN=HEBP2 PE=1 SV=1	7	101	92.4																																0.000747604	0.654453	0.0173618	<0.05	0.88904
EIF3F_HUMAN	Eukaryotic translation initiation factor 3 subunit F OS=Homo sapiens GN=EIF3F PE=1 SV=1	11	224	74.67																																0.0029736	0.650819	0.047419	<0.05	0.883975
PPIB_HUMAN	Peptidyl-prolyl cis-trans isomerase B OS=Homo sapiens GN=PPIB PE=1 SV=2	17	674	89.1																																0.00042784	0.644632	0.011371	<0.05	0.875352
GRAP1_HUMAN	GRIP1-associated protein 1 OS=Homo sapiens GN=GRIPAP1 PE=1 SV=1	5	15	61.92																																0.00251994	0.641394	0.0421518	<0.05	0.87084
1433B_HUMAN	14-3-3 protein beta/alpha OS=Homo sapiens GN=YWHAB PE=1 SV=3	14	749	129.13																																0.000766723	0.629646	0.0173019	<0.05	0.854466
G3PT_HUMAN		2	496	48.68																																0.000496277	0.62435	0.0129032	<0.05	0.847085
SAP_HUMAN	Prosaposin OS=Homo sapiens GN=PSAP PE=1 SV=2	15	495	72.25																																0.00270954	0.60279	0.0443919	<0.05	0.817035
ITPR2_HUMAN	Inositol 1,4,5-trisphosphate receptor type 2 OS=Homo sapiens GN=ITPR2 PE=1 SV=2	6	10	56																																0.00132067	0.601413	0.0265466	<0.05	0.815115
CAP1_HUMAN	Adenylyl cyclase-associated protein 1 OS=Homo sapiens GN=CAP1 PE=1 SV=5	35	1365	94.71																																0.000578956	0.573104	0.0145775	<0.05	0.77566
PSMD9_HUMAN	26S proteasome non-ATPase regulatory subunit 9 OS=Homo sapiens GN=PSMD9 PE=1 SV=3	5	69	57.22																																0.00220376	0.56306	0.0390474	<0.05	0.761662
DBNL_HUMAN	Drebrin-like protein OS=Homo sapiens GN=DBNL PE=1 SV=1	16	476	96.24																																0.000794409	0.548918	0.0174333	<0.05	0.741951
ARC1B_HUMAN	Actin-related protein 2/3 complex subunit 1B OS=Homo sapiens GN=ARPC1B PE=1 SV=3	20	622	117.62																																0.000962941	0.532309	0.020751	<0.05	0.718802
AB1IP_HUMAN	Amyloid beta A4 precursor protein-binding family B member 1-interacting protein OS=Homo sapiens GN=APBB1IP PE=1 SV=1	10	181	93.42																																0.0022557	0.529152	0.0390988	<0.05	0.714402
CAPZB_HUMAN	F-actin-capping protein subunit beta OS=Homo sapiens GN=CAPZB PE=1 SV=4	19	992	141.55																																0.000428347	0.396606	0.0112594	<0.05	0.529667
CALM_HUMAN	Calmodulin OS=Homo sapiens GN=CALM1 PE=1 SV=2	14	830	128.44																																0.00276579	0.379156	0.0447012	<0.05	0.505345
HEM6_HUMAN	Oxygen-dependent coproporphyrinogen-III oxidase, mitochondrial OS=Homo sapiens GN=CPOX PE=1 SV=3	7	86	64.85																																0.00175084	-0.70218	0.0322154	<0.05	-1.00176
PRDX6_HUMAN	Peroxiredoxin-6 OS=Homo sapiens GN=PRDX6 PE=1 SV=3	26	1093	122.96																																0.00164521	-0.800894	0.0307448	<0.05	-1.13935
ERG_HUMAN	Transcriptional regulator ERG OS=Homo sapiens GN=ERG PE=1 SV=2	3	9	49.59																																0.00162414	-1.1117	0.0305902	<0.05	-1.57254
FA5_HUMAN	Coagulation factor V OS=Homo sapiens GN=F5 PE=1 SV=4	2	2	57.14																																0.374001	0	0.668618	n.s	-0.0231026
TXLNA_HUMAN	Alpha-taxilin OS=Homo sapiens GN=TXLNA PE=1 SV=3	2	2	47.37																																0.284393	0	0.608468	n.s	-0.0231026
CES1P_HUMAN	Putative inactive carboxylesterase 4 OS=Homo sapiens GN=CES1P1 PE=5 SV=2	2	38	68.98																																0.012891	5.40333	0.123837	n.s	7.50778
RTCA_HUMAN	RNA 3'-terminal phosphate cyclase OS=Homo sapiens GN=RTCA PE=1 SV=1	4	21	80.6																																0.236265	4.04149	0.568556	n.s	5.60972
GIMA8_HUMAN	GTPase IMAP family member 8 OS=Homo sapiens GN=GIMAP8 PE=2 SV=2	2	8	45.75																																0.0182037	3.77766	0.153863	n.s	5.24201
TGM2_HUMAN	Protein-glutamine gamma-glutamyltransferase 2 OS=Homo sapiens GN=TGM2 PE=1 SV=2	3	6	64.72																																0.00579628	3.66927	0.0737484	n.s	5.09094
BSDC1_HUMAN	BSD domain-containing protein 1 OS=Homo sapiens GN=BSDC1 PE=1 SV=1	2	4	58.01																																0.262244	2.92911	0.587347	n.s	4.05933
KAP3_HUMAN	cAMP-dependent protein kinase type II-beta regulatory subunit OS=Homo sapiens GN=PRKAR2B PE=1 SV=3	2	20	62.04																																0.0272129	2.67828	0.196064	n.s	3.70975
HOME3_HUMAN	Homer protein homolog 3 OS=Homo sapiens GN=HOMER3 PE=1 SV=2	2	6	86.6																																0.0105572	2.18526	0.108382	n.s	3.02261
CSPG2_HUMAN	Versican core protein OS=Homo sapiens GN=VCAN PE=1 SV=3	4	6	71.3																																0.00611122	2.16145	0.0753507	n.s	2.98942
CDD_HUMAN	Cytidine deaminase OS=Homo sapiens GN=CDA PE=1 SV=2	5	41	117.2																																0.281059	2.15214	0.607861	n.s	2.97644
NDUS7_HUMAN	NADH dehydrogenase [ubiquinone] iron-sulfur protein 7, mitochondrial OS=Homo sapiens GN=NDUFS7 PE=1 SV=3	4	44	52.48																																0.249104	2.14749	0.579627	n.s	2.96995
STT3B_HUMAN	Dolichyl-diphosphooligosaccharide--protein glycosyltransferase subunit STT3B OS=Homo sapiens GN=STT3B PE=1 SV=1	3	9	42.37																																0.0729821	2.05826	0.34163	n.s	2.8456
CY24A_HUMAN	Cytochrome b-245 light chain OS=Homo sapiens GN=CYBA PE=1 SV=3	2	10	54.64																																0.0355742	2.03108	0.228746	n.s	2.80771
BASP1_HUMAN	Brain acid soluble protein 1 OS=Homo sapiens GN=BASP1 PE=1 SV=2	4	70	48.93																																0.0033864	1.93371	0.0509451	n.s	2.67201
RETN_HUMAN	Resistin OS=Homo sapiens GN=RETN PE=1 SV=1	3	27	88.72																																0.166707	1.8456	0.480438	n.s	2.5492
S10AC_HUMAN	Protein S100-A12 OS=Homo sapiens GN=S100A12 PE=1 SV=2	6	22	52.03																																0.0207759	1.79155	0.167891	n.s	2.47387
S10A8_HUMAN	Protein S100-A8 OS=Homo sapiens GN=S100A8 PE=1 SV=1	15	563	87.07																																0.00814338	1.74647	0.0914505	n.s	2.41103
PLCG2_HUMAN	1-phosphatidylinositol 4,5-bisphosphate phosphodiesterase gamma-2 OS=Homo sapiens GN=PLCG2 PE=1 SV=4	4	25	75.09																																0.00679103	1.63383	0.0812207	n.s	2.25405
KAD5_HUMAN		3	4	57.43																																0.00619848	1.52882	0.0760346	n.s	2.10769
PYRD_HUMAN	Dihydroorotate dehydrogenase (quinone), mitochondrial OS=Homo sapiens GN=DHODH PE=1 SV=3	3	8	70.43																																0.0315219	1.49806	0.21543	n.s	2.06482
GDIR1_HUMAN	Rho GDP-dissociation inhibitor 1 OS=Homo sapiens GN=ARHGDIA PE=1 SV=3	13	401	76.47																																0.06702	1.47201	0.32986	n.s	2.02852
HAT1_HUMAN	Histone acetyltransferase type B catalytic subunit OS=Homo sapiens GN=HAT1 PE=1 SV=1	2	4	73.71																																0.0272716	1.46714	0.195897	n.s	2.02172
DEF3_HUMAN	Neutrophil defensin 3 OS=Homo sapiens GN=DEFA3 PE=1 SV=1	4	39	42.71																																0.347059	1.44685	0.646546	n.s	1.99345
ASC_HUMAN	Apoptosis-associated speck-like protein containing a CARD OS=Homo sapiens GN=PYCARD PE=1 SV=2	5	87	71.49																																0.0403055	1.41974	0.239233	n.s	1.95566
NOP2_HUMAN	Probable 28S rRNA (cytosine(4447)-C(5))-methyltransferase OS=Homo sapiens GN=NOP2 PE=1 SV=2	8	88	92.34																																0.00364232	1.3881	0.0537805	n.s	1.91156
TRM61_HUMAN	tRNA (adenine(58)-N(1))-methyltransferase catalytic subunit TRMT61A OS=Homo sapiens GN=TRMT61A PE=1 SV=1	2	8	50.11																																0.0106325	1.36593	0.108688	n.s	1.88066
KPCA_HUMAN	Protein kinase C alpha type OS=Homo sapiens GN=PRKCA PE=1 SV=4	2	22	57.09																																0.0669403	1.32148	0.330147	n.s	1.81871
CSK_HUMAN	Tyrosine-protein kinase CSK OS=Homo sapiens GN=CSK PE=1 SV=1	4	29	54.83																																0.00412921	1.31895	0.0591442	n.s	1.81519
TPPP3_HUMAN	Tubulin polymerization-promoting protein family member 3 OS=Homo sapiens GN=TPPP3 PE=1 SV=1	7	13	66.03																																0.0294436	1.31798	0.204142	n.s	1.81383
LAMP1_HUMAN	Lysosome-associated membrane glycoprotein 1 OS=Homo sapiens GN=LAMP1 PE=1 SV=3	3	44	48.32																																0.0216193	1.30275	0.171237	n.s	1.79261
ATG7_HUMAN	Ubiquitin-like modifier-activating enzyme ATG7 OS=Homo sapiens GN=ATG7 PE=1 SV=1	2	4	43.95																																0.0372655	1.28751	0.232133	n.s	1.77137
PLBL1_HUMAN	Phospholipase B-like 1 OS=Homo sapiens GN=PLBD1 PE=1 SV=2	4	20	59.33																																0.0533629	1.26286	0.291425	n.s	1.73701
ITAM_HUMAN	Integrin alpha-M OS=Homo sapiens GN=ITGAM PE=1 SV=2	16	89	85.01																																0.162586	1.25173	0.479539	n.s	1.72149
AIM1_HUMAN	Absent in melanoma 1 protein OS=Homo sapiens GN=AIM1 PE=1 SV=3	2	9	68.74																																0.0107478	1.24226	0.109399	n.s	1.70829
ATLA3_HUMAN	Atlastin-3 OS=Homo sapiens GN=ATL3 PE=1 SV=1	4	29	65.17																																0.0862099	1.23331	0.369559	n.s	1.69582
PDXK_HUMAN	Pyridoxal kinase OS=Homo sapiens GN=PDXK PE=1 SV=1	2	9	73.61																																0.00523623	1.19031	0.0691993	n.s	1.63589
UTP23_HUMAN	rRNA-processing protein UTP23 homolog OS=Homo sapiens GN=UTP23 PE=1 SV=2	2	6	50.49																																0.0330614	1.17675	0.219675	n.s	1.617
IL1B_HUMAN	Interleukin-1 beta OS=Homo sapiens GN=IL1B PE=1 SV=2	3	5	46.12																																0.0091891	1.15274	0.0985665	n.s	1.58353
RAB5C_HUMAN	Ras-related protein Rab-5C OS=Homo sapiens GN=RAB5C PE=1 SV=2	4	37	37.71																																0.0124268	1.1428	0.121326	n.s	1.56967
2B17_HUMAN	HLA class II histocompatibility antigen, DRB1-7 beta chain OS=Homo sapiens GN=HLA-DRB1 PE=1 SV=1	4	25	46.26																																0.231164	1.13261	0.565382	n.s	1.55547
HLAE_HUMAN	HLA class I histocompatibility antigen, alpha chain E OS=Homo sapiens GN=HLA-E PE=1 SV=3	3	1006	85.93																																0.020834	1.12723	0.167794	n.s	1.54797
PRS4_HUMAN	26S protease regulatory subunit 4 OS=Homo sapiens GN=PSMC1 PE=1 SV=1	9	67	62.57																																0.0575079	1.12115	0.301004	n.s	1.5395
CD36_HUMAN	Platelet glycoprotein 4 OS=Homo sapiens GN=CD36 PE=1 SV=2	5	12	78.97																																0.00803535	1.11674	0.0915265	n.s	1.53336
ITA4_HUMAN	Integrin alpha-4 OS=Homo sapiens GN=ITGA4 PE=1 SV=3	2	6	41.33																																0.101281	1.09594	0.405125	n.s	1.50436
ASGL1_HUMAN	Isoaspartyl peptidase/L-asparaginase OS=Homo sapiens GN=ASRGL1 PE=1 SV=2	4	12	84.3																																0.0179665	1.08675	0.152939	n.s	1.49156
BRD3_HUMAN	Bromodomain-containing protein 3 OS=Homo sapiens GN=BRD3 PE=1 SV=1	3	3	40.3																																0.00333609	1.07741	0.0505058	n.s	1.47853
PR40A_HUMAN	Pre-mRNA-processing factor 40 homolog A OS=Homo sapiens GN=PRPF40A PE=1 SV=2	4	20	48.13																																0.134774	1.07705	0.44589	n.s	1.47804
SNX1_HUMAN	Sorting nexin-1 OS=Homo sapiens GN=SNX1 PE=1 SV=3	6	68	46.58																																0.0128523	1.07447	0.123962	n.s	1.47444
C1QB_HUMAN	Complement C1q subcomponent subunit B OS=Homo sapiens GN=C1QB PE=1 SV=3	2	3	51.25																																0.123711	1.06929	0.433261	n.s	1.46721
DRA_HUMAN	HLA class II histocompatibility antigen, DR alpha chain OS=Homo sapiens GN=HLA-DRA PE=1 SV=1	5	50	78.56																																0.00417831	1.05024	0.0587913	n.s	1.44067
RNAS2_HUMAN	Non-secretory ribonuclease OS=Homo sapiens GN=RNASE2 PE=1 SV=2	10	276	117.9																																0.0533916	1.04518	0.290917	n.s	1.43361
GSLG1_HUMAN	Golgi apparatus protein 1 OS=Homo sapiens GN=GLG1 PE=1 SV=2	4	27	51.86																																0.0274628	1.02875	0.19668	n.s	1.41071
NCF1C_HUMAN	Putative neutrophil cytosol factor 1C OS=Homo sapiens GN=NCF1C PE=5 SV=1	8	267	94.57																																0.161885	1.0166	0.480432	n.s	1.39378
2B1E_HUMAN		4	47	55.6																																0.0365497	1.0163	0.231288	n.s	1.39337
S100P_HUMAN	Protein S100-P OS=Homo sapiens GN=S100P PE=1 SV=2	3	30	84.5																																0.276663	1.0157	0.60107	n.s	1.39252
ZAP70_HUMAN	Tyrosine-protein kinase ZAP-70 OS=Homo sapiens GN=ZAP70 PE=1 SV=1	2	38	41.06																																0.00536795	1.00561	0.0705502	n.s	1.37847
ARF3_HUMAN	ADP-ribosylation factor 3 OS=Homo sapiens GN=ARF3 PE=1 SV=2	8	122	106.7																																0.0335423	1.00393	0.220421	n.s	1.37612
CATL1_HUMAN	Cathepsin L1 OS=Homo sapiens GN=CTSL PE=1 SV=2	2	7	45.3																																0.0253806	0.995871	0.187958	n.s	1.36489
CATG_HUMAN	Cathepsin G OS=Homo sapiens GN=CTSG PE=1 SV=2	10	353	75.61																																0.0968247	0.976742	0.39523	n.s	1.33823
IRF5_HUMAN	Interferon regulatory factor 5 OS=Homo sapiens GN=IRF5 PE=1 SV=2	2	3	40.68																																0.19849	0.974494	0.526371	n.s	1.3351
TRIPC_HUMAN	E3 ubiquitin-protein ligase TRIP12 OS=Homo sapiens GN=TRIP12 PE=1 SV=1	2	3	47.55																																0.067414	0.968407	0.331117	n.s	1.32661
DRB5_HUMAN	HLA class II histocompatibility antigen, DR beta 5 chain OS=Homo sapiens GN=HLA-DRB5 PE=1 SV=1	2	126	41.63																																0.113371	0.965604	0.414654	n.s	1.32271
1B18_HUMAN	HLA class I histocompatibility antigen, B-18 alpha chain OS=Homo sapiens GN=HLA-B PE=1 SV=1	2	5	46.95																																0.387986	0.962364	0.677913	n.s	1.31819
NDUS2_HUMAN	NADH dehydrogenase [ubiquinone] iron-sulfur protein 2, mitochondrial OS=Homo sapiens GN=NDUFS2 PE=1 SV=2	2	3	43.36																																0.0954102	0.956982	0.392807	n.s	1.31069
HG2A_HUMAN	HLA class II histocompatibility antigen gamma chain OS=Homo sapiens GN=CD74 PE=1 SV=3	8	107	99.96																																0.019588	0.949297	0.162689	n.s	1.29998
PCAT2_HUMAN	Lysophosphatidylcholine acyltransferase 2 OS=Homo sapiens GN=LPCAT2 PE=1 SV=1	5	11	55.83																																0.00380838	0.949028	0.0558875	n.s	1.2996
LPXN_HUMAN	Leupaxin OS=Homo sapiens GN=LPXN PE=1 SV=1	5	39	63.24																																0.00738557	0.937727	0.0870261	n.s	1.28385
RAC2_HUMAN	Ras-related C3 botulinum toxin substrate 2 OS=Homo sapiens GN=RAC2 PE=1 SV=1	7	298	50.87																																0.014732	0.930914	0.135015	n.s	1.27436
CALU_HUMAN	Calumenin OS=Homo sapiens GN=CALU PE=1 SV=2	6	14	55.12																																0.521143	0.924041	0.765709	n.s	1.26478
UBQL1_HUMAN	Ubiquilin-1 OS=Homo sapiens GN=UBQLN1 PE=1 SV=2	2	7	56.6																																0.0155871	0.920711	0.13912	n.s	1.26014
SPB10_HUMAN	Serpin B10 OS=Homo sapiens GN=SERPINB10 PE=1 SV=1	4	12	76.98																																0.0109675	0.9192	0.111162	n.s	1.25803
LYAG_HUMAN	Lysosomal alpha-glucosidase OS=Homo sapiens GN=GAA PE=1 SV=4	11	121	100.6																																0.0325228	0.906538	0.217303	n.s	1.24038
PTN18_HUMAN	Tyrosine-protein phosphatase non-receptor type 18 OS=Homo sapiens GN=PTPN18 PE=1 SV=2	2	17	93.24																																0.0875866	0.906429	0.372789	n.s	1.24023
COTL1_HUMAN	Coactosin-like protein OS=Homo sapiens GN=COTL1 PE=1 SV=3	12	387	77.62																																0.166499	0.902969	0.480996	n.s	1.23541
CLH1_HUMAN	Clathrin heavy chain 1 OS=Homo sapiens GN=CLTC PE=1 SV=5	33	402	112.53																																0.0051702	0.902123	0.0687063	n.s	1.23423
UCHL1_HUMAN	Ubiquitin carboxyl-terminal hydrolase isozyme L1 OS=Homo sapiens GN=UCHL1 PE=1 SV=2	6	11	106.35																																0.256186	0.89931	0.584173	n.s	1.23031
IRGQ_HUMAN	Immunity-related GTPase family Q protein OS=Homo sapiens GN=IRGQ PE=1 SV=1	2	3	43.02																																0.134668	0.899033	0.446776	n.s	1.22992
PECA1_HUMAN	Platelet endothelial cell adhesion molecule OS=Homo sapiens GN=PECAM1 PE=1 SV=1	3	18	36.28																																0.0391986	0.898397	0.237375	n.s	1.22904
NRBP_HUMAN	Nuclear receptor-binding protein OS=Homo sapiens GN=NRBP1 PE=1 SV=1	2	12	48.83																																0.103709	0.895434	0.405344	n.s	1.22491
ELOB_HUMAN	Transcription elongation factor B polypeptide 2 OS=Homo sapiens GN=TCEB2 PE=1 SV=1	2	15	74.11																																0.0277142	0.893996	0.197888	n.s	1.2229
CECR1_HUMAN	Adenosine deaminase CECR1 OS=Homo sapiens GN=CECR1 PE=1 SV=2	7	46	63.56																																0.00388486	0.890737	0.0566622	n.s	1.21836
CCD22_HUMAN	Coiled-coil domain-containing protein 22 OS=Homo sapiens GN=CCDC22 PE=1 SV=1	4	8	48.21																																0.00894713	0.889989	0.0972797	n.s	1.21732
FMNL1_HUMAN	Formin-like protein 1 OS=Homo sapiens GN=FMNL1 PE=1 SV=3	3	18	45.48																																0.0261638	0.884442	0.191388	n.s	1.20959
PDE12_HUMAN	2',5'-phosphodiesterase 12 OS=Homo sapiens GN=PDE12 PE=1 SV=2	2	22	54.91																																0.330766	0.881326	0.634986	n.s	1.20524
PGRP1_HUMAN	Peptidoglycan recognition protein 1 OS=Homo sapiens GN=PGLYRP1 PE=1 SV=1	3	7	91.95																																0.531509	0.879861	0.776646	n.s	1.2032
GLYG_HUMAN	Glycogenin-1 OS=Homo sapiens GN=GYG1 PE=1 SV=4	3	18	34.13																																0.00346724	0.879514	0.0515134	n.s	1.20272
KPCB_HUMAN	Protein kinase C beta type OS=Homo sapiens GN=PRKCB PE=1 SV=4	3	32	61.8																																0.0246452	0.872324	0.1848	n.s	1.1927
PAK1_HUMAN	Serine/threonine-protein kinase PAK 1 OS=Homo sapiens GN=PAK1 PE=1 SV=2	3	38	59.68																																0.021733	0.847908	0.171569	n.s	1.15867
PADI4_HUMAN	Protein-arginine deiminase type-4 OS=Homo sapiens GN=PADI4 PE=1 SV=2	7	41	72.89																																0.113911	0.846671	0.415993	n.s	1.15694
GNAI2_HUMAN	Guanine nucleotide-binding protein G(i) subunit alpha-2 OS=Homo sapiens GN=GNAI2 PE=1 SV=3	8	60	40.03																																0.0163543	0.841511	0.142772	n.s	1.14975
OSBP1_HUMAN	Oxysterol-binding protein 1 OS=Homo sapiens GN=OSBP PE=1 SV=1	2	4	40.68																																0.0147986	0.840725	0.135108	n.s	1.14866
TP8L2_HUMAN	Tumor necrosis factor alpha-induced protein 8-like protein 2 OS=Homo sapiens GN=TNFAIP8L2 PE=1 SV=1	3	26	87.64																																0.0165949	0.837057	0.143823	n.s	1.14355
ACLY_HUMAN	ATP-citrate synthase OS=Homo sapiens GN=ACLY PE=1 SV=3	32	496	97.67																																0.283604	0.826944	0.607867	n.s	1.12945
TOM1_HUMAN	Target of Myb protein 1 OS=Homo sapiens GN=TOM1 PE=1 SV=2	10	88	82.25																																0.00595032	0.823072	0.0745192	n.s	1.12405
ARBK1_HUMAN	Beta-adrenergic receptor kinase 1 OS=Homo sapiens GN=ADRBK1 PE=1 SV=2	5	22	37.6																																0.102109	0.821508	0.405722	n.s	1.12187
SYWC_HUMAN	Tryptophan--tRNA ligase, cytoplasmic OS=Homo sapiens GN=WARS PE=1 SV=2	8	95	53.16																																0.0156206	0.816386	0.138902	n.s	1.11473
PP6R1_HUMAN	Serine/threonine-protein phosphatase 6 regulatory subunit 1 OS=Homo sapiens GN=PPP6R1 PE=1 SV=5	3	8	58.42																																0.127299	0.802743	0.436246	n.s	1.09572
C163A_HUMAN	Scavenger receptor cysteine-rich type 1 protein M130 OS=Homo sapiens GN=CD163 PE=1 SV=2	16	39	95.84																																0.121962	0.800308	0.430286	n.s	1.09233
RABP1_HUMAN	Cellular retinoic acid-binding protein 1 OS=Homo sapiens GN=CRABP1 PE=1 SV=2	3	6	68.95																																0.357903	0.799629	0.655516	n.s	1.09138
1A80_HUMAN	HLA class I histocompatibility antigen, A-80 alpha chain OS=Homo sapiens GN=HLA-A PE=1 SV=1	3	248	91.02																																0.104585	0.79714	0.407437	n.s	1.08791
RAC3_HUMAN	Ras-related C3 botulinum toxin substrate 3 OS=Homo sapiens GN=RAC3 PE=1 SV=1	2	330	62.29																																0.0160301	0.794624	0.141491	n.s	1.0844
1A02_HUMAN	HLA class I histocompatibility antigen, A-2 alpha chain OS=Homo sapiens GN=HLA-A PE=1 SV=1	3	340	45.78																																0.136935	0.790589	0.448697	n.s	1.07878
RAB2A_HUMAN	Ras-related protein Rab-2A OS=Homo sapiens GN=RAB2A PE=1 SV=1	3	18	43.34																																0.0860187	0.78937	0.370066	n.s	1.07708
RO60_HUMAN	60 kDa SS-A/Ro ribonucleoprotein OS=Homo sapiens GN=TROVE2 PE=1 SV=2	5	109	97.13																																0.3521	0.788473	0.651876	n.s	1.07583
1B58_HUMAN	HLA class I histocompatibility antigen, B-58 alpha chain OS=Homo sapiens GN=HLA-B PE=1 SV=1	3	48	82.48																																0.360445	0.782026	0.657654	n.s	1.06685
MX1_HUMAN	Interferon-induced GTP-binding protein Mx1 OS=Homo sapiens GN=MX1 PE=1 SV=4	3	6	63.59																																0.0808798	0.781378	0.358932	n.s	1.06594
DEF1_HUMAN	Neutrophil defensin 1 OS=Homo sapiens GN=DEFA1 PE=1 SV=1	9	1184	73.3																																0.445316	0.777768	0.71203	n.s	1.06091
DESM_HUMAN	Desmin OS=Homo sapiens GN=DES PE=1 SV=3	4	648	88.89																																0.0293134	0.773243	0.205023	n.s	1.0546
1C17_HUMAN	HLA class I histocompatibility antigen, Cw-17 alpha chain OS=Homo sapiens GN=HLA-C PE=1 SV=1	4	1979	74.58																																0.156307	0.771132	0.478116	n.s	1.05166
NOC2L_HUMAN	Nucleolar complex protein 2 homolog OS=Homo sapiens GN=NOC2L PE=1 SV=4	2	4	43.62																																0.132072	0.769476	0.443703	n.s	1.04935
ENPLL_HUMAN	Putative endoplasmin-like protein OS=Homo sapiens GN=HSP90B2P PE=5 SV=1	7	641	72.76																																0.0092233	0.766171	0.0980539	n.s	1.04475
HS905_HUMAN	Putative heat shock protein HSP 90-alpha A5 OS=Homo sapiens GN=HSP90AA5P PE=2 SV=1	7	718	50.5																																0.0294149	0.764989	0.204536	n.s	1.0431
RTN4_HUMAN	Reticulon-4 OS=Homo sapiens GN=RTN4 PE=1 SV=2	4	93	76.45																																0.0206124	0.764518	0.167704	n.s	1.04244
GMIP_HUMAN	GEM-interacting protein OS=Homo sapiens GN=GMIP PE=1 SV=2	3	23	62.47																																0.0637165	0.762974	0.318849	n.s	1.04029
DNJA1_HUMAN	DnaJ homolog subfamily A member 1 OS=Homo sapiens GN=DNAJA1 PE=1 SV=2	7	157	90.46																																0.0171218	0.758193	0.146269	n.s	1.03363
TSNAX_HUMAN	Translin-associated protein X OS=Homo sapiens GN=TSNAX PE=1 SV=1	4	65	73.26																																0.284752	0.755278	0.607607	n.s	1.02957
INT3_HUMAN	Integrator complex subunit 3 OS=Homo sapiens GN=INTS3 PE=1 SV=1	2	10	72.25																																0.0588631	0.753245	0.305424	n.s	1.02673
NCLN_HUMAN	Nicalin OS=Homo sapiens GN=NCLN PE=1 SV=2	3	13	70.32																																0.0716093	0.743438	0.336521	n.s	1.01306
GLRX3_HUMAN	Glutaredoxin-3 OS=Homo sapiens GN=GLRX3 PE=1 SV=2	3	18	44.81																																0.0148089	0.742815	0.134688	n.s	1.0122
DGKZ_HUMAN	Diacylglycerol kinase zeta OS=Homo sapiens GN=DGKZ PE=1 SV=3	3	6	44.64																																0.0322089	0.7362	0.217637	n.s	1.00298
AMRP_HUMAN	Alpha-2-macroglobulin receptor-associated protein OS=Homo sapiens GN=LRPAP1 PE=1 SV=1	2	5	43.15																																0.0510211	0.734013	0.281853	n.s	0.999927
SAMN1_HUMAN	SAM domain-containing protein SAMSN-1 OS=Homo sapiens GN=SAMSN1 PE=1 SV=1	3	3	40.85																																0.0626005	0.729621	0.318597	n.s	0.993805
AP2A1_HUMAN	AP-2 complex subunit alpha-1 OS=Homo sapiens GN=AP2A1 PE=1 SV=3	5	52	49.69																																0.00502468	0.725258	0.0671454	n.s	0.987725
AGRE2_HUMAN	Adhesion G protein-coupled receptor E2 OS=Homo sapiens GN=ADGRE2 PE=1 SV=2	2	99	40.44																																0.00417443	0.721892	0.0590842	n.s	0.983033
STAB1_HUMAN	Stabilin-1 OS=Homo sapiens GN=STAB1 PE=1 SV=3	5	10	44.27																																0.126454	0.721189	0.436476	n.s	0.982053
CSRP1_HUMAN	Cysteine and glycine-rich protein 1 OS=Homo sapiens GN=CSRP1 PE=1 SV=3	7	113	84.95																																0.00592787	0.720247	0.0746288	n.s	0.980741
UFD1_HUMAN		3	48	50.57																																0.0396311	0.715886	0.238785	n.s	0.974663
ANXA6_HUMAN	Annexin A6 OS=Homo sapiens GN=ANXA6 PE=1 SV=3	38	852	94.09																																0.00453071	0.710222	0.0622843	n.s	0.966768
EHD4_HUMAN	EH domain-containing protein 4 OS=Homo sapiens GN=EHD4 PE=1 SV=1	3	33	50.9																																0.0161371	0.703684	0.141912	n.s	0.957656
MOES_HUMAN	Moesin OS=Homo sapiens GN=MSN PE=1 SV=3	57	2274	137.82																																0.0938221	0.702346	0.388274	n.s	0.955791
RAB13_HUMAN	Ras-related protein Rab-13 OS=Homo sapiens GN=RAB13 PE=1 SV=1	2	384	55.21																																0.00464087	0.702035	0.062365	n.s	0.955358
6PGD_HUMAN	6-phosphogluconate dehydrogenase, decarboxylating OS=Homo sapiens GN=PGD PE=1 SV=3	20	663	112.3																																0.00398096	0.697353	0.0577119	n.s	0.948832
CN37_HUMAN	2',3'-cyclic-nucleotide 3'-phosphodiesterase OS=Homo sapiens GN=CNP PE=1 SV=2	2	11	56.52																																0.252078	0.697288	0.580896	n.s	0.948741
NOMO3_HUMAN	Nodal modulator 3 OS=Homo sapiens GN=NOMO3 PE=3 SV=2	4	186	55.4																																0.0198467	0.696644	0.163139	n.s	0.947844
RAB3D_HUMAN		3	65	34.2																																0.103126	0.695405	0.405721	n.s	0.946118
FGR_HUMAN	Tyrosine-protein kinase Fgr OS=Homo sapiens GN=FGR PE=1 SV=2	2	6	44.37																																0.344572	0.694403	0.644422	n.s	0.944721
GLRX1_HUMAN	Glutaredoxin-1 OS=Homo sapiens GN=GLRX PE=1 SV=2	5	67	162.76																																0.00416567	0.693182	0.0593112	n.s	0.943019
VASP_HUMAN	Vasodilator-stimulated phosphoprotein OS=Homo sapiens GN=VASP PE=1 SV=3	17	305	88.87																																0.00650111	0.690606	0.0789373	n.s	0.939428
SQRD_HUMAN	Sulfide:quinone oxidoreductase, mitochondrial OS=Homo sapiens GN=SQRDL PE=1 SV=1	16	241	86.93																																0.0085212	0.690333	0.0939295	n.s	0.939048
STING_HUMAN	Stimulator of interferon genes protein OS=Homo sapiens GN=TMEM173 PE=1 SV=1	13	205	132.13																																0.0636237	0.689608	0.319052	n.s	0.938037
NEUG_HUMAN	Neurogranin OS=Homo sapiens GN=NRGN PE=1 SV=1	2	24	51.64																																0.30403	0.688335	0.618401	n.s	0.936264
CPVL_HUMAN	Probable serine carboxypeptidase CPVL OS=Homo sapiens GN=CPVL PE=1 SV=2	8	62	60.74																																0.31261	0.68738	0.620036	n.s	0.934933
RAB1C_HUMAN	Putative Ras-related protein Rab-1C OS=Homo sapiens GN=RAB1C PE=5 SV=2	2	93	48.82																																0.123353	0.685492	0.432639	n.s	0.932301
SDF2L_HUMAN	Stromal cell-derived factor 2-like protein 1 OS=Homo sapiens GN=SDF2L1 PE=1 SV=2	5	21	58.61																																0.0114332	0.684807	0.113951	n.s	0.931347
MICA1_HUMAN	Protein-methionine sulfoxide oxidase MICAL1 OS=Homo sapiens GN=MICAL1 PE=1 SV=2	5	15	42.14																																0.145521	0.683825	0.461654	n.s	0.929978
PRRC1_HUMAN	Protein PRRC1 OS=Homo sapiens GN=PRRC1 PE=1 SV=1	3	44	71.44																																0.156909	0.682529	0.477514	n.s	0.928171
LSP1_HUMAN	Lymphocyte-specific protein 1 OS=Homo sapiens GN=LSP1 PE=1 SV=1	29	512	129.52																																0.0775787	0.68036	0.352122	n.s	0.925148
SCMC1_HUMAN	Calcium-binding mitochondrial carrier protein SCaMC-1 OS=Homo sapiens GN=SLC25A24 PE=1 SV=2	2	37	45.73																																0.137208	0.679286	0.447142	n.s	0.923652
CDC42_HUMAN	Cell division control protein 42 homolog OS=Homo sapiens GN=CDC42 PE=1 SV=2	8	171	42.82																																0.0116684	0.676074	0.115334	n.s	0.919174
HS90B_HUMAN	Heat shock protein HSP 90-beta OS=Homo sapiens GN=HSP90AB1 PE=1 SV=4	33	1586	137.52																																0.0402072	0.675566	0.239243	n.s	0.918466
S10A6_HUMAN	Protein S100-A6 OS=Homo sapiens GN=S100A6 PE=1 SV=1	2	30	49.36																																0.0986855	0.669447	0.398743	n.s	0.909939
H31T_HUMAN	Histone H3.1t OS=Homo sapiens GN=HIST3H3 PE=1 SV=3	5	569	64.33																																0.160856	0.66067	0.479761	n.s	0.897706
PP2AB_HUMAN	Serine/threonine-protein phosphatase 2A catalytic subunit beta isoform OS=Homo sapiens GN=PPP2CB PE=1 SV=1	10	252	81.14																																0.112427	0.659112	0.412461	n.s	0.895534
AATF_HUMAN	Protein AATF OS=Homo sapiens GN=AATF PE=1 SV=1	2	4	48.17																																0.158424	0.656757	0.479078	n.s	0.892252
KTN1_HUMAN	Kinectin OS=Homo sapiens GN=KTN1 PE=1 SV=1	5	33	39.58																																0.0325889	0.646456	0.217138	n.s	0.877894
PYRG1_HUMAN	CTP synthase 1 OS=Homo sapiens GN=CTPS1 PE=1 SV=2	2	3	42.18																																0.028143	0.645599	0.198578	n.s	0.8767
TYB10_HUMAN	Thymosin beta-10 OS=Homo sapiens GN=TMSB10 PE=1 SV=2	4	236	92.66																																0.0435371	0.643382	0.253384	n.s	0.873611
NECP2_HUMAN	Adaptin ear-binding coat-associated protein 2 OS=Homo sapiens GN=NECAP2 PE=1 SV=1	2	8	46.32																																0.0152429	0.643365	0.137588	n.s	0.873587
HS902_HUMAN	Heat shock protein HSP 90-alpha A2 OS=Homo sapiens GN=HSP90AA2P PE=1 SV=2	5	548	147.75																																0.104684	0.64285	0.407162	n.s	0.872869
DYN2_HUMAN	Dynamin-2 OS=Homo sapiens GN=DNM2 PE=1 SV=2	7	42	49.75																																0.0123961	0.641052	0.122022	n.s	0.870362
EMSA1_HUMAN	ELM2 and SANT domain-containing protein 1 OS=Homo sapiens GN=ELMSAN1 PE=1 SV=2	2	16	57.6																																0.174962	0.637499	0.495863	n.s	0.865411
PP4C_HUMAN	Serine/threonine-protein phosphatase 4 catalytic subunit OS=Homo sapiens GN=PPP4C PE=1 SV=1	6	51	97.08																																0.225016	0.637427	0.560082	n.s	0.86531
LAC7_HUMAN	Ig lambda-7 chain C region OS=Homo sapiens GN=IGLC7 PE=4 SV=2	2	79	41.52																																0.0376832	0.636304	0.232315	n.s	0.863745
MAP1S_HUMAN	Microtubule-associated protein 1S OS=Homo sapiens GN=MAP1S PE=1 SV=2	7	64	53.64																																0.0546851	0.635352	0.29461	n.s	0.862418
PERI_HUMAN	Peripherin OS=Homo sapiens GN=PRPH PE=1 SV=2	6	798	73.82																																0.0703987	0.632911	0.335446	n.s	0.859016
ACTN2_HUMAN	Alpha-actinin-2 OS=Homo sapiens GN=ACTN2 PE=1 SV=1	6	635	72.43																																0.0138402	0.632858	0.128817	n.s	0.858942
UGGG1_HUMAN	UDP-glucose:glycoprotein glucosyltransferase 1 OS=Homo sapiens GN=UGGT1 PE=1 SV=3	19	210	81.48																																0.0549407	0.632162	0.294001	n.s	0.857972
PHP14_HUMAN	14 kDa phosphohistidine phosphatase OS=Homo sapiens GN=PHPT1 PE=1 SV=1	4	13	86.12																																0.0265369	0.631271	0.192937	n.s	0.856731
1A68_HUMAN	HLA class I histocompatibility antigen, A-68 alpha chain OS=Homo sapiens GN=HLA-A PE=1 SV=4	2	52	55.65																																0.5432	0.630834	0.786522	n.s	0.856121
AP2B1_HUMAN	AP-2 complex subunit beta OS=Homo sapiens GN=AP2B1 PE=1 SV=1	8	173	87.52																																0.00412367	0.630334	0.0594205	n.s	0.855424
ACTN4_HUMAN	Alpha-actinin-4 OS=Homo sapiens GN=ACTN4 PE=1 SV=2	57	1785	125.27																																0.00429063	0.630047	0.0600186	n.s	0.855024
GMFG_HUMAN	Glia maturation factor gamma OS=Homo sapiens GN=GMFG PE=1 SV=1	6	161	65.93																																0.00899509	0.628636	0.0973586	n.s	0.853058
GRP78_HUMAN	78 kDa glucose-regulated protein OS=Homo sapiens GN=HSPA5 PE=1 SV=2	68	2764	121.24																																0.00574815	0.628128	0.0735271	n.s	0.85235
TPD54_HUMAN	Tumor protein D54 OS=Homo sapiens GN=TPD52L2 PE=1 SV=2	8	170	110.49																																0.0044139	0.627821	0.061384	n.s	0.851922
ERF1_HUMAN	Eukaryotic peptide chain release factor subunit 1 OS=Homo sapiens GN=ETF1 PE=1 SV=3	5	14	75.82																																0.0201477	0.624201	0.164482	n.s	0.846877
TOIP1_HUMAN	Torsin-1A-interacting protein 1 OS=Homo sapiens GN=TOR1AIP1 PE=1 SV=2	11	180	83.95																																0.00543803	0.623674	0.0706943	n.s	0.846143
EIF3B_HUMAN	Eukaryotic translation initiation factor 3 subunit B OS=Homo sapiens GN=EIF3B PE=1 SV=3	8	64	92.31																																0.0563976	0.620804	0.297143	n.s	0.842142
SC61B_HUMAN	Protein transport protein Sec61 subunit beta OS=Homo sapiens GN=SEC61B PE=1 SV=2	3	81	71.56																																0.116876	0.618968	0.423586	n.s	0.839584
KPYR_HUMAN	Pyruvate kinase PKLR OS=Homo sapiens GN=PKLR PE=1 SV=2	5	87	47.72																																0.209735	0.617366	0.539449	n.s	0.83735
MYH11_HUMAN	Myosin-11 OS=Homo sapiens GN=MYH11 PE=1 SV=3	11	413	103.39																																0.079035	0.616481	0.35536	n.s	0.836116
MYL6_HUMAN	Myosin light polypeptide 6 OS=Homo sapiens GN=MYL6 PE=1 SV=2	12	832	115.41																																0.00684802	0.613269	0.0814948	n.s	0.831641
MK14_HUMAN	Mitogen-activated protein kinase 14 OS=Homo sapiens GN=MAPK14 PE=1 SV=3	5	44	35.67																																0.0239639	0.613077	0.182553	n.s	0.831372
SNAB_HUMAN	Beta-soluble NSF attachment protein OS=Homo sapiens GN=NAPB PE=1 SV=2	2	84	67.77																																0.0223702	0.610769	0.173732	n.s	0.828156
ARF4_HUMAN	ADP-ribosylation factor 4 OS=Homo sapiens GN=ARF4 PE=1 SV=3	2	91	59.38																																0.0269604	0.610178	0.194831	n.s	0.827332
STXB2_HUMAN	Syntaxin-binding protein 2 OS=Homo sapiens GN=STXBP2 PE=1 SV=2	8	67	113.42																																0.0743259	0.610164	0.343219	n.s	0.827313
OPTN_HUMAN	Optineurin OS=Homo sapiens GN=OPTN PE=1 SV=2	2	4	47.64																																0.117631	0.609264	0.422481	n.s	0.826058
FLNB_HUMAN	Filamin-B OS=Homo sapiens GN=FLNB PE=1 SV=2	79	910	129.91																																0.0094486	0.608191	0.0995641	n.s	0.824563
CE170_HUMAN	Centrosomal protein of 170 kDa OS=Homo sapiens GN=CEP170 PE=1 SV=1	2	11	60.53																																0.0431389	0.604312	0.251679	n.s	0.819156
KCAB2_HUMAN	Voltage-gated potassium channel subunit beta-2 OS=Homo sapiens GN=KCNAB2 PE=1 SV=2	7	56	88.4																																0.109403	0.604203	0.412764	n.s	0.819005
SC23B_HUMAN	Protein transport protein Sec23B OS=Homo sapiens GN=SEC23B PE=1 SV=2	2	21	42.64																																0.30473	0.603129	0.619299	n.s	0.817507
SIR3_HUMAN	NAD-dependent protein deacetylase sirtuin-3, mitochondrial OS=Homo sapiens GN=SIRT3 PE=1 SV=2	3	13	75.83																																0.0461374	0.602851	0.26529	n.s	0.81712
GPDM_HUMAN	Glycerol-3-phosphate dehydrogenase, mitochondrial OS=Homo sapiens GN=GPD2 PE=1 SV=3	12	191	111.02																																0.00537524	0.599656	0.0702599	n.s	0.812667
BAP31_HUMAN	B-cell receptor-associated protein 31 OS=Homo sapiens GN=BCAP31 PE=1 SV=3	5	105	52.53																																0.0583803	0.599542	0.304239	n.s	0.812508
COPG1_HUMAN	Coatomer subunit gamma-1 OS=Homo sapiens GN=COPG1 PE=1 SV=1	5	61	67.51																																0.108555	0.59551	0.41151	n.s	0.806889
DNJB2_HUMAN	DnaJ homolog subfamily B member 2 OS=Homo sapiens GN=DNAJB2 PE=1 SV=3	2	4	56.06																																0.00566424	0.590871	0.0732371	n.s	0.800424
POTEI_HUMAN	POTE ankyrin domain family member I OS=Homo sapiens GN=POTEI PE=3 SV=1	3	7185	54.18																																0.0503561	0.590248	0.280774	n.s	0.799555
U5S1_HUMAN	116 kDa U5 small nuclear ribonucleoprotein component OS=Homo sapiens GN=EFTUD2 PE=1 SV=1	22	362	94.19																																0.246452	0.586682	0.577389	n.s	0.794584
CANB1_HUMAN	Calcineurin subunit B type 1 OS=Homo sapiens GN=PPP3R1 PE=1 SV=2	3	28	69.62																																0.13718	0.586445	0.44766	n.s	0.794254
DCK_HUMAN	Deoxycytidine kinase OS=Homo sapiens GN=DCK PE=1 SV=1	5	54	64.29																																0.200426	0.585975	0.527414	n.s	0.793599
H90B2_HUMAN	Putative heat shock protein HSP 90-beta 2 OS=Homo sapiens GN=HSP90AB2P PE=1 SV=2	14	1156	72.14																																0.0156745	0.583095	0.138865	n.s	0.789585
STIM1_HUMAN	Stromal interaction molecule 1 OS=Homo sapiens GN=STIM1 PE=1 SV=3	7	28	95.7																																0.189949	0.57868	0.517491	n.s	0.783432
ACTH_HUMAN	Actin, gamma-enteric smooth muscle OS=Homo sapiens GN=ACTG2 PE=1 SV=1	34	12750	131.69																																0.00847765	0.578573	0.0938821	n.s	0.783282
RM18_HUMAN	39S ribosomal protein L18, mitochondrial OS=Homo sapiens GN=MRPL18 PE=1 SV=1	3	4	41.32																																0.0697567	0.578562	0.335056	n.s	0.783267
FYB_HUMAN	FYN-binding protein OS=Homo sapiens GN=FYB PE=1 SV=2	5	57	55.06																																0.126224	0.578077	0.436945	n.s	0.782591
HOOK3_HUMAN	Protein Hook homolog 3 OS=Homo sapiens GN=HOOK3 PE=1 SV=2	2	4	59.83																																0.316666	0.578002	0.622914	n.s	0.782487
ITAL_HUMAN	Integrin alpha-L OS=Homo sapiens GN=ITGAL PE=1 SV=3	8	49	77.09																																0.108237	0.576322	0.410958	n.s	0.780145
BZW1_HUMAN	Basic leucine zipper and W2 domain-containing protein 1 OS=Homo sapiens GN=BZW1 PE=1 SV=1	2	25	43.57																																0.0547296	0.57586	0.294187	n.s	0.779501
HS105_HUMAN	Heat shock protein 105 kDa OS=Homo sapiens GN=HSPH1 PE=1 SV=1	27	414	84.25																																0.0168309	0.572515	0.144818	n.s	0.77484
NMT1_HUMAN	Glycylpeptide N-tetradecanoyltransferase 1 OS=Homo sapiens GN=NMT1 PE=1 SV=2	3	16	47.66																																0.0971586	0.572384	0.395244	n.s	0.774657
ERLN1_HUMAN	Erlin-1 OS=Homo sapiens GN=ERLIN1 PE=1 SV=1	6	317	100.07																																0.0985877	0.569718	0.399022	n.s	0.770942
MYL3_HUMAN	Myosin light chain 3 OS=Homo sapiens GN=MYL3 PE=1 SV=3	3	376	115.41																																0.00597527	0.569373	0.0744419	n.s	0.770461
ARP2_HUMAN	Actin-related protein 2 OS=Homo sapiens GN=ACTR2 PE=1 SV=1	21	434	83.91																																0.00669281	0.567679	0.0808545	n.s	0.768099
DHB11_HUMAN	Estradiol 17-beta-dehydrogenase 11 OS=Homo sapiens GN=HSD17B11 PE=1 SV=3	3	29	91.43																																0.437869	0.566746	0.707691	n.s	0.766799
CHM2A_HUMAN	Charged multivesicular body protein 2a OS=Homo sapiens GN=CHMP2A PE=1 SV=1	3	58	59.9																																0.00457821	0.566349	0.062222	n.s	0.766245
CDN2C_HUMAN	Cyclin-dependent kinase 4 inhibitor C OS=Homo sapiens GN=CDKN2C PE=1 SV=1	3	9	46.06																																0.0931215	0.565473	0.387385	n.s	0.765025
NU153_HUMAN	Nuclear pore complex protein Nup153 OS=Homo sapiens GN=NUP153 PE=1 SV=2	7	45	70.92																																0.246046	0.562758	0.577001	n.s	0.761241
CAP7_HUMAN	Azurocidin OS=Homo sapiens GN=AZU1 PE=1 SV=3	10	241	129.14																																0.40263	0.562473	0.691378	n.s	0.760844
ENPL_HUMAN	Endoplasmin OS=Homo sapiens GN=HSP90B1 PE=1 SV=1	55	1994	131.22																																0.0346613	0.560163	0.223476	n.s	0.757624
SND1_HUMAN	Staphylococcal nuclease domain-containing protein 1 OS=Homo sapiens GN=SND1 PE=1 SV=1	27	444	97.58																																0.00455585	0.55883	0.0622719	n.s	0.755767
GRAA_HUMAN	Granzyme A OS=Homo sapiens GN=GZMA PE=1 SV=2	3	6	95.78																																0.328995	0.558472	0.63362	n.s	0.755266
GBG5_HUMAN	Guanine nucleotide-binding protein G(I)/G(S)/G(O) subunit gamma-5 OS=Homo sapiens GN=GNG5 PE=1 SV=3	4	45	58.4																																0.00793207	0.55608	0.0907824	n.s	0.751933
RAC1_HUMAN	Ras-related C3 botulinum toxin substrate 1 OS=Homo sapiens GN=RAC1 PE=1 SV=1	3	4	35.11																																0.32927	0.552981	0.63313	n.s	0.747613
EIF3D_HUMAN	Eukaryotic translation initiation factor 3 subunit D OS=Homo sapiens GN=EIF3D PE=1 SV=1	9	176	97.8																																0.0297467	0.552309	0.205648	n.s	0.746678
RAB1B_HUMAN	Ras-related protein Rab-1B OS=Homo sapiens GN=RAB1B PE=1 SV=1	3	58	56.77																																0.0833285	0.549809	0.364391	n.s	0.743193
MTA70_HUMAN	N6-adenosine-methyltransferase 70 kDa subunit OS=Homo sapiens GN=METTL3 PE=1 SV=2	2	6	42.76																																0.189352	0.546234	0.518227	n.s	0.738211
SAR1A_HUMAN	GTP-binding protein SAR1a OS=Homo sapiens GN=SAR1A PE=1 SV=1	2	31	55.64																																0.0477733	0.545594	0.27208	n.s	0.737319
NAMPT_HUMAN	Nicotinamide phosphoribosyltransferase OS=Homo sapiens GN=NAMPT PE=1 SV=1	9	52	78.13																																0.111582	0.544909	0.411888	n.s	0.736364
ZN638_HUMAN	Zinc finger protein 638 OS=Homo sapiens GN=ZNF638 PE=1 SV=2	7	20	70.56																																0.1208	0.544792	0.428714	n.s	0.7362
BAZ1B_HUMAN	Tyrosine-protein kinase BAZ1B OS=Homo sapiens GN=BAZ1B PE=1 SV=2	4	6	31.96																																0.0742684	0.544712	0.343617	n.s	0.736089
HS904_HUMAN	Putative heat shock protein HSP 90-alpha A4 OS=Homo sapiens GN=HSP90AA4P PE=5 SV=1	6	954	105.87																																0.113013	0.544454	0.413978	n.s	0.735729
MYO1G_HUMAN	Unconventional myosin-Ig OS=Homo sapiens GN=MYO1G PE=1 SV=2	15	119	129.09																																0.0138066	0.539193	0.129005	n.s	0.728397
MP2K2_HUMAN	Dual specificity mitogen-activated protein kinase kinase 2 OS=Homo sapiens GN=MAP2K2 PE=1 SV=1	4	17	50.73																																0.16137	0.538496	0.479499	n.s	0.727425
CPNE3_HUMAN	Copine-3 OS=Homo sapiens GN=CPNE3 PE=1 SV=1	4	35	47.61																																0.0705859	0.536796	0.335003	n.s	0.725056
GELS_HUMAN	Gelsolin OS=Homo sapiens GN=GSN PE=1 SV=1	31	881	140.04																																0.0569803	0.536519	0.299554	n.s	0.72467
1A11_HUMAN	HLA class I histocompatibility antigen, A-11 alpha chain OS=Homo sapiens GN=HLA-A PE=1 SV=1	2	37	70.6																																0.317051	0.534932	0.62316	n.s	0.722458
TBCA_HUMAN	Tubulin-specific chaperone A OS=Homo sapiens GN=TBCA PE=1 SV=3	6	168	97.2																																0.065443	0.534255	0.324771	n.s	0.721515
RHG15_HUMAN	Rho GTPase-activating protein 15 OS=Homo sapiens GN=ARHGAP15 PE=1 SV=2	2	5	62.22																																0.0692245	0.534089	0.333841	n.s	0.721283
STX7_HUMAN	Syntaxin-7 OS=Homo sapiens GN=STX7 PE=1 SV=4	3	75	76.67																																0.0077513	0.533208	0.08914	n.s	0.720055
SRRM1_HUMAN	Serine/arginine repetitive matrix protein 1 OS=Homo sapiens GN=SRRM1 PE=1 SV=2	8	55	87																																0.0248844	0.533154	0.186011	n.s	0.719979
FKBP5_HUMAN	Peptidyl-prolyl cis-trans isomerase FKBP5 OS=Homo sapiens GN=FKBP5 PE=1 SV=2	21	204	120.69																																0.110027	0.533033	0.411869	n.s	0.719811
VIME_HUMAN	Vimentin OS=Homo sapiens GN=VIM PE=1 SV=4	111	8631	180.5																																0.129038	0.53114	0.439686	n.s	0.717173
DOK3_HUMAN	Docking protein 3 OS=Homo sapiens GN=DOK3 PE=1 SV=2	2	11	47.3																																0.170802	0.530058	0.486378	n.s	0.715665
MLEC_HUMAN	Malectin OS=Homo sapiens GN=MLEC PE=1 SV=1	4	49	54.26																																0.192381	0.529097	0.518216	n.s	0.714326
PREB_HUMAN	Prolactin regulatory element-binding protein OS=Homo sapiens GN=PREB PE=1 SV=2	2	4	47.18																																0.0624466	0.526756	0.319172	n.s	0.711063
F16P2_HUMAN	Fructose-1,6-bisphosphatase isozyme 2 OS=Homo sapiens GN=FBP2 PE=1 SV=2	3	25	45.45																																0.434868	0.526239	0.704746	n.s	0.710342
CHM4B_HUMAN	Charged multivesicular body protein 4b OS=Homo sapiens GN=CHMP4B PE=1 SV=1	5	66	58.01																																0.0648922	0.525479	0.322707	n.s	0.709283
CBR3_HUMAN	Carbonyl reductase [NADPH] 3 OS=Homo sapiens GN=CBR3 PE=1 SV=3	6	257	90.24																																0.0619431	0.524988	0.317276	n.s	0.708599
ARL8B_HUMAN	ADP-ribosylation factor-like protein 8B OS=Homo sapiens GN=ARL8B PE=1 SV=1	3	100	35.72																																0.146603	0.524864	0.462023	n.s	0.708426
MYL6B_HUMAN	Myosin light chain 6B OS=Homo sapiens GN=MYL6B PE=1 SV=1	3	566	77.75																																0.0167058	0.524584	0.144261	n.s	0.708035
DIAP1_HUMAN	Protein diaphanous homolog 1 OS=Homo sapiens GN=DIAPH1 PE=1 SV=2	8	86	71.7																																0.0489817	0.521666	0.27764	n.s	0.703969
G6PI_HUMAN	Glucose-6-phosphate isomerase OS=Homo sapiens GN=GPI PE=1 SV=4	14	199	70.95																																0.114665	0.520423	0.417471	n.s	0.702237
RUFY1_HUMAN	RUN and FYVE domain-containing protein 1 OS=Homo sapiens GN=RUFY1 PE=1 SV=2	3	28	42.68																																0.0590307	0.518911	0.305631	n.s	0.700128
ARPC5_HUMAN	Actin-related protein 2/3 complex subunit 5 OS=Homo sapiens GN=ARPC5 PE=1 SV=3	10	367	110.04																																0.00600589	0.518789	0.0744357	n.s	0.699959
MAVS_HUMAN	Mitochondrial antiviral-signaling protein OS=Homo sapiens GN=MAVS PE=1 SV=2	3	25	68.78																																0.0699882	0.515015	0.335495	n.s	0.694698
MUCB_HUMAN	Ig mu heavy chain disease protein OS=Homo sapiens PE=1 SV=1	4	30	53.35																																0.428233	0.51449	0.701117	n.s	0.693967
ACBP_HUMAN	Acyl-CoA-binding protein OS=Homo sapiens GN=DBI PE=1 SV=2	11	231	116.62																																0.0258272	0.513259	0.190088	n.s	0.692251
FLII_HUMAN	Protein flightless-1 homolog OS=Homo sapiens GN=FLII PE=1 SV=2	14	238	101.68																																0.0277376	0.511469	0.197465	n.s	0.689757
OSTF1_HUMAN	Osteoclast-stimulating factor 1 OS=Homo sapiens GN=OSTF1 PE=1 SV=2	10	173	110.79																																0.00677449	0.510278	0.0814301	n.s	0.688097
SATB2_HUMAN	DNA-binding protein SATB2 OS=Homo sapiens GN=SATB2 PE=1 SV=2	2	12	40.16																																0.0374574	0.50981	0.232119	n.s	0.687444
SNX5_HUMAN	Sorting nexin-5 OS=Homo sapiens GN=SNX5 PE=1 SV=1	7	45	51.39																																0.0101335	0.50725	0.104933	n.s	0.683877
DDRGK_HUMAN	DDRGK domain-containing protein 1 OS=Homo sapiens GN=DDRGK1 PE=1 SV=2	4	24	82.9																																0.105869	0.507167	0.407792	n.s	0.68376
PSA_HUMAN	Puromycin-sensitive aminopeptidase OS=Homo sapiens GN=NPEPPS PE=1 SV=2	4	38	64.54																																0.110099	0.503877	0.411496	n.s	0.679175
ARPC3_HUMAN	Actin-related protein 2/3 complex subunit 3 OS=Homo sapiens GN=ARPC3 PE=1 SV=3	6	215	63.44																																0.0493206	0.50302	0.276288	n.s	0.677981
DJC13_HUMAN	DnaJ homolog subfamily C member 13 OS=Homo sapiens GN=DNAJC13 PE=1 SV=5	2	7	58.01																																0.117005	0.501079	0.422772	n.s	0.675276
COPD_HUMAN	Coatomer subunit delta OS=Homo sapiens GN=ARCN1 PE=1 SV=1	9	141	61.72																																0.0092773	0.500746	0.0981916	n.s	0.674812
EP15R_HUMAN	Epidermal growth factor receptor substrate 15-like 1 OS=Homo sapiens GN=EPS15L1 PE=1 SV=1	3	9	72.73																																0.381078	0.500594	0.673716	n.s	0.6746
LYAR_HUMAN	Cell growth-regulating nucleolar protein OS=Homo sapiens GN=LYAR PE=1 SV=2	3	12	61.34																																0.366266	0.49908	0.662715	n.s	0.67249
SPCS2_HUMAN	Signal peptidase complex subunit 2 OS=Homo sapiens GN=SPCS2 PE=1 SV=3	4	35	144.75																																0.328646	0.498929	0.634481	n.s	0.672279
TCTP_HUMAN	Translationally-controlled tumor protein OS=Homo sapiens GN=TPT1 PE=1 SV=1	4	180	139.13																																0.284273	0.498664	0.608756	n.s	0.67191
G6PD_HUMAN	Glucose-6-phosphate 1-dehydrogenase OS=Homo sapiens GN=G6PD PE=1 SV=4	19	288	91.94																																0.060854	0.497562	0.313713	n.s	0.670373
LPP_HUMAN	Lipoma-preferred partner OS=Homo sapiens GN=LPP PE=1 SV=1	2	5	43.04																																0.180571	0.49496	0.50636	n.s	0.666747
PEPD_HUMAN	Xaa-Pro dipeptidase OS=Homo sapiens GN=PEPD PE=1 SV=3	5	6	51.61																																0.547508	0.494121	0.78894	n.s	0.665578
PMGE_HUMAN	Bisphosphoglycerate mutase OS=Homo sapiens GN=BPGM PE=1 SV=2	6	12	61.69																																0.0691517	0.493778	0.33484	n.s	0.6651
LG3BP_HUMAN	Galectin-3-binding protein OS=Homo sapiens GN=LGALS3BP PE=1 SV=1	12	167	147.95																																0.565139	0.49097	0.79612	n.s	0.661186
PKHO2_HUMAN	Pleckstrin homology domain-containing family O member 2 OS=Homo sapiens GN=PLEKHO2 PE=1 SV=1	3	75	47.76																																0.034302	0.490962	0.222359	n.s	0.661175
CCAR1_HUMAN	Cell division cycle and apoptosis regulator protein 1 OS=Homo sapiens GN=CCAR1 PE=1 SV=2	5	63	76.5																																0.103433	0.490807	0.405593	n.s	0.660959
LKHA4_HUMAN	Leukotriene A-4 hydrolase OS=Homo sapiens GN=LTA4H PE=1 SV=2	13	189	91.1																																0.0795906	0.489494	0.356518	n.s	0.659129
ML12B_HUMAN	Myosin regulatory light chain 12B OS=Homo sapiens GN=MYL12B PE=1 SV=2	7	572	138.64																																0.0125902	0.489175	0.122421	n.s	0.658684
ARP3_HUMAN	Actin-related protein 3 OS=Homo sapiens GN=ACTR3 PE=1 SV=3	15	493	89.91																																0.0115088	0.48833	0.114229	n.s	0.657506
PFKAM_HUMAN	ATP-dependent 6-phosphofructokinase, muscle type OS=Homo sapiens GN=PFKM PE=1 SV=2	2	51	50.58																																0.23549	0.487593	0.568408	n.s	0.656479
GMFB_HUMAN	Glia maturation factor beta OS=Homo sapiens GN=GMFB PE=1 SV=2	3	280	91.4																																0.0360266	0.487268	0.22919	n.s	0.656026
PDPR_HUMAN	Pyruvate dehydrogenase phosphatase regulatory subunit, mitochondrial OS=Homo sapiens GN=PDPR PE=1 SV=2	3	17	47.27																																0.0894531	0.487192	0.377375	n.s	0.655921
MANF_HUMAN	Mesencephalic astrocyte-derived neurotrophic factor OS=Homo sapiens GN=MANF PE=1 SV=3	7	114	43.87																																0.152211	0.486806	0.47223	n.s	0.655382
H90B4_HUMAN	Putative heat shock protein HSP 90-beta 4 OS=Homo sapiens GN=HSP90AB4P PE=5 SV=1	8	848	116.19																																0.105628	0.485964	0.408839	n.s	0.65421
RL12_HUMAN	60S ribosomal protein L12 OS=Homo sapiens GN=RPL12 PE=1 SV=1	11	349	129.11																																0.0335856	0.485558	0.2201	n.s	0.653643
CD44_HUMAN	CD44 antigen OS=Homo sapiens GN=CD44 PE=1 SV=3	5	116	71.72																																0.107727	0.484079	0.409672	n.s	0.651581
EIF3J_HUMAN	Eukaryotic translation initiation factor 3 subunit J OS=Homo sapiens GN=EIF3J PE=1 SV=2	5	50	80.4																																0.0707309	0.483412	0.335027	n.s	0.650653
TFG_HUMAN	Protein TFG OS=Homo sapiens GN=TFG PE=1 SV=2	6	90	49.2																																0.023313	0.482325	0.178733	n.s	0.649137
DDX46_HUMAN	Probable ATP-dependent RNA helicase DDX46 OS=Homo sapiens GN=DDX46 PE=1 SV=2	8	64	51.51																																0.013315	0.479937	0.125887	n.s	0.645808
PFKAL_HUMAN	ATP-dependent 6-phosphofructokinase, liver type OS=Homo sapiens GN=PFKL PE=1 SV=6	10	103	86.66																																0.302082	0.477299	0.618648	n.s	0.642133
KS6A3_HUMAN	Ribosomal protein S6 kinase alpha-3 OS=Homo sapiens GN=RPS6KA3 PE=1 SV=1	2	24	46.03																																0.102131	0.475284	0.405136	n.s	0.639324
LRP1_HUMAN	Prolow-density lipoprotein receptor-related protein 1 OS=Homo sapiens GN=LRP1 PE=1 SV=2	15	28	86.49																																0.0153373	0.475101	0.137404	n.s	0.639069
IGHG3_HUMAN	Ig gamma-3 chain C region OS=Homo sapiens GN=IGHG3 PE=1 SV=2	6	70	62.37																																0.125995	0.473692	0.437416	n.s	0.637105
KAD2_HUMAN	Adenylate kinase 2, mitochondrial OS=Homo sapiens GN=AK2 PE=1 SV=2	24	1209	117.56																																0.0643838	0.472844	0.320846	n.s	0.635922
KIF5A_HUMAN	Kinesin heavy chain isoform 5A OS=Homo sapiens GN=KIF5A PE=1 SV=2	3	12	57.73																																0.0164574	0.472071	0.143149	n.s	0.634846
MAP1A_HUMAN	Microtubule-associated protein 1A OS=Homo sapiens GN=MAP1A PE=1 SV=6	7	13	43.34																																0.196661	0.470219	0.523262	n.s	0.632264
FLNC_HUMAN		6	114	77.37																																0.120851	0.469876	0.428259	n.s	0.631786
WASP_HUMAN	Wiskott-Aldrich syndrome protein OS=Homo sapiens GN=WAS PE=1 SV=4	10	184	81.08																																0.0045115	0.468754	0.0623787	n.s	0.630223
NPS3A_HUMAN	Protein NipSnap homolog 3A OS=Homo sapiens GN=NIPSNAP3A PE=1 SV=2	5	45	57.45																																0.292781	0.468693	0.612714	n.s	0.630138
BTK_HUMAN	Tyrosine-protein kinase BTK OS=Homo sapiens GN=BTK PE=1 SV=3	4	25	43.87																																0.00811952	0.467603	0.0916127	n.s	0.628619
MAPK3_HUMAN		2	10	40.17																																0.199621	0.465763	0.527034	n.s	0.626054
IKZF1_HUMAN	DNA-binding protein Ikaros OS=Homo sapiens GN=IKZF1 PE=1 SV=1	3	65	51.16																																0.0490729	0.465671	0.2775	n.s	0.625926
TBL2_HUMAN	Transducin beta-like protein 2 OS=Homo sapiens GN=TBL2 PE=1 SV=1	3	39	52.05																																0.222624	0.46435	0.555863	n.s	0.624085
NUP88_HUMAN	Nuclear pore complex protein Nup88 OS=Homo sapiens GN=NUP88 PE=1 SV=2	2	24	65.95																																0.341062	0.46269	0.642379	n.s	0.621771
HLAF_HUMAN	HLA class I histocompatibility antigen, alpha chain F OS=Homo sapiens GN=HLA-F PE=2 SV=3	2	3686	46.64																																0.260493	0.461948	0.590614	n.s	0.620737
PTPRC_HUMAN	Receptor-type tyrosine-protein phosphatase C OS=Homo sapiens GN=PTPRC PE=1 SV=2	16	111	93.99																																0.0368703	0.458877	0.230874	n.s	0.616457
1B44_HUMAN	HLA class I histocompatibility antigen, B-44 alpha chain OS=Homo sapiens GN=HLA-B PE=1 SV=1	2	496	55.46																																0.543876	0.458782	0.786549	n.s	0.616324
RAB1A_HUMAN	Ras-related protein Rab-1A OS=Homo sapiens GN=RAB1A PE=1 SV=3	4	63	62.6																																0.207429	0.45544	0.536981	n.s	0.611666
VATB2_HUMAN	V-type proton ATPase subunit B, brain isoform OS=Homo sapiens GN=ATP6V1B2 PE=1 SV=3	12	211	78.31																																0.0153136	0.45516	0.137708	n.s	0.611276
IF2G_HUMAN	Eukaryotic translation initiation factor 2 subunit 3 OS=Homo sapiens GN=EIF2S3 PE=1 SV=3	5	143	53.94																																0.167333	0.454364	0.481082	n.s	0.610166
TPT1L_HUMAN	TPT1-like protein OS=Homo sapiens PE=2 SV=2	3	115	54.97																																0.260931	0.45434	0.589374	n.s	0.610133
PDIA6_HUMAN	Protein disulfide-isomerase A6 OS=Homo sapiens GN=PDIA6 PE=1 SV=1	22	964	126.29																																0.0600646	0.454052	0.310312	n.s	0.609732
SH3K1_HUMAN	SH3 domain-containing kinase-binding protein 1 OS=Homo sapiens GN=SH3KBP1 PE=1 SV=2	10	80	58.88																																0.0318833	0.453187	0.216662	n.s	0.608526
AL4A1_HUMAN	Delta-1-pyrroline-5-carboxylate dehydrogenase, mitochondrial OS=Homo sapiens GN=ALDH4A1 PE=1 SV=3	3	47	50.63																																0.104169	0.452665	0.406479	n.s	0.607798
AT2A2_HUMAN	Sarcoplasmic/endoplasmic reticulum calcium ATPase 2 OS=Homo sapiens GN=ATP2A2 PE=1 SV=1	6	130	107.09																																0.274474	0.449689	0.598489	n.s	0.60365
RIN3_HUMAN	Ras and Rab interactor 3 OS=Homo sapiens GN=RIN3 PE=1 SV=4	2	4	40.39																																0.16322	0.448713	0.479635	n.s	0.602291
AIP_HUMAN	AH receptor-interacting protein OS=Homo sapiens GN=AIP PE=1 SV=2	10	63	61.06																																0.141641	0.44768	0.454771	n.s	0.600851
COPB2_HUMAN	Coatomer subunit beta' OS=Homo sapiens GN=COPB2 PE=1 SV=2	8	49	62.97																																0.0240304	0.447132	0.182479	n.s	0.600088
UB2V1_HUMAN	Ubiquitin-conjugating enzyme E2 variant 1 OS=Homo sapiens GN=UBE2V1 PE=1 SV=2	5	194	94.04																																0.311536	0.446664	0.620478	n.s	0.599434
PDIA4_HUMAN	Protein disulfide-isomerase A4 OS=Homo sapiens GN=PDIA4 PE=1 SV=2	32	561	131.63																																0.123747	0.44632	0.432753	n.s	0.598955
ANR44_HUMAN	Serine/threonine-protein phosphatase 6 regulatory ankyrin repeat subunit B OS=Homo sapiens GN=ANKRD44 PE=1 SV=3	2	10	65																																0.417	0.445926	0.696553	n.s	0.598407
RHG01_HUMAN	Rho GTPase-activating protein 1 OS=Homo sapiens GN=ARHGAP1 PE=1 SV=1	9	187	74.11																																0.0542081	0.444754	0.292699	n.s	0.596772
NOL6_HUMAN	Nucleolar protein 6 OS=Homo sapiens GN=NOL6 PE=1 SV=2	2	6	46.29																																0.359443	0.442741	0.657833	n.s	0.593967
SYSC_HUMAN	Serine--tRNA ligase, cytoplasmic OS=Homo sapiens GN=SARS PE=1 SV=3	2	29	49.6																																0.13913	0.44106	0.450336	n.s	0.591624
ICAM3_HUMAN	Intercellular adhesion molecule 3 OS=Homo sapiens GN=ICAM3 PE=1 SV=2	5	47	70.87																																0.0877972	0.440762	0.373021	n.s	0.591209
EF1G_HUMAN	Elongation factor 1-gamma OS=Homo sapiens GN=EEF1G PE=1 SV=3	16	414	81.8																																0.164138	0.440098	0.479974	n.s	0.590284
SUN2_HUMAN	SUN domain-containing protein 2 OS=Homo sapiens GN=SUN2 PE=1 SV=3	17	137	94.51																																0.155312	0.439689	0.477515	n.s	0.589713
ERAP1_HUMAN	Endoplasmic reticulum aminopeptidase 1 OS=Homo sapiens GN=ERAP1 PE=1 SV=3	3	25	68																																0.0864657	0.438687	0.369332	n.s	0.588317
SMU1_HUMAN	WD40 repeat-containing protein SMU1 OS=Homo sapiens GN=SMU1 PE=1 SV=2	6	87	84.37																																0.141663	0.438581	0.454233	n.s	0.588169
IL16_HUMAN	Pro-interleukin-16 OS=Homo sapiens GN=IL16 PE=1 SV=4	9	216	75.31																																0.0266712	0.438554	0.193326	n.s	0.588132
TOLIP_HUMAN	Toll-interacting protein OS=Homo sapiens GN=TOLLIP PE=1 SV=1	3	81	73.53																																0.0415029	0.437173	0.243918	n.s	0.586207
SNX2_HUMAN	Sorting nexin-2 OS=Homo sapiens GN=SNX2 PE=1 SV=2	9	95	106.11																																0.0995277	0.436193	0.400792	n.s	0.584841
PGM1_HUMAN	Phosphoglucomutase-1 OS=Homo sapiens GN=PGM1 PE=1 SV=3	9	56	67.7																																0.100478	0.436023	0.402586	n.s	0.584604
NDRG1_HUMAN	Protein NDRG1 OS=Homo sapiens GN=NDRG1 PE=1 SV=1	10	167	90.23																																0.0473285	0.435378	0.270191	n.s	0.583705
PRAF3_HUMAN	PRA1 family protein 3 OS=Homo sapiens GN=ARL6IP5 PE=1 SV=1	4	122	114.06																																0.297462	0.43334	0.616042	n.s	0.580864
CYTSB_HUMAN	Cytospin-B OS=Homo sapiens GN=SPECC1 PE=1 SV=1	3	14	81.51																																0.190456	0.432537	0.517694	n.s	0.579745
CARF_HUMAN	CDKN2A-interacting protein OS=Homo sapiens GN=CDKN2AIP PE=1 SV=3	4	64	107.32																																0.15159	0.426949	0.470913	n.s	0.571957
HPT_HUMAN	Haptoglobin OS=Homo sapiens GN=HP PE=1 SV=1	5	29	88.91																																0.267216	0.426555	0.591835	n.s	0.571408
PPP5_HUMAN	Serine/threonine-protein phosphatase 5 OS=Homo sapiens GN=PPP5C PE=1 SV=1	3	7	47.6																																0.0736056	0.425121	0.342538	n.s	0.569409
TOM70_HUMAN	Mitochondrial import receptor subunit TOM70 OS=Homo sapiens GN=TOMM70A PE=1 SV=1	10	184	59.29																																0.0090309	0.421163	0.0973059	n.s	0.563893
STAT1_HUMAN	Signal transducer and activator of transcription 1-alpha/beta OS=Homo sapiens GN=STAT1 PE=1 SV=2	5	41	91.25																																0.109392	0.420884	0.413375	n.s	0.563504
CNDP2_HUMAN	Cytosolic non-specific dipeptidase OS=Homo sapiens GN=CNDP2 PE=1 SV=2	15	330	71.52																																0.162762	0.420851	0.479467	n.s	0.563458
RAB5A_HUMAN	Ras-related protein Rab-5A OS=Homo sapiens GN=RAB5A PE=1 SV=2	2	144	41.29																																0.286082	0.419991	0.608814	n.s	0.562259
MYPT1_HUMAN	Protein phosphatase 1 regulatory subunit 12A OS=Homo sapiens GN=PPP1R12A PE=1 SV=1	3	20	41.94																																0.730875	0.416281	0.887889	n.s	0.557088
SYMPK_HUMAN	Symplekin OS=Homo sapiens GN=SYMPK PE=1 SV=2	2	9	66.96																																0.501855	0.413703	0.755467	n.s	0.553496
VATE1_HUMAN	V-type proton ATPase subunit E 1 OS=Homo sapiens GN=ATP6V1E1 PE=1 SV=1	5	98	92.18																																0.00763691	0.413505	0.0891097	n.s	0.55322
CYTB_HUMAN	Cystatin-B OS=Homo sapiens GN=CSTB PE=1 SV=2	4	81	57.38																																0.213125	0.413373	0.543491	n.s	0.553035
ARK72_HUMAN	Aflatoxin B1 aldehyde reductase member 2 OS=Homo sapiens GN=AKR7A2 PE=1 SV=3	8	116	106.18																																0.038203	0.412517	0.234312	n.s	0.551842
SC23A_HUMAN	Protein transport protein Sec23A OS=Homo sapiens GN=SEC23A PE=1 SV=2	5	105	53.81																																0.150224	0.41195	0.469107	n.s	0.551052
RECQ1_HUMAN	ATP-dependent DNA helicase Q1 OS=Homo sapiens GN=RECQL PE=1 SV=3	8	55	84.01																																0.127061	0.410081	0.436681	n.s	0.548447
MMP8_HUMAN	Neutrophil collagenase OS=Homo sapiens GN=MMP8 PE=1 SV=1	5	11	56.83																																0.50552	0.409735	0.755752	n.s	0.547965
FLOT1_HUMAN	Flotillin-1 OS=Homo sapiens GN=FLOT1 PE=1 SV=3	7	36	62.71																																0.166706	0.409474	0.481015	n.s	0.547601
MYH10_HUMAN	Myosin-10 OS=Homo sapiens GN=MYH10 PE=1 SV=3	15	1201	86.66																																0.319924	0.409002	0.623175	n.s	0.546943
GSHB_HUMAN	Glutathione synthetase OS=Homo sapiens GN=GSS PE=1 SV=1	10	62	70.85																																0.216992	0.408202	0.547514	n.s	0.545828
SNP29_HUMAN	Synaptosomal-associated protein 29 OS=Homo sapiens GN=SNAP29 PE=1 SV=1	4	36	77.78																																0.179248	0.408023	0.503832	n.s	0.545579
NCEH1_HUMAN	Neutral cholesterol ester hydrolase 1 OS=Homo sapiens GN=NCEH1 PE=1 SV=3	3	15	46.69																																0.128827	0.4071	0.439594	n.s	0.544293
AT5F1_HUMAN	ATP synthase F(0) complex subunit B1, mitochondrial OS=Homo sapiens GN=ATP5F1 PE=1 SV=2	5	100	56.48																																0.109288	0.407099	0.413634	n.s	0.544291
CPNS1_HUMAN	Calpain small subunit 1 OS=Homo sapiens GN=CAPNS1 PE=1 SV=1	10	335	142.71																																0.00341305	0.406023	0.051025	n.s	0.542791
PRP6_HUMAN	Pre-mRNA-processing factor 6 OS=Homo sapiens GN=PRPF6 PE=1 SV=1	4	138	89.54																																0.19063	0.405732	0.517578	n.s	0.542386
BPNT1_HUMAN	3'(2'),5'-bisphosphate nucleotidase 1 OS=Homo sapiens GN=BPNT1 PE=1 SV=1	6	15	82.4																																0.153406	0.405701	0.474093	n.s	0.542343
PRP4B_HUMAN	Serine/threonine-protein kinase PRP4 homolog OS=Homo sapiens GN=PRPF4B PE=1 SV=3	3	44	40.97																																0.12023	0.405163	0.429879	n.s	0.541592
WDR82_HUMAN	WD repeat-containing protein 82 OS=Homo sapiens GN=WDR82 PE=1 SV=1	2	16	41.92																																0.331428	0.403436	0.635237	n.s	0.539185
PPR18_HUMAN	Phostensin OS=Homo sapiens GN=PPP1R18 PE=1 SV=1	4	23	59.15																																0.234615	0.401918	0.56744	n.s	0.53707
RPN2_HUMAN	Dolichyl-diphosphooligosaccharide--protein glycosyltransferase subunit 2 OS=Homo sapiens GN=RPN2 PE=1 SV=3	16	175	112.08																																0.295353	0.400529	0.614334	n.s	0.535135
1A23_HUMAN	HLA class I histocompatibility antigen, A-23 alpha chain OS=Homo sapiens GN=HLA-A PE=1 SV=1	3	172	74.02																																0.419689	0.400169	0.697149	n.s	0.534633
SSRA_HUMAN	Translocon-associated protein subunit alpha OS=Homo sapiens GN=SSR1 PE=1 SV=3	2	77	76.12																																0.317354	0.399343	0.622733	n.s	0.533481
ACTBL_HUMAN	Beta-actin-like protein 2 OS=Homo sapiens GN=ACTBL2 PE=1 SV=2	19	20352	80.2																																0.00570191	0.39876	0.0733278	n.s	0.532668
ACADV_HUMAN	Very long-chain specific acyl-CoA dehydrogenase, mitochondrial OS=Homo sapiens GN=ACADVL PE=1 SV=1	19	250	68.38																																0.149701	0.39869	0.468697	n.s	0.532571
VRK1_HUMAN	Serine/threonine-protein kinase VRK1 OS=Homo sapiens GN=VRK1 PE=1 SV=1	3	18	58.21																																0.162402	0.398576	0.479587	n.s	0.532412
TRAP1_HUMAN	Heat shock protein 75 kDa, mitochondrial OS=Homo sapiens GN=TRAP1 PE=1 SV=3	6	88	81.79																																0.307563	0.398391	0.619268	n.s	0.532155
RAB7A_HUMAN	Ras-related protein Rab-7a OS=Homo sapiens GN=RAB7A PE=1 SV=1	10	228	93.27																																0.126719	0.397303	0.43676	n.s	0.530638
ECHD1_HUMAN	Ethylmalonyl-CoA decarboxylase OS=Homo sapiens GN=ECHDC1 PE=1 SV=2	4	51	93.31																																0.0712496	0.396676	0.336152	n.s	0.529764
TPP1_HUMAN	Tripeptidyl-peptidase 1 OS=Homo sapiens GN=TPP1 PE=1 SV=2	13	533	98.01																																0.0688303	0.39653	0.334638	n.s	0.529561
EPN4_HUMAN	Clathrin interactor 1 OS=Homo sapiens GN=CLINT1 PE=1 SV=1	7	96	44.62																																0.0261587	0.395567	0.191937	n.s	0.528218
CBR1_HUMAN	Carbonyl reductase [NADPH] 1 OS=Homo sapiens GN=CBR1 PE=1 SV=3	9	196	72.49																																0.149586	0.394042	0.46895	n.s	0.526093
RL19_HUMAN	60S ribosomal protein L19 OS=Homo sapiens GN=RPL19 PE=1 SV=1	6	122	106.38																																0.489383	0.393415	0.74466	n.s	0.525218
H90B3_HUMAN	Putative heat shock protein HSP 90-beta-3 OS=Homo sapiens GN=HSP90AB3P PE=5 SV=1	13	900	60.59																																0.207549	0.393157	0.536711	n.s	0.524859
ST1A4_HUMAN	Sulfotransferase 1A4 OS=Homo sapiens GN=SULT1A4 PE=1 SV=1	5	64	103.84																																0.0491703	0.392629	0.277395	n.s	0.524124
SYVC_HUMAN	Valine--tRNA ligase OS=Homo sapiens GN=VARS PE=1 SV=4	10	61	78.98																																0.163858	0.389302	0.480918	n.s	0.519486
CK5P3_HUMAN	CDK5 regulatory subunit-associated protein 3 OS=Homo sapiens GN=CDK5RAP3 PE=1 SV=2	2	27	42.24																																0.0699936	0.388162	0.334849	n.s	0.517897
BUD31_HUMAN	Protein BUD31 homolog OS=Homo sapiens GN=BUD31 PE=1 SV=2	4	60	59.71																																0.237783	0.386978	0.570487	n.s	0.516248
POTEE_HUMAN	POTE ankyrin domain family member E OS=Homo sapiens GN=POTEE PE=1 SV=3	9	6420	187.42																																0.0213352	0.385142	0.169547	n.s	0.513689
BACH_HUMAN	Cytosolic acyl coenzyme A thioester hydrolase OS=Homo sapiens GN=ACOT7 PE=1 SV=3	4	12	57.5																																0.122177	0.384871	0.430409	n.s	0.51331
A16A1_HUMAN	Aldehyde dehydrogenase family 16 member A1 OS=Homo sapiens GN=ALDH16A1 PE=1 SV=2	4	56	80.54																																0.0700594	0.384409	0.334495	n.s	0.512667
MYH9_HUMAN	Myosin-9 OS=Homo sapiens GN=MYH9 PE=1 SV=4	182	5017	179.3																																0.158193	0.384261	0.478985	n.s	0.512461
IDH3G_HUMAN	Isocitrate dehydrogenase [NAD] subunit gamma, mitochondrial OS=Homo sapiens GN=IDH3G PE=1 SV=1	7	35	68.42																																0.210013	0.383311	0.539003	n.s	0.511137
HEXI1_HUMAN	Protein HEXIM1 OS=Homo sapiens GN=HEXIM1 PE=1 SV=1	2	10	81.81																																0.131277	0.382975	0.443524	n.s	0.510668
CNPY4_HUMAN	Protein canopy homolog 4 OS=Homo sapiens GN=CNPY4 PE=2 SV=1	2	9	67.48																																0.357311	0.382015	0.656442	n.s	0.50933
CCDC6_HUMAN	Coiled-coil domain-containing protein 6 OS=Homo sapiens GN=CCDC6 PE=1 SV=2	3	6	45.26																																0.300581	0.381253	0.618753	n.s	0.508269
AMPN_HUMAN	Aminopeptidase N OS=Homo sapiens GN=ANPEP PE=1 SV=4	4	17	53.75																																0.419625	0.380432	0.697528	n.s	0.507124
PP1A_HUMAN	Serine/threonine-protein phosphatase PP1-alpha catalytic subunit OS=Homo sapiens GN=PPP1CA PE=1 SV=1	3	67	51.98																																0.0162096	0.378772	0.142027	n.s	0.504811
REQU_HUMAN	Zinc finger protein ubi-d4 OS=Homo sapiens GN=DPF2 PE=1 SV=2	7	43	94.05																																0.424719	0.378483	0.700157	n.s	0.504407
DIP2B_HUMAN	Disco-interacting protein 2 homolog B OS=Homo sapiens GN=DIP2B PE=1 SV=3	2	7	45.3																																0.346638	0.377794	0.64677	n.s	0.503447
PRPK_HUMAN	TP53-regulating kinase OS=Homo sapiens GN=TP53RK PE=1 SV=2	2	2	76.31																																0.589691	0.37731	0.81393	n.s	0.502773
RB11B_HUMAN	Ras-related protein Rab-11B OS=Homo sapiens GN=RAB11B PE=1 SV=4	5	160	101.06																																0.0440691	0.3771	0.255238	n.s	0.50248
NELFE_HUMAN	Negative elongation factor E OS=Homo sapiens GN=NELFE PE=1 SV=3	5	23	68.76																																0.208165	0.376284	0.536564	n.s	0.501343
CDC37_HUMAN	Hsp90 co-chaperone Cdc37 OS=Homo sapiens GN=CDC37 PE=1 SV=1	5	156	67.04																																0.0517023	0.375234	0.284303	n.s	0.49988
EIF3C_HUMAN	Eukaryotic translation initiation factor 3 subunit C OS=Homo sapiens GN=EIF3C PE=1 SV=1	9	208	121.03																																0.268598	0.374632	0.592701	n.s	0.49904
MYH14_HUMAN	Myosin-14 OS=Homo sapiens GN=MYH14 PE=1 SV=2	12	764	76.94																																0.245968	0.374154	0.577384	n.s	0.498374
LRRF1_HUMAN	Leucine-rich repeat flightless-interacting protein 1 OS=Homo sapiens GN=LRRFIP1 PE=1 SV=2	12	98	167.74																																0.133278	0.37385	0.445254	n.s	0.49795
IN35_HUMAN	Interferon-induced 35 kDa protein OS=Homo sapiens GN=IFI35 PE=1 SV=5	3	4	60.98																																0.310367	0.372665	0.620216	n.s	0.496299
FTO_HUMAN	Alpha-ketoglutarate-dependent dioxygenase FTO OS=Homo sapiens GN=FTO PE=1 SV=3	4	9	98.43																																0.0540792	0.371675	0.292664	n.s	0.49492
FA49B_HUMAN	Protein FAM49B OS=Homo sapiens GN=FAM49B PE=1 SV=1	6	56	108.54																																0.157273	0.371581	0.478015	n.s	0.494788
GDIB_HUMAN	Rab GDP dissociation inhibitor beta OS=Homo sapiens GN=GDI2 PE=1 SV=2	21	654	93.98																																0.0284476	0.370118	0.200137	n.s	0.492749
MYDGF_HUMAN	Myeloid-derived growth factor OS=Homo sapiens GN=MYDGF PE=1 SV=1	6	248	62.27																																0.0626836	0.368102	0.318342	n.s	0.489939
GBB1_HUMAN	Guanine nucleotide-binding protein G(I)/G(S)/G(T) subunit beta-1 OS=Homo sapiens GN=GNB1 PE=1 SV=3	8	205	84.71																																0.0102373	0.367056	0.10555	n.s	0.488481
COX41_HUMAN	Cytochrome c oxidase subunit 4 isoform 1, mitochondrial OS=Homo sapiens GN=COX4I1 PE=1 SV=1	9	141	54.32																																0.342182	0.366945	0.642969	n.s	0.488327
SPTN4_HUMAN	Spectrin beta chain, non-erythrocytic 4 OS=Homo sapiens GN=SPTBN4 PE=1 SV=2	3	189	59.61																																0.130097	0.366424	0.442034	n.s	0.4876
LETM1_HUMAN	LETM1 and EF-hand domain-containing protein 1, mitochondrial OS=Homo sapiens GN=LETM1 PE=1 SV=1	5	42	65.17																																0.0763428	0.364942	0.349831	n.s	0.485535
EF1A2_HUMAN	Elongation factor 1-alpha 2 OS=Homo sapiens GN=EEF1A2 PE=1 SV=1	20	3045	81.18																																0.0486036	0.364291	0.276152	n.s	0.484627
EF1A3_HUMAN	Putative elongation factor 1-alpha-like 3 OS=Homo sapiens GN=EEF1A1P5 PE=5 SV=1	30	2548	110.41																																0.135018	0.363815	0.445467	n.s	0.483964
TPSN_HUMAN	Tapasin OS=Homo sapiens GN=TAPBP PE=1 SV=1	2	68	84.99																																0.426492	0.363046	0.700666	n.s	0.482892
WIPF1_HUMAN	WAS/WASL-interacting protein family member 1 OS=Homo sapiens GN=WIPF1 PE=1 SV=3	5	111	48.04																																0.0198556	0.362249	0.162653	n.s	0.481781
SMCA5_HUMAN	SWI/SNF-related matrix-associated actin-dependent regulator of chromatin subfamily A member 5 OS=Homo sapiens GN=SMARCA5 PE=1 SV=1	8	72	59.57																																0.156869	0.361616	0.478609	n.s	0.480899
SAM50_HUMAN	Sorting and assembly machinery component 50 homolog OS=Homo sapiens GN=SAMM50 PE=1 SV=3	4	10	35.66																																0.125666	0.360534	0.436907	n.s	0.47939
UBA1_HUMAN	Ubiquitin-like modifier-activating enzyme 1 OS=Homo sapiens GN=UBA1 PE=1 SV=3	60	1929	148.03																																0.0550288	0.359971	0.293814	n.s	0.478606
ZYX_HUMAN	Zyxin OS=Homo sapiens GN=ZYX PE=1 SV=1	18	787	104.41																																0.187196	0.359796	0.515868	n.s	0.478362
TIM44_HUMAN	Mitochondrial import inner membrane translocase subunit TIM44 OS=Homo sapiens GN=TIMM44 PE=1 SV=2	3	16	42.64																																0.198078	0.359612	0.526449	n.s	0.478106
PDC6I_HUMAN	Programmed cell death 6-interacting protein OS=Homo sapiens GN=PDCD6IP PE=1 SV=1	16	262	110.67																																0.0224961	0.358448	0.174144	n.s	0.476483
ALDR_HUMAN	Aldose reductase OS=Homo sapiens GN=AKR1B1 PE=1 SV=3	9	173	79.72																																0.266597	0.358063	0.592108	n.s	0.475947
MESD_HUMAN	LDLR chaperone MESD OS=Homo sapiens GN=MESDC2 PE=1 SV=2	2	53	72.45																																0.150234	0.357957	0.468528	n.s	0.475799
CPSF7_HUMAN	Cleavage and polyadenylation specificity factor subunit 7 OS=Homo sapiens GN=CPSF7 PE=1 SV=1	6	126	54.69																																0.037152	0.357777	0.23203	n.s	0.475549
LCP2_HUMAN	Lymphocyte cytosolic protein 2 OS=Homo sapiens GN=LCP2 PE=1 SV=1	3	55	75.83																																0.0219454	0.356568	0.171547	n.s	0.473864
1A03_HUMAN	HLA class I histocompatibility antigen, A-3 alpha chain OS=Homo sapiens GN=HLA-A PE=1 SV=2	3	14	49.28																																0.673243	0.355921	0.861175	n.s	0.472962
CSDE1_HUMAN	Cold shock domain-containing protein E1 OS=Homo sapiens GN=CSDE1 PE=1 SV=2	4	12	90.99																																0.357382	0.355536	0.656069	n.s	0.472426
CISD1_HUMAN	CDGSH iron-sulfur domain-containing protein 1 OS=Homo sapiens GN=CISD1 PE=1 SV=1	2	8	48.51																																0.328651	0.355193	0.633979	n.s	0.471947
FAS_HUMAN	Fatty acid synthase OS=Homo sapiens GN=FASN PE=1 SV=3	13	47	71.64																																0.085228	0.354907	0.367325	n.s	0.471549
SF3B4_HUMAN	Splicing factor 3B subunit 4 OS=Homo sapiens GN=SF3B4 PE=1 SV=1	4	102	73.42																																0.157274	0.354355	0.477409	n.s	0.470779
CHM4A_HUMAN	Charged multivesicular body protein 4a OS=Homo sapiens GN=CHMP4A PE=1 SV=3	3	36	35.07																																0.130342	0.354049	0.441611	n.s	0.470353
CSTF1_HUMAN	Cleavage stimulation factor subunit 1 OS=Homo sapiens GN=CSTF1 PE=1 SV=1	4	28	81.08																																0.0609374	0.351408	0.313467	n.s	0.466672
NUP54_HUMAN	Nucleoporin p54 OS=Homo sapiens GN=NUP54 PE=1 SV=2	3	10	64.33																																0.1264	0.351104	0.436921	n.s	0.466249
COR1C_HUMAN	Coronin-1C OS=Homo sapiens GN=CORO1C PE=1 SV=1	19	463	92.55																																0.0238627	0.350904	0.182363	n.s	0.46597
CLCA_HUMAN	Clathrin light chain A OS=Homo sapiens GN=CLTA PE=1 SV=1	5	39	37.66																																0.0397539	0.350363	0.238324	n.s	0.465215
HDAC2_HUMAN	Histone deacetylase 2 OS=Homo sapiens GN=HDAC2 PE=1 SV=2	3	205	58.79																																0.289985	0.349905	0.612759	n.s	0.464578
CNPY3_HUMAN	Protein canopy homolog 3 OS=Homo sapiens GN=CNPY3 PE=1 SV=1	5	77	67.33																																0.223451	0.348842	0.557345	n.s	0.463096
VATC1_HUMAN	V-type proton ATPase subunit C 1 OS=Homo sapiens GN=ATP6V1C1 PE=1 SV=4	2	33	42.12																																0.305451	0.348793	0.618661	n.s	0.463027
LDHA_HUMAN	L-lactate dehydrogenase A chain OS=Homo sapiens GN=LDHA PE=1 SV=2	24	705	90.49																																0.269516	0.348444	0.594178	n.s	0.462541
LZTL1_HUMAN	Leucine zipper transcription factor-like protein 1 OS=Homo sapiens GN=LZTFL1 PE=1 SV=1	5	11	64.81																																0.485113	0.347951	0.741463	n.s	0.461853
CEAM8_HUMAN	Carcinoembryonic antigen-related cell adhesion molecule 8 OS=Homo sapiens GN=CEACAM8 PE=1 SV=2	2	7	43.59																																0.676425	0.347862	0.860643	n.s	0.461729
FPPS_HUMAN	Farnesyl pyrophosphate synthase OS=Homo sapiens GN=FDPS PE=1 SV=4	3	9	38.87																																0.132123	0.347749	0.44325	n.s	0.461572
UFL1_HUMAN	E3 UFM1-protein ligase 1 OS=Homo sapiens GN=UFL1 PE=1 SV=2	3	40	89.9																																0.225564	0.346835	0.560861	n.s	0.460298
ACTG_HUMAN	Actin, cytoplasmic 2 OS=Homo sapiens GN=ACTG1 PE=1 SV=1	33	9874	188.58																																0.0226283	0.346269	0.174603	n.s	0.45951
LAR4B_HUMAN	La-related protein 4B OS=Homo sapiens GN=LARP4B PE=1 SV=3	3	7	37.02																																0.250623	0.34622	0.579777	n.s	0.459441
HBM_HUMAN	Hemoglobin subunit mu OS=Homo sapiens GN=HBM PE=2 SV=1	7	22	114.5																																0.344686	0.345228	0.644132	n.s	0.458058
SAP3_HUMAN	Ganglioside GM2 activator OS=Homo sapiens GN=GM2A PE=1 SV=4	4	50	49.41																																0.336552	0.344407	0.64095	n.s	0.456914
MA2B1_HUMAN	Lysosomal alpha-mannosidase OS=Homo sapiens GN=MAN2B1 PE=1 SV=3	20	328	121.67																																0.148124	0.343762	0.465589	n.s	0.456015
IF2B_HUMAN	Eukaryotic translation initiation factor 2 subunit 2 OS=Homo sapiens GN=EIF2S2 PE=1 SV=2	3	45	47.4																																0.201007	0.343563	0.528361	n.s	0.455738
TIGAR_HUMAN	Fructose-2,6-bisphosphatase TIGAR OS=Homo sapiens GN=TIGAR PE=1 SV=1	2	2	69.61																																0.371061	0.342567	0.665351	n.s	0.454349
ANXA4_HUMAN	Annexin A4 OS=Homo sapiens GN=ANXA4 PE=1 SV=4	11	347	94.42																																0.118508	0.342308	0.424358	n.s	0.453988
CLH2_HUMAN	Clathrin heavy chain 2 OS=Homo sapiens GN=CLTCL1 PE=1 SV=2	6	222	51.62																																0.135271	0.34082	0.445686	n.s	0.451914
FLNA_HUMAN	Filamin-A OS=Homo sapiens GN=FLNA PE=1 SV=4	169	5380	185.99																																0.306954	0.340742	0.619084	n.s	0.451805
WDR1_HUMAN	WD repeat-containing protein 1 OS=Homo sapiens GN=WDR1 PE=1 SV=4	39	1009	108.07																																0.0500546	0.339414	0.279745	n.s	0.449955
COPA_HUMAN	Coatomer subunit alpha OS=Homo sapiens GN=COPA PE=1 SV=2	10	79	88.38																																0.0866156	0.338675	0.369313	n.s	0.448925
NCF4_HUMAN	Neutrophil cytosol factor 4 OS=Homo sapiens GN=NCF4 PE=1 SV=2	4	21	87.65																																0.376813	0.337707	0.669641	n.s	0.447576
ACY3_HUMAN	N-acyl-aromatic-L-amino acid amidohydrolase (carboxylate-forming) OS=Homo sapiens GN=ACY3 PE=1 SV=1	8	21	83.1																																0.435741	0.337	0.705682	n.s	0.446591
PRS6A_HUMAN	26S protease regulatory subunit 6A OS=Homo sapiens GN=PSMC3 PE=1 SV=3	19	328	61.44																																0.425399	0.335983	0.700313	n.s	0.445174
GALK1_HUMAN	Galactokinase OS=Homo sapiens GN=GALK1 PE=1 SV=1	8	107	73.12																																0.216618	0.335506	0.547727	n.s	0.444508
LHPP_HUMAN	Phospholysine phosphohistidine inorganic pyrophosphate phosphatase OS=Homo sapiens GN=LHPP PE=1 SV=2	3	5	83.73																																0.305576	0.334762	0.618391	n.s	0.443472
TMX1_HUMAN	Thioredoxin-related transmembrane protein 1 OS=Homo sapiens GN=TMX1 PE=1 SV=1	4	116	72.19																																0.408387	0.334504	0.69281	n.s	0.443112
PDIA3_HUMAN	Protein disulfide-isomerase A3 OS=Homo sapiens GN=PDIA3 PE=1 SV=4	63	2853	137.25																																0.117226	0.330866	0.422931	n.s	0.438041
RS9_HUMAN	40S ribosomal protein S9 OS=Homo sapiens GN=RPS9 PE=1 SV=3	12	322	59.24																																0.337104	0.330106	0.640981	n.s	0.436982
UGGG2_HUMAN	UDP-glucose:glycoprotein glucosyltransferase 2 OS=Homo sapiens GN=UGGT2 PE=1 SV=4	2	35	56.1																																0.573036	0.329658	0.800644	n.s	0.436358
DHPR_HUMAN	Dihydropteridine reductase OS=Homo sapiens GN=QDPR PE=1 SV=2	7	89	84.03																																0.146387	0.328747	0.461948	n.s	0.435088
DYN3_HUMAN	Dynamin-3 OS=Homo sapiens GN=DNM3 PE=1 SV=4	3	31	40.63																																0.185025	0.328523	0.511062	n.s	0.434776
SGTA_HUMAN	Small glutamine-rich tetratricopeptide repeat-containing protein alpha OS=Homo sapiens GN=SGTA PE=1 SV=1	4	47	64.56																																0.447682	0.327546	0.712479	n.s	0.433414
THIK_HUMAN	3-ketoacyl-CoA thiolase, peroxisomal OS=Homo sapiens GN=ACAA1 PE=1 SV=2	9	162	91.18																																0.208075	0.327211	0.536911	n.s	0.432947
AN32E_HUMAN	Acidic leucine-rich nuclear phosphoprotein 32 family member E OS=Homo sapiens GN=ANP32E PE=1 SV=1	10	467	138.39																																0.0367185	0.32685	0.231743	n.s	0.432445
G3P_HUMAN	Glyceraldehyde-3-phosphate dehydrogenase OS=Homo sapiens GN=GAPDH PE=1 SV=3	54	5537	149.62																																0.0552269	0.326671	0.292263	n.s	0.432194
TAOK3_HUMAN	Serine/threonine-protein kinase TAO3 OS=Homo sapiens GN=TAOK3 PE=1 SV=2	2	5	55.72																																0.430669	0.326413	0.702222	n.s	0.431835
SYNC_HUMAN	Asparagine--tRNA ligase, cytoplasmic OS=Homo sapiens GN=NARS PE=1 SV=1	11	142	52.42																																0.227873	0.325818	0.561351	n.s	0.431005
AT2A1_HUMAN	Sarcoplasmic/endoplasmic reticulum calcium ATPase 1 OS=Homo sapiens GN=ATP2A1 PE=1 SV=1	4	51	92.19																																0.596195	0.325624	0.816312	n.s	0.430736
DDX1_HUMAN	ATP-dependent RNA helicase DDX1 OS=Homo sapiens GN=DDX1 PE=1 SV=2	27	320	67.88																																0.0891519	0.325008	0.377436	n.s	0.429876
MYL9_HUMAN	Myosin regulatory light polypeptide 9 OS=Homo sapiens GN=MYL9 PE=1 SV=4	12	1089	102.03																																0.257285	0.324583	0.585005	n.s	0.429284
DDTL_HUMAN	D-dopachrome decarboxylase-like protein OS=Homo sapiens GN=DDTL PE=2 SV=1	6	242	67.74																																0.0317166	0.32389	0.216143	n.s	0.428319
FKBP2_HUMAN	Peptidyl-prolyl cis-trans isomerase FKBP2 OS=Homo sapiens GN=FKBP2 PE=1 SV=2	4	67	46.2																																0.154867	0.323312	0.477989	n.s	0.427513
CASP8_HUMAN	Caspase-8 OS=Homo sapiens GN=CASP8 PE=1 SV=1	2	3	59.32																																0.139218	0.323264	0.449405	n.s	0.427446
STK26_HUMAN	Serine/threonine-protein kinase 26 OS=Homo sapiens GN=STK26 PE=1 SV=2	5	82	90.64																																0.301103	0.321424	0.619294	n.s	0.424881
SPTC1_HUMAN	Serine palmitoyltransferase 1 OS=Homo sapiens GN=SPTLC1 PE=1 SV=1	4	36	57.14																																0.226158	0.321031	0.561172	n.s	0.424334
SF3B5_HUMAN	Splicing factor 3B subunit 5 OS=Homo sapiens GN=SF3B5 PE=1 SV=1	4	123	76.2																																0.277394	0.319548	0.602112	n.s	0.422267
PGM2_HUMAN	Phosphoglucomutase-2 OS=Homo sapiens GN=PGM2 PE=1 SV=4	11	113	49.98																																0.250653	0.317769	0.579287	n.s	0.419787
VPS29_HUMAN	Vacuolar protein sorting-associated protein 29 OS=Homo sapiens GN=VPS29 PE=1 SV=1	3	8	40.32																																0.169122	0.317636	0.4839	n.s	0.419602
RM46_HUMAN	39S ribosomal protein L46, mitochondrial OS=Homo sapiens GN=MRPL46 PE=1 SV=1	2	16	40.12																																0.378949	0.316919	0.671939	n.s	0.418603
TMEDA_HUMAN	Transmembrane emp24 domain-containing protein 10 OS=Homo sapiens GN=TMED10 PE=1 SV=2	8	34	70.08																																0.56	0.31605	0.794025	n.s	0.417391
EIF3I_HUMAN	Eukaryotic translation initiation factor 3 subunit I OS=Homo sapiens GN=EIF3I PE=1 SV=1	12	327	85.85																																0.0346068	0.314358	0.223728	n.s	0.415034
BRD4_HUMAN	Bromodomain-containing protein 4 OS=Homo sapiens GN=BRD4 PE=1 SV=2	3	13	30.78																																0.400726	0.311696	0.690091	n.s	0.411323
ERP44_HUMAN	Endoplasmic reticulum resident protein 44 OS=Homo sapiens GN=ERP44 PE=1 SV=1	13	209	65.11																																0.181192	0.311101	0.506914	n.s	0.410494
NDUB4_HUMAN	NADH dehydrogenase [ubiquinone] 1 beta subcomplex subunit 4 OS=Homo sapiens GN=NDUFB4 PE=1 SV=3	2	64	97.97																																0.312052	0.309969	0.619958	n.s	0.408916
SKP1_HUMAN	S-phase kinase-associated protein 1 OS=Homo sapiens GN=SKP1 PE=1 SV=2	3	58	42.43																																0.309438	0.308896	0.619913	n.s	0.407421
HDAC1_HUMAN	Histone deacetylase 1 OS=Homo sapiens GN=HDAC1 PE=1 SV=1	5	55	83.98																																0.40491	0.308462	0.692807	n.s	0.406815
COPG2_HUMAN	Coatomer subunit gamma-2 OS=Homo sapiens GN=COPG2 PE=1 SV=1	3	11	60.57																																0.409669	0.308441	0.69351	n.s	0.406786
EF1D_HUMAN	Elongation factor 1-delta OS=Homo sapiens GN=EEF1D PE=1 SV=5	12	476	110.94																																0.105011	0.307762	0.407769	n.s	0.405841
TRXR2_HUMAN	Thioredoxin reductase 2, mitochondrial OS=Homo sapiens GN=TXNRD2 PE=1 SV=3	3	117	66.69																																0.0896621	0.307538	0.376927	n.s	0.405528
EHD3_HUMAN	EH domain-containing protein 3 OS=Homo sapiens GN=EHD3 PE=1 SV=2	2	4	72.13																																0.433967	0.306284	0.705197	n.s	0.40378
COX6C_HUMAN	Cytochrome c oxidase subunit 6C OS=Homo sapiens GN=COX6C PE=1 SV=2	8	137	52.58																																0.346829	0.30568	0.646621	n.s	0.402938
RBM10_HUMAN	RNA-binding protein 10 OS=Homo sapiens GN=RBM10 PE=1 SV=3	4	33	50.96																																0.228962	0.305427	0.562297	n.s	0.402586
DEST_HUMAN	Destrin OS=Homo sapiens GN=DSTN PE=1 SV=3	4	315	77.44																																0.187996	0.304531	0.516288	n.s	0.401337
DIDO1_HUMAN	Death-inducer obliterator 1 OS=Homo sapiens GN=DIDO1 PE=1 SV=5	2	11	78.59																																0.286438	0.303374	0.609031	n.s	0.399725
JUNB_HUMAN	Transcription factor jun-B OS=Homo sapiens GN=JUNB PE=1 SV=1	2	4	71.12																																0.411867	0.302666	0.696245	n.s	0.398737
NU155_HUMAN	Nuclear pore complex protein Nup155 OS=Homo sapiens GN=NUP155 PE=1 SV=1	5	17	71.63																																0.349963	0.301532	0.649428	n.s	0.397157
MK01_HUMAN	Mitogen-activated protein kinase 1 OS=Homo sapiens GN=MAPK1 PE=1 SV=3	3	45	61.95																																0.354317	0.300612	0.653956	n.s	0.395875
HN1_HUMAN	Hematological and neurological expressed 1 protein OS=Homo sapiens GN=HN1 PE=1 SV=3	5	58	70.09																																0.155821	0.30033	0.478464	n.s	0.395483
RPE_HUMAN	Ribulose-phosphate 3-epimerase OS=Homo sapiens GN=RPE PE=1 SV=1	5	77	93.12																																0.138205	0.300259	0.449165	n.s	0.395383
SYHC_HUMAN	Histidine--tRNA ligase, cytoplasmic OS=Homo sapiens GN=HARS PE=1 SV=2	3	25	41.42																																0.190297	0.299744	0.51785	n.s	0.394665
NDUAA_HUMAN	NADH dehydrogenase [ubiquinone] 1 alpha subcomplex subunit 10, mitochondrial OS=Homo sapiens GN=NDUFA10 PE=1 SV=1	3	37	84.62																																0.514292	0.298117	0.760782	n.s	0.392398
IPYR_HUMAN	Inorganic pyrophosphatase OS=Homo sapiens GN=PPA1 PE=1 SV=2	18	390	110.73																																0.175366	0.297813	0.495835	n.s	0.391975
MET7A_HUMAN	Methyltransferase-like protein 7A OS=Homo sapiens GN=METTL7A PE=1 SV=1	2	23	78.18																																0.352957	0.29661	0.652956	n.s	0.390297
LASP1_HUMAN	LIM and SH3 domain protein 1 OS=Homo sapiens GN=LASP1 PE=1 SV=2	13	501	69.21																																0.055255	0.296119	0.291766	n.s	0.389613
IF4G1_HUMAN	Eukaryotic translation initiation factor 4 gamma 1 OS=Homo sapiens GN=EIF4G1 PE=1 SV=4	6	24	51.57																																0.166077	0.295508	0.480357	n.s	0.388761
DHX15_HUMAN	Pre-mRNA-splicing factor ATP-dependent RNA helicase DHX15 OS=Homo sapiens GN=DHX15 PE=1 SV=2	20	341	98.64																																0.303981	0.293127	0.618827	n.s	0.385443
PFKAP_HUMAN	ATP-dependent 6-phosphofructokinase, platelet type OS=Homo sapiens GN=PFKP PE=1 SV=2	9	138	116.54																																0.674909	0.292407	0.861003	n.s	0.384439
TBCD5_HUMAN	TBC1 domain family member 5 OS=Homo sapiens GN=TBC1D5 PE=1 SV=1	3	30	74.72																																0.591485	0.291334	0.814058	n.s	0.382944
DYLT1_HUMAN	Dynein light chain Tctex-type 1 OS=Homo sapiens GN=DYNLT1 PE=1 SV=1	3	32	106.48																																0.403263	0.291267	0.691473	n.s	0.382851
DOCK2_HUMAN	Dedicator of cytokinesis protein 2 OS=Homo sapiens GN=DOCK2 PE=1 SV=2	15	113	68.66																																0.327621	0.290898	0.633524	n.s	0.382336
ELMO2_HUMAN	Engulfment and cell motility protein 2 OS=Homo sapiens GN=ELMO2 PE=1 SV=2	2	43	40.35																																0.318923	0.289933	0.622237	n.s	0.380991
HUWE1_HUMAN	E3 ubiquitin-protein ligase HUWE1 OS=Homo sapiens GN=HUWE1 PE=1 SV=3	4	17	118.62																																0.371035	0.289827	0.665803	n.s	0.380844
SPTB2_HUMAN	Spectrin beta chain, non-erythrocytic 1 OS=Homo sapiens GN=SPTBN1 PE=1 SV=2	23	191	97.94																																0.196342	0.289772	0.522994	n.s	0.380767
FRIH_HUMAN	Ferritin heavy chain OS=Homo sapiens GN=FTH1 PE=1 SV=2	8	83	71.75																																0.0539849	0.289559	0.292816	n.s	0.380469
IF4A2_HUMAN	Eukaryotic initiation factor 4A-II OS=Homo sapiens GN=EIF4A2 PE=1 SV=2	16	1073	122.43																																0.107245	0.288926	0.40914	n.s	0.379588
PCY1A_HUMAN	Choline-phosphate cytidylyltransferase A OS=Homo sapiens GN=PCYT1A PE=1 SV=2	2	37	58.36																																0.248416	0.288391	0.579153	n.s	0.378842
ACTBM_HUMAN	Putative beta-actin-like protein 3 OS=Homo sapiens GN=POTEKP PE=5 SV=1	13	17229	115.53																																0.101935	0.288146	0.405706	n.s	0.378501
SUCA_HUMAN	Succinyl-CoA ligase [ADP/GDP-forming] subunit alpha, mitochondrial OS=Homo sapiens GN=SUCLG1 PE=1 SV=4	11	225	75.24																																0.03973	0.287628	0.238779	n.s	0.377778
NIBAN_HUMAN	Protein Niban OS=Homo sapiens GN=FAM129A PE=1 SV=1	2	9	69.32																																0.600072	0.287258	0.816946	n.s	0.377263
PP1G_HUMAN	Serine/threonine-protein phosphatase PP1-gamma catalytic subunit OS=Homo sapiens GN=PPP1CC PE=1 SV=1	8	298	60.06																																0.121217	0.28498	0.428289	n.s	0.374088
ARC1A_HUMAN	Actin-related protein 2/3 complex subunit 1A OS=Homo sapiens GN=ARPC1A PE=1 SV=2	2	10	50.59																																0.31222	0.282373	0.619775	n.s	0.370454
PSB8_HUMAN	Proteasome subunit beta type-8 OS=Homo sapiens GN=PSMB8 PE=1 SV=3	14	222	111.43																																0.203917	0.282066	0.531339	n.s	0.370027
XPP1_HUMAN	Xaa-Pro aminopeptidase 1 OS=Homo sapiens GN=XPNPEP1 PE=1 SV=3	3	23	49.89																																0.364542	0.280721	0.660594	n.s	0.368152
ERLN2_HUMAN	Erlin-2 OS=Homo sapiens GN=ERLIN2 PE=1 SV=1	11	267	75.4																																0.248354	0.278943	0.579573	n.s	0.365673
SF3A3_HUMAN	Splicing factor 3A subunit 3 OS=Homo sapiens GN=SF3A3 PE=1 SV=1	7	50	60.34																																0.532137	0.278885	0.776614	n.s	0.365593
MAP4_HUMAN	Microtubule-associated protein 4 OS=Homo sapiens GN=MAP4 PE=1 SV=3	14	151	79.25																																0.142471	0.278835	0.454995	n.s	0.365523
CAND2_HUMAN	Cullin-associated NEDD8-dissociated protein 2 OS=Homo sapiens GN=CAND2 PE=1 SV=3	2	33	51.49																																0.430664	0.277857	0.702693	n.s	0.36416
CHD5_HUMAN	Chromodomain-helicase-DNA-binding protein 5 OS=Homo sapiens GN=CHD5 PE=1 SV=1	4	66	34.56																																0.413667	0.277397	0.694867	n.s	0.36352
BGAL_HUMAN	Beta-galactosidase OS=Homo sapiens GN=GLB1 PE=1 SV=2	6	31	64.67																																0.299757	0.275266	0.618653	n.s	0.360549
RS4Y1_HUMAN	40S ribosomal protein S4, Y isoform 1 OS=Homo sapiens GN=RPS4Y1 PE=1 SV=2	8	200	54.62																																0.23141	0.272482	0.565407	n.s	0.356669
TPIS_HUMAN	Triosephosphate isomerase OS=Homo sapiens GN=TPI1 PE=1 SV=3	50	3401	138.49																																0.0733308	0.271978	0.341925	n.s	0.355966
ENOB_HUMAN	Beta-enolase OS=Homo sapiens GN=ENO3 PE=1 SV=5	4	981	124.4																																0.20184	0.270727	0.529386	n.s	0.354223
HNRL1_HUMAN	Heterogeneous nuclear ribonucleoprotein U-like protein 1 OS=Homo sapiens GN=HNRNPUL1 PE=1 SV=2	17	462	81.42																																0.231643	0.270689	0.564821	n.s	0.354169
K2C1_HUMAN	Keratin, type II cytoskeletal 1 OS=Homo sapiens GN=KRT1 PE=1 SV=6	13	48	149.04																																0.45841	0.268997	0.719499	n.s	0.351812
ECHA_HUMAN	Trifunctional enzyme subunit alpha, mitochondrial OS=Homo sapiens GN=HADHA PE=1 SV=2	46	1681	125.89																																0.165243	0.268681	0.480268	n.s	0.351371
CAZA2_HUMAN	F-actin-capping protein subunit alpha-2 OS=Homo sapiens GN=CAPZA2 PE=1 SV=3	11	638	78.61																																0.00985864	0.268546	0.10253	n.s	0.351183
IGHM_HUMAN	Ig mu chain C region OS=Homo sapiens GN=IGHM PE=1 SV=3	3	8	66.26																																0.669438	0.268437	0.858143	n.s	0.351031
GSTO1_HUMAN	Glutathione S-transferase omega-1 OS=Homo sapiens GN=GSTO1 PE=1 SV=2	12	426	88.07																																0.189673	0.266882	0.517921	n.s	0.348863
CSK2B_HUMAN	Casein kinase II subunit beta OS=Homo sapiens GN=CSNK2B PE=1 SV=1	3	64	60.64																																0.237794	0.266178	0.569943	n.s	0.347882
QCR7_HUMAN	Cytochrome b-c1 complex subunit 7 OS=Homo sapiens GN=UQCRB PE=1 SV=2	5	103	64.38																																0.29007	0.265488	0.612399	n.s	0.346921
MDC1_HUMAN	Mediator of DNA damage checkpoint protein 1 OS=Homo sapiens GN=MDC1 PE=1 SV=3	3	5	39.38																																0.210426	0.265448	0.538906	n.s	0.346865
HMGCL_HUMAN	Hydroxymethylglutaryl-CoA lyase, mitochondrial OS=Homo sapiens GN=HMGCL PE=1 SV=2	5	50	62.86																																0.206347	0.264932	0.534758	n.s	0.346145
LUC7L_HUMAN	Putative RNA-binding protein Luc7-like 1 OS=Homo sapiens GN=LUC7L PE=1 SV=1	4	49	41.92																																0.290399	0.264649	0.611475	n.s	0.345752
PRS8_HUMAN	26S protease regulatory subunit 8 OS=Homo sapiens GN=PSMC5 PE=1 SV=1	12	209	99.3																																0.102874	0.264335	0.406065	n.s	0.345313
TRA2A_HUMAN	Transformer-2 protein homolog alpha OS=Homo sapiens GN=TRA2A PE=1 SV=1	4	22	48.87																																0.492812	0.264241	0.746552	n.s	0.345182
RHG04_HUMAN	Rho GTPase-activating protein 4 OS=Homo sapiens GN=ARHGAP4 PE=1 SV=2	8	74	67.33																																0.33963	0.264221	0.64221	n.s	0.345155
OST48_HUMAN	Dolichyl-diphosphooligosaccharide--protein glycosyltransferase 48 kDa subunit OS=Homo sapiens GN=DDOST PE=1 SV=4	11	225	93.3																																0.492202	0.262415	0.746575	n.s	0.342638
TF65_HUMAN	Transcription factor p65 OS=Homo sapiens GN=RELA PE=1 SV=2	3	32	53.34																																0.247124	0.262317	0.577267	n.s	0.342502
SIAS_HUMAN	Sialic acid synthase OS=Homo sapiens GN=NANS PE=1 SV=2	7	102	55.72																																0.285888	0.260854	0.608944	n.s	0.340463
THIL_HUMAN	Acetyl-CoA acetyltransferase, mitochondrial OS=Homo sapiens GN=ACAT1 PE=1 SV=1	24	462	118.87																																0.254099	0.260752	0.584427	n.s	0.34032
RCOR1_HUMAN	REST corepressor 1 OS=Homo sapiens GN=RCOR1 PE=1 SV=1	3	14	70.28																																0.591201	0.260745	0.814135	n.s	0.34031
PCY1B_HUMAN	Choline-phosphate cytidylyltransferase B OS=Homo sapiens GN=PCYT1B PE=1 SV=1	2	46	45.2																																0.288561	0.259899	0.610829	n.s	0.339131
SRSF4_HUMAN	Serine/arginine-rich splicing factor 4 OS=Homo sapiens GN=SRSF4 PE=1 SV=2	5	144	55.5																																0.154905	0.25891	0.477491	n.s	0.337752
RT35_HUMAN	28S ribosomal protein S35, mitochondrial OS=Homo sapiens GN=MRPS35 PE=1 SV=1	3	22	41.65																																0.475843	0.258588	0.735757	n.s	0.337305
T2FA_HUMAN	General transcription factor IIF subunit 1 OS=Homo sapiens GN=GTF2F1 PE=1 SV=2	4	11	41.82																																0.406561	0.256513	0.692659	n.s	0.334412
NHRF1_HUMAN	Na(+)/H(+) exchange regulatory cofactor NHE-RF1 OS=Homo sapiens GN=SLC9A3R1 PE=1 SV=4	13	386	100.66																																0.0844053	0.256459	0.367086	n.s	0.334337
1B73_HUMAN	HLA class I histocompatibility antigen, B-73 alpha chain OS=Homo sapiens GN=HLA-B PE=1 SV=1	4	362	53.32																																0.617513	0.255667	0.82381	n.s	0.333233
PICAL_HUMAN	Phosphatidylinositol-binding clathrin assembly protein OS=Homo sapiens GN=PICALM PE=1 SV=2	3	30	76.38																																0.449132	0.255471	0.712889	n.s	0.33296
M2OM_HUMAN	Mitochondrial 2-oxoglutarate/malate carrier protein OS=Homo sapiens GN=SLC25A11 PE=1 SV=3	3	19	53.56																																0.757531	0.254977	0.901051	n.s	0.332271
EIF3A_HUMAN	Eukaryotic translation initiation factor 3 subunit A OS=Homo sapiens GN=EIF3A PE=1 SV=1	17	203	87.74																																0.232474	0.254289	0.565694	n.s	0.331313
NNTM_HUMAN	NAD(P) transhydrogenase, mitochondrial OS=Homo sapiens GN=NNT PE=1 SV=3	18	342	119.59																																0.425564	0.253994	0.700103	n.s	0.330901
HEMH_HUMAN	Ferrochelatase, mitochondrial OS=Homo sapiens GN=FECH PE=1 SV=2	16	116	129.64																																0.191081	0.253718	0.517629	n.s	0.330516
MOB1B_HUMAN	MOB kinase activator 1B OS=Homo sapiens GN=MOB1B PE=1 SV=3	3	70	50.65																																0.442122	0.252643	0.709769	n.s	0.329018
SMCA4_HUMAN	Transcription activator BRG1 OS=Homo sapiens GN=SMARCA4 PE=1 SV=2	4	22	44.69																																0.226978	0.252077	0.56088	n.s	0.328229
CLIC6_HUMAN	Chloride intracellular channel protein 6 OS=Homo sapiens GN=CLIC6 PE=2 SV=3	2	30	46.71																																0.174097	0.251366	0.493998	n.s	0.327239
DPP3_HUMAN	Dipeptidyl peptidase 3 OS=Homo sapiens GN=DPP3 PE=1 SV=2	12	91	98.71																																0.502152	0.2494	0.754964	n.s	0.324499
PRS10_HUMAN	26S protease regulatory subunit 10B OS=Homo sapiens GN=PSMC6 PE=1 SV=1	11	241	74.84																																0.0516226	0.246564	0.284519	n.s	0.320546
CSK23_HUMAN	Casein kinase II subunit alpha 3 OS=Homo sapiens GN=CSNK2A3 PE=1 SV=2	3	86	44.34																																0.318703	0.246562	0.622824	n.s	0.320543
PRPS1_HUMAN	Ribose-phosphate pyrophosphokinase 1 OS=Homo sapiens GN=PRPS1 PE=1 SV=2	4	55	70.35																																0.251168	0.245289	0.579358	n.s	0.318769
RBBP4_HUMAN	Histone-binding protein RBBP4 OS=Homo sapiens GN=RBBP4 PE=1 SV=3	7	173	86.77																																0.201457	0.245263	0.528963	n.s	0.318732
ETFD_HUMAN	Electron transfer flavoprotein-ubiquinone oxidoreductase, mitochondrial OS=Homo sapiens GN=ETFDH PE=1 SV=2	2	4	56.13																																0.4287	0.245083	0.699966	n.s	0.318482
EF2_HUMAN	Elongation factor 2 OS=Homo sapiens GN=EEF2 PE=1 SV=4	55	2015	104.62																																0.291813	0.244979	0.612295	n.s	0.318337
DHX9_HUMAN	ATP-dependent RNA helicase A OS=Homo sapiens GN=DHX9 PE=1 SV=4	40	929	115.33																																0.261066	0.243886	0.589122	n.s	0.316813
SNP23_HUMAN	Synaptosomal-associated protein 23 OS=Homo sapiens GN=SNAP23 PE=1 SV=1	3	18	50.93																																0.598027	0.242022	0.817885	n.s	0.314215
PSB9_HUMAN	Proteasome subunit beta type-9 OS=Homo sapiens GN=PSMB9 PE=1 SV=2	8	206	107.87																																0.243968	0.241107	0.576083	n.s	0.31294
EHD1_HUMAN	EH domain-containing protein 1 OS=Homo sapiens GN=EHD1 PE=1 SV=2	11	104	102.13																																0.23983	0.24006	0.571957	n.s	0.31148
SPB6_HUMAN	Serpin B6 OS=Homo sapiens GN=SERPINB6 PE=1 SV=3	14	149	103.44																																0.30015	0.239275	0.618398	n.s	0.310387
PO210_HUMAN	Nuclear pore membrane glycoprotein 210 OS=Homo sapiens GN=NUP210 PE=1 SV=3	23	254	78.67																																0.263062	0.23896	0.588078	n.s	0.309948
STAT3_HUMAN	Signal transducer and activator of transcription 3 OS=Homo sapiens GN=STAT3 PE=1 SV=2	5	37	125.16																																0.643339	0.238509	0.840451	n.s	0.309319
STK4_HUMAN	Serine/threonine-protein kinase 4 OS=Homo sapiens GN=STK4 PE=1 SV=2	9	61	97.93																																0.491944	0.237123	0.74713	n.s	0.307387
PCNA_HUMAN	Proliferating cell nuclear antigen OS=Homo sapiens GN=PCNA PE=1 SV=1	21	561	93.42																																0.451156	0.236862	0.713734	n.s	0.307023
JUND_HUMAN	Transcription factor jun-D OS=Homo sapiens GN=JUND PE=1 SV=3	2	9	41.43																																0.591791	0.236698	0.814011	n.s	0.306796
DX39B_HUMAN	Spliceosome RNA helicase DDX39B OS=Homo sapiens GN=DDX39B PE=1 SV=1	10	88	127.9																																0.530947	0.235406	0.7763	n.s	0.304994
PPM1G_HUMAN	Protein phosphatase 1G OS=Homo sapiens GN=PPM1G PE=1 SV=1	9	135	118.21																																0.245701	0.234951	0.577324	n.s	0.304359
TMED7_HUMAN	Transmembrane emp24 domain-containing protein 7 OS=Homo sapiens GN=TMED7 PE=1 SV=2	3	28	69.19																																0.616461	0.234899	0.824246	n.s	0.304287
OLA1_HUMAN	Obg-like ATPase 1 OS=Homo sapiens GN=OLA1 PE=1 SV=2	7	136	72.91																																0.241542	0.234069	0.572615	n.s	0.30313
1A36_HUMAN	HLA class I histocompatibility antigen, A-36 alpha chain OS=Homo sapiens GN=HLA-A PE=1 SV=1	3	72	91.72																																0.538666	0.233201	0.78185	n.s	0.301921
RASN_HUMAN	GTPase NRas OS=Homo sapiens GN=NRAS PE=1 SV=1	3	26	43.28																																0.0695952	0.232771	0.334953	n.s	0.301322
CMC2_HUMAN	Calcium-binding mitochondrial carrier protein Aralar2 OS=Homo sapiens GN=SLC25A13 PE=1 SV=2	2	8	69.44																																0.832966	0.231936	0.939394	n.s	0.300157
THIM_HUMAN	3-ketoacyl-CoA thiolase, mitochondrial OS=Homo sapiens GN=ACAA2 PE=1 SV=2	32	589	133.72																																0.271599	0.231807	0.596022	n.s	0.299978
PAK3_HUMAN	Serine/threonine-protein kinase PAK 3 OS=Homo sapiens GN=PAK3 PE=1 SV=2	4	230	72.79																																0.477085	0.231269	0.735775	n.s	0.299228
TOR4A_HUMAN	Torsin-4A OS=Homo sapiens GN=TOR4A PE=1 SV=2	4	30	48.86																																0.537086	0.230432	0.780979	n.s	0.298061
METK2_HUMAN	S-adenosylmethionine synthase isoform type-2 OS=Homo sapiens GN=MAT2A PE=1 SV=1	9	156	78.94																																0.267889	0.229823	0.592228	n.s	0.297213
RBP2_HUMAN	E3 SUMO-protein ligase RanBP2 OS=Homo sapiens GN=RANBP2 PE=1 SV=2	14	97	76.26																																0.301527	0.229699	0.619101	n.s	0.29704
HMHA1_HUMAN	Minor histocompatibility protein HA-1 OS=Homo sapiens GN=HMHA1 PE=1 SV=2	7	86	81.91																																0.41237	0.227999	0.696602	n.s	0.294671
TACC3_HUMAN		3	23	34.85																																0.484487	0.227157	0.741929	n.s	0.293497
SDHA_HUMAN	Succinate dehydrogenase [ubiquinone] flavoprotein subunit, mitochondrial OS=Homo sapiens GN=SDHA PE=1 SV=2	18	365	121.04																																0.341594	0.226466	0.642369	n.s	0.292535
ANXA3_HUMAN	Annexin A3 OS=Homo sapiens GN=ANXA3 PE=1 SV=3	11	50	109.4																																0.606649	0.226241	0.818446	n.s	0.292221
ABCF1_HUMAN	ATP-binding cassette sub-family F member 1 OS=Homo sapiens GN=ABCF1 PE=1 SV=2	6	27	60.51																																0.303644	0.226175	0.619724	n.s	0.292129
GANAB_HUMAN	Neutral alpha-glucosidase AB OS=Homo sapiens GN=GANAB PE=1 SV=3	49	1031	101.02																																0.498523	0.225894	0.75187	n.s	0.291737
ACTY_HUMAN	Beta-centractin OS=Homo sapiens GN=ACTR1B PE=1 SV=1	2	7	76.64																																0.51503	0.22571	0.760933	n.s	0.29148
PGK1_HUMAN	Phosphoglycerate kinase 1 OS=Homo sapiens GN=PGK1 PE=1 SV=3	50	2452	130.02																																0.121127	0.225064	0.428604	n.s	0.29058
RPB3_HUMAN	DNA-directed RNA polymerase II subunit RPB3 OS=Homo sapiens GN=POLR2C PE=1 SV=2	3	6	86.2																																0.450247	0.223224	0.712767	n.s	0.288015
SSRP1_HUMAN	FACT complex subunit SSRP1 OS=Homo sapiens GN=SSRP1 PE=1 SV=1	8	61	59.98																																0.456409	0.222093	0.7173	n.s	0.286439
ALDOC_HUMAN	Fructose-bisphosphate aldolase C OS=Homo sapiens GN=ALDOC PE=1 SV=2	8	579	90.39																																0.133543	0.222014	0.445514	n.s	0.286329
PGK2_HUMAN	Phosphoglycerate kinase 2 OS=Homo sapiens GN=PGK2 PE=1 SV=3	13	1354	117.58																																0.122508	0.221379	0.430939	n.s	0.285444
CAZA1_HUMAN	F-actin-capping protein subunit alpha-1 OS=Homo sapiens GN=CAPZA1 PE=1 SV=3	15	415	97.22																																0.164764	0.221368	0.480629	n.s	0.285429
TCP4_HUMAN	Activated RNA polymerase II transcriptional coactivator p15 OS=Homo sapiens GN=SUB1 PE=1 SV=3	16	443	107.57																																0.328141	0.221065	0.634017	n.s	0.285006
GSTK1_HUMAN	Glutathione S-transferase kappa 1 OS=Homo sapiens GN=GSTK1 PE=1 SV=3	16	466	96.82																																0.590845	0.220785	0.814583	n.s	0.284616
NFKB1_HUMAN	Nuclear factor NF-kappa-B p105 subunit OS=Homo sapiens GN=NFKB1 PE=1 SV=2	8	70	55.75																																0.267631	0.220488	0.592206	n.s	0.284203
MAT2B_HUMAN	Methionine adenosyltransferase 2 subunit beta OS=Homo sapiens GN=MAT2B PE=1 SV=1	5	141	66.87																																0.318531	0.219209	0.623508	n.s	0.28242
CATC_HUMAN	Dipeptidyl peptidase 1 OS=Homo sapiens GN=CTSC PE=1 SV=2	20	458	157.95																																0.557334	0.218318	0.793066	n.s	0.281178
EMAL3_HUMAN	Echinoderm microtubule-associated protein-like 3 OS=Homo sapiens GN=EML3 PE=1 SV=1	3	17	60.19																																0.534618	0.218048	0.779285	n.s	0.280802
HKDC1_HUMAN	Putative hexokinase HKDC1 OS=Homo sapiens GN=HKDC1 PE=1 SV=3	2	39	44.91																																0.572883	0.216736	0.800898	n.s	0.278974
PSB4_HUMAN	Proteasome subunit beta type-4 OS=Homo sapiens GN=PSMB4 PE=1 SV=4	10	286	122.18																																0.257525	0.215819	0.58444	n.s	0.277694
HTAI2_HUMAN	Oxidoreductase HTATIP2 OS=Homo sapiens GN=HTATIP2 PE=1 SV=2	2	2	41.56																																0.265758	0.215424	0.591893	n.s	0.277145
TBB8_HUMAN	Tubulin beta-8 chain OS=Homo sapiens GN=TUBB8 PE=1 SV=2	5	526	128.32																																0.243093	0.21507	0.575721	n.s	0.276651
STA5B_HUMAN	Signal transducer and activator of transcription 5B OS=Homo sapiens GN=STAT5B PE=1 SV=2	4	48	31.35																																0.459656	0.215006	0.720038	n.s	0.276561
TOP1M_HUMAN	DNA topoisomerase I, mitochondrial OS=Homo sapiens GN=TOP1MT PE=1 SV=1	2	33	46.65																																0.383778	0.214848	0.675992	n.s	0.276341
PACN2_HUMAN	Protein kinase C and casein kinase substrate in neurons protein 2 OS=Homo sapiens GN=PACSIN2 PE=1 SV=2	6	57	42.28																																0.465316	0.21419	0.726525	n.s	0.275425
TOM40_HUMAN	Mitochondrial import receptor subunit TOM40 homolog OS=Homo sapiens GN=TOMM40 PE=1 SV=1	6	15	94.25																																0.403033	0.214129	0.691574	n.s	0.275339
1A43_HUMAN	HLA class I histocompatibility antigen, A-43 alpha chain OS=Homo sapiens GN=HLA-A PE=1 SV=1	3	111	93.98																																0.566831	0.213961	0.797096	n.s	0.275106
IGHG4_HUMAN	Ig gamma-4 chain C region OS=Homo sapiens GN=IGHG4 PE=1 SV=1	3	29	66.28																																0.55649	0.213506	0.794227	n.s	0.274472
U520_HUMAN	U5 small nuclear ribonucleoprotein 200 kDa helicase OS=Homo sapiens GN=SNRNP200 PE=1 SV=2	20	209	129.01																																0.333701	0.213448	0.638571	n.s	0.274391
HS71L_HUMAN	Heat shock 70 kDa protein 1-like OS=Homo sapiens GN=HSPA1L PE=1 SV=2	12	2545	94.93																																0.233452	0.213373	0.56692	n.s	0.274286
ECP_HUMAN	Eosinophil cationic protein OS=Homo sapiens GN=RNASE3 PE=1 SV=2	5	93	65.33																																0.759681	0.212667	0.903159	n.s	0.273301
SEPT9_HUMAN	Septin-9 OS=Homo sapiens GN=SEPT9 PE=1 SV=2	9	74	54.05																																0.370438	0.212393	0.665231	n.s	0.272919
MTPN_HUMAN	Myotrophin OS=Homo sapiens GN=MTPN PE=1 SV=2	11	325	100.45																																0.254607	0.211902	0.584471	n.s	0.272235
SP14L_HUMAN	Nuclear body protein SP140-like protein OS=Homo sapiens GN=SP140L PE=2 SV=3	2	34	50.12																																0.414889	0.211417	0.694481	n.s	0.27156
ATP5H_HUMAN	ATP synthase subunit d, mitochondrial OS=Homo sapiens GN=ATP5H PE=1 SV=3	9	422	66.85																																0.305197	0.210913	0.619721	n.s	0.270857
SAHH_HUMAN	Adenosylhomocysteinase OS=Homo sapiens GN=AHCY PE=1 SV=4	13	377	124.39																																0.506982	0.210697	0.755577	n.s	0.270556
SF3B6_HUMAN	Splicing factor 3B subunit 6 OS=Homo sapiens GN=SF3B6 PE=1 SV=1	5	101	45.56																																0.331097	0.210391	0.635111	n.s	0.270129
DHRS4_HUMAN	Dehydrogenase/reductase SDR family member 4 OS=Homo sapiens GN=DHRS4 PE=1 SV=3	3	35	115.16																																0.453113	0.210221	0.714939	n.s	0.269892
DDX5_HUMAN	Probable ATP-dependent RNA helicase DDX5 OS=Homo sapiens GN=DDX5 PE=1 SV=1	21	799	86.34																																0.127258	0.20956	0.436729	n.s	0.268971
IF2P_HUMAN	Eukaryotic translation initiation factor 5B OS=Homo sapiens GN=EIF5B PE=1 SV=4	3	14	43.41																																0.40823	0.208448	0.693035	n.s	0.267422
PUR4_HUMAN	Phosphoribosylformylglycinamidine synthase OS=Homo sapiens GN=PFAS PE=1 SV=4	21	198	91.33																																0.767529	0.208329	0.90708	n.s	0.267256
PGRC1_HUMAN		4	19	55.52																																0.574812	0.207882	0.802189	n.s	0.266633
ALDOA_HUMAN	Fructose-bisphosphate aldolase A OS=Homo sapiens GN=ALDOA PE=1 SV=2	46	2146	138.42																																0.166787	0.207027	0.480089	n.s	0.265441
PSA7_HUMAN	Proteasome subunit alpha type-7 OS=Homo sapiens GN=PSMA7 PE=1 SV=1	7	177	134.52																																0.299985	0.20685	0.61859	n.s	0.265194
IF4G2_HUMAN	Eukaryotic translation initiation factor 4 gamma 2 OS=Homo sapiens GN=EIF4G2 PE=1 SV=1	3	20	63.64																																0.477918	0.20671	0.73611	n.s	0.265
HEXB_HUMAN	Beta-hexosaminidase subunit beta OS=Homo sapiens GN=HEXB PE=1 SV=3	9	192	72.29																																0.220785	0.206201	0.552425	n.s	0.26429
MOGS_HUMAN	Mannosyl-oligosaccharide glucosidase OS=Homo sapiens GN=MOGS PE=1 SV=5	4	18	70.75																																0.617411	0.205572	0.824134	n.s	0.263413
SFXN1_HUMAN	Sideroflexin-1 OS=Homo sapiens GN=SFXN1 PE=1 SV=4	6	43	70.06																																0.594851	0.204056	0.816342	n.s	0.2613
WIBG_HUMAN	Partner of Y14 and mago OS=Homo sapiens GN=WIBG PE=1 SV=1	2	14	76.06																																0.631319	0.202808	0.833857	n.s	0.259561
HSP76_HUMAN	Heat shock 70 kDa protein 6 OS=Homo sapiens GN=HSPA6 PE=1 SV=2	12	1791	104.24																																0.246469	0.202095	0.576864	n.s	0.258567
SIPA1_HUMAN	Signal-induced proliferation-associated protein 1 OS=Homo sapiens GN=SIPA1 PE=1 SV=1	2	13	45.05																																0.710359	0.202036	0.873164	n.s	0.258485
GCN1L_HUMAN	Translational activator GCN1 OS=Homo sapiens GN=GCN1L1 PE=1 SV=6	5	12	49.33																																0.240512	0.201933	0.571305	n.s	0.258341
SF3B1_HUMAN	Splicing factor 3B subunit 1 OS=Homo sapiens GN=SF3B1 PE=1 SV=3	27	344	116.73																																0.28449	0.200405	0.60759	n.s	0.256211
SEPT1_HUMAN	Septin-1 OS=Homo sapiens GN=SEPT1 PE=1 SV=2	3	25	35.67																																0.203549	0.199919	0.531539	n.s	0.255534
G3BP2_HUMAN	Ras GTPase-activating protein-binding protein 2 OS=Homo sapiens GN=G3BP2 PE=1 SV=2	6	140	68.5																																0.363207	0.198064	0.660176	n.s	0.252948
CBPD_HUMAN	Carboxypeptidase D OS=Homo sapiens GN=CPD PE=1 SV=2	2	2	43.13																																0.483393	0.197771	0.741677	n.s	0.25254
SUCB2_HUMAN	Succinyl-CoA ligase [GDP-forming] subunit beta, mitochondrial OS=Homo sapiens GN=SUCLG2 PE=1 SV=2	17	261	80.95																																0.204364	0.197047	0.531926	n.s	0.251531
ACTZ_HUMAN	Alpha-centractin OS=Homo sapiens GN=ACTR1A PE=1 SV=1	9	114	76.64																																0.445518	0.193671	0.711877	n.s	0.246826
ILVBL_HUMAN	Acetolactate synthase-like protein OS=Homo sapiens GN=ILVBL PE=1 SV=2	4	35	88.87																																0.59945	0.192499	0.817028	n.s	0.245193
CASP1_HUMAN	Caspase-1 OS=Homo sapiens GN=CASP1 PE=1 SV=1	13	114	69																																0.163009	0.191924	0.479602	n.s	0.244392
PNKP_HUMAN	Bifunctional polynucleotide phosphatase/kinase OS=Homo sapiens GN=PNKP PE=1 SV=1	2	3	42.12																																0.441023	0.191628	0.708957	n.s	0.243979
PCP_HUMAN	Lysosomal Pro-X carboxypeptidase OS=Homo sapiens GN=PRCP PE=1 SV=1	3	64	80.85																																0.580418	0.191271	0.805313	n.s	0.243482
SYYC_HUMAN	Tyrosine--tRNA ligase, cytoplasmic OS=Homo sapiens GN=YARS PE=1 SV=4	16	115	86.31																																0.37459	0.190917	0.667674	n.s	0.242988
ENOG_HUMAN	Gamma-enolase OS=Homo sapiens GN=ENO2 PE=1 SV=3	10	1753	120.02																																0.294407	0.190312	0.614504	n.s	0.242144
NAA16_HUMAN		2	3	40.54																																0.613731	0.19028	0.822434	n.s	0.2421
MFAP1_HUMAN	Microfibrillar-associated protein 1 OS=Homo sapiens GN=MFAP1 PE=1 SV=2	3	8	38.92																																0.672785	0.189885	0.86105	n.s	0.241549
ATD3B_HUMAN	ATPase family AAA domain-containing protein 3B OS=Homo sapiens GN=ATAD3B PE=1 SV=1	5	72	53.02																																0.385094	0.188949	0.675326	n.s	0.240245
RS3_HUMAN	40S ribosomal protein S3 OS=Homo sapiens GN=RPS3 PE=1 SV=2	20	904	92.69																																0.33926	0.188904	0.642525	n.s	0.240182
TPP2_HUMAN	Tripeptidyl-peptidase 2 OS=Homo sapiens GN=TPP2 PE=1 SV=4	4	45	41.09																																0.455037	0.187146	0.716556	n.s	0.237732
ESYT2_HUMAN	Extended synaptotagmin-2 OS=Homo sapiens GN=ESYT2 PE=1 SV=1	11	97	73.31																																0.379643	0.186862	0.672173	n.s	0.237336
CD11B_HUMAN	Cyclin-dependent kinase 11B OS=Homo sapiens GN=CDK11B PE=1 SV=3	3	62	39.99																																0.68884	0.186414	0.863124	n.s	0.236712
ADRM1_HUMAN	Proteasomal ubiquitin receptor ADRM1 OS=Homo sapiens GN=ADRM1 PE=1 SV=2	4	109	55.02																																0.310606	0.18519	0.620175	n.s	0.235006
PROF1_HUMAN	Profilin-1 OS=Homo sapiens GN=PFN1 PE=1 SV=2	22	2592	127.05																																0.198278	0.184813	0.526393	n.s	0.23448
RBSK_HUMAN	Ribokinase OS=Homo sapiens GN=RBKS PE=1 SV=1	3	50	74.77																																0.696107	0.184657	0.867233	n.s	0.234262
SRRM2_HUMAN	Serine/arginine repetitive matrix protein 2 OS=Homo sapiens GN=SRRM2 PE=1 SV=2	16	277	76.75																																0.368012	0.183791	0.663365	n.s	0.233055
NSF_HUMAN	Vesicle-fusing ATPase OS=Homo sapiens GN=NSF PE=1 SV=3	4	90	65.47																																0.836368	0.183204	0.94057	n.s	0.232237
XRN2_HUMAN	5'-3' exoribonuclease 2 OS=Homo sapiens GN=XRN2 PE=1 SV=1	8	141	54.46																																0.428283	0.182722	0.700721	n.s	0.231566
ADRO_HUMAN	NADPH:adrenodoxin oxidoreductase, mitochondrial OS=Homo sapiens GN=FDXR PE=1 SV=3	7	26	62.32																																0.433703	0.181555	0.705246	n.s	0.229939
DP13A_HUMAN	DCC-interacting protein 13-alpha OS=Homo sapiens GN=APPL1 PE=1 SV=1	5	21	50.64																																0.517441	0.180724	0.763082	n.s	0.228781
THTR_HUMAN	Thiosulfate sulfurtransferase OS=Homo sapiens GN=TST PE=1 SV=4	6	79	97.11																																0.677616	0.180303	0.859415	n.s	0.228195
RPN1_HUMAN	Dolichyl-diphosphooligosaccharide--protein glycosyltransferase subunit 1 OS=Homo sapiens GN=RPN1 PE=1 SV=1	21	422	81.3																																0.617115	0.180154	0.824659	n.s	0.227986
RPRD2_HUMAN	Regulation of nuclear pre-mRNA domain-containing protein 2 OS=Homo sapiens GN=RPRD2 PE=1 SV=1	4	11	40.22																																0.644026	0.179784	0.840431	n.s	0.227472
SRP72_HUMAN	Signal recognition particle subunit SRP72 OS=Homo sapiens GN=SRP72 PE=1 SV=3	5	91	66.98																																0.399486	0.179087	0.688948	n.s	0.2265
IF4A1_HUMAN	Eukaryotic initiation factor 4A-I OS=Homo sapiens GN=EIF4A1 PE=1 SV=1	14	375	82																																0.355136	0.178843	0.654961	n.s	0.22616
TMM43_HUMAN	Transmembrane protein 43 OS=Homo sapiens GN=TMEM43 PE=1 SV=1	8	44	73.37																																0.596219	0.177318	0.815879	n.s	0.224034
GBB3_HUMAN		2	145	55.07																																0.645127	0.17682	0.840493	n.s	0.22334
ACTN3_HUMAN	Alpha-actinin-3 OS=Homo sapiens GN=ACTN3 PE=1 SV=2	10	1179	74.1																																0.374642	0.17666	0.667269	n.s	0.223117
RLA0_HUMAN	60S acidic ribosomal protein P0 OS=Homo sapiens GN=RPLP0 PE=1 SV=1	6	103	112.26																																0.478957	0.176102	0.736762	n.s	0.22234
TBL1X_HUMAN	F-box-like/WD repeat-containing protein TBL1X OS=Homo sapiens GN=TBL1X PE=1 SV=3	2	5	43.7																																0.449891	0.176022	0.713147	n.s	0.222228
ARPC4_HUMAN	Actin-related protein 2/3 complex subunit 4 OS=Homo sapiens GN=ARPC4 PE=1 SV=3	6	37	76.29																																0.55091	0.175053	0.791457	n.s	0.220877
GLYM_HUMAN	Serine hydroxymethyltransferase, mitochondrial OS=Homo sapiens GN=SHMT2 PE=1 SV=3	24	287	86.24																																0.382183	0.174014	0.674674	n.s	0.219429
1433G_HUMAN	14-3-3 protein gamma OS=Homo sapiens GN=YWHAG PE=1 SV=2	18	522	111.51																																0.418289	0.174008	0.697245	n.s	0.21942
RS16_HUMAN	40S ribosomal protein S16 OS=Homo sapiens GN=RPS16 PE=1 SV=2	6	205	76.7																																0.3603	0.173754	0.657891	n.s	0.219067
PYGL_HUMAN	Glycogen phosphorylase, liver form OS=Homo sapiens GN=PYGL PE=1 SV=4	17	233	76.43																																0.566046	0.173422	0.79646	n.s	0.218604
ANX11_HUMAN	Annexin A11 OS=Homo sapiens GN=ANXA11 PE=1 SV=1	16	325	118.38																																0.295646	0.173276	0.614409	n.s	0.2184
PSD11_HUMAN	26S proteasome non-ATPase regulatory subunit 11 OS=Homo sapiens GN=PSMD11 PE=1 SV=3	6	75	55.14																																0.55794	0.173229	0.792984	n.s	0.218334
SUCB1_HUMAN	Succinyl-CoA ligase [ADP-forming] subunit beta, mitochondrial OS=Homo sapiens GN=SUCLA2 PE=1 SV=3	9	132	67.12																																0.395996	0.172371	0.685399	n.s	0.217139
6PGL_HUMAN	6-phosphogluconolactonase OS=Homo sapiens GN=PGLS PE=1 SV=2	11	471	78																																0.261614	0.172193	0.58814	n.s	0.216891
B2MG_HUMAN	Beta-2-microglobulin OS=Homo sapiens GN=B2M PE=1 SV=1	5	98	70.49																																0.446185	0.171805	0.711516	n.s	0.21635
FKBP8_HUMAN	Peptidyl-prolyl cis-trans isomerase FKBP8 OS=Homo sapiens GN=FKBP8 PE=1 SV=2	3	51	86.09																																0.677005	0.17174	0.860009	n.s	0.21626
GRAN_HUMAN	Grancalcin OS=Homo sapiens GN=GCA PE=1 SV=2	6	190	71.25																																0.629694	0.170944	0.833551	n.s	0.21515
GSHR_HUMAN	Glutathione reductase, mitochondrial OS=Homo sapiens GN=GSR PE=1 SV=2	12	215	85.8																																0.794021	0.170757	0.920649	n.s	0.21489
ISY1_HUMAN	Pre-mRNA-splicing factor ISY1 homolog OS=Homo sapiens GN=ISY1 PE=1 SV=3	2	18	57.5																																0.720088	0.170723	0.880598	n.s	0.214843
AT1A1_HUMAN	Sodium/potassium-transporting ATPase subunit alpha-1 OS=Homo sapiens GN=ATP1A1 PE=1 SV=1	5	17	33.89																																0.602934	0.170324	0.818048	n.s	0.214286
CSN8_HUMAN	COP9 signalosome complex subunit 8 OS=Homo sapiens GN=COPS8 PE=1 SV=1	2	62	56.97																																0.421799	0.169942	0.698714	n.s	0.213754
E41L2_HUMAN	Band 4.1-like protein 2 OS=Homo sapiens GN=EPB41L2 PE=1 SV=1	7	19	65.71																																0.61393	0.169372	0.82224	n.s	0.21296
DC1I2_HUMAN	Cytoplasmic dynein 1 intermediate chain 2 OS=Homo sapiens GN=DYNC1I2 PE=1 SV=3	6	54	51.38																																0.544939	0.168169	0.787609	n.s	0.211283
ECH1_HUMAN	Delta(3,5)-Delta(2,4)-dienoyl-CoA isomerase, mitochondrial OS=Homo sapiens GN=ECH1 PE=1 SV=2	18	659	130.14																																0.256663	0.167675	0.584148	n.s	0.210594
UCHL3_HUMAN	Ubiquitin carboxyl-terminal hydrolase isozyme L3 OS=Homo sapiens GN=UCHL3 PE=1 SV=1	3	84	57.67																																0.437935	0.165933	0.707319	n.s	0.208166
SRSF2_HUMAN	Serine/arginine-rich splicing factor 2 OS=Homo sapiens GN=SRSF2 PE=1 SV=4	5	97	129																																0.634104	0.165606	0.834769	n.s	0.20771
RS11_HUMAN	40S ribosomal protein S11 OS=Homo sapiens GN=RPS11 PE=1 SV=3	11	176	71.4																																0.465283	0.165549	0.726947	n.s	0.207632
PP1R8_HUMAN	Nuclear inhibitor of protein phosphatase 1 OS=Homo sapiens GN=PPP1R8 PE=1 SV=2	3	10	70.56																																0.628702	0.164595	0.832699	n.s	0.206301
NIPS2_HUMAN	Protein NipSnap homolog 2 OS=Homo sapiens GN=GBAS PE=1 SV=1	6	114	56.46																																0.599886	0.163443	0.817156	n.s	0.204696
VATA_HUMAN	V-type proton ATPase catalytic subunit A OS=Homo sapiens GN=ATP6V1A PE=1 SV=2	24	396	95.67																																0.518766	0.162586	0.763623	n.s	0.203501
HAP28_HUMAN	28 kDa heat- and acid-stable phosphoprotein OS=Homo sapiens GN=PDAP1 PE=1 SV=1	6	30	64.4																																0.407632	0.162531	0.693003	n.s	0.203425
SYAC_HUMAN	Alanine--tRNA ligase, cytoplasmic OS=Homo sapiens GN=AARS PE=1 SV=2	11	164	67.2																																0.583002	0.162397	0.807961	n.s	0.203238
PITH1_HUMAN	PITH domain-containing protein 1 OS=Homo sapiens GN=PITHD1 PE=1 SV=1	6	24	45.05																																0.568778	0.161964	0.797957	n.s	0.202635
ZC3H4_HUMAN	Zinc finger CCCH domain-containing protein 4 OS=Homo sapiens GN=ZC3H4 PE=1 SV=3	5	62	56.1																																0.630617	0.161667	0.833851	n.s	0.202221
TBB6_HUMAN	Tubulin beta-6 chain OS=Homo sapiens GN=TUBB6 PE=1 SV=1	22	1448	97.15																																0.399894	0.160495	0.689154	n.s	0.200587
SNUT1_HUMAN	U4/U6.U5 tri-snRNP-associated protein 1 OS=Homo sapiens GN=SART1 PE=1 SV=1	8	71	104.91																																0.454665	0.160245	0.716442	n.s	0.200238
PSME3_HUMAN	Proteasome activator complex subunit 3 OS=Homo sapiens GN=PSME3 PE=1 SV=1	5	112	85.66																																0.707746	0.159817	0.872644	n.s	0.199642
PRP8_HUMAN	Pre-mRNA-processing-splicing factor 8 OS=Homo sapiens GN=PRPF8 PE=1 SV=2	23	302	71.48																																0.428139	0.15962	0.701444	n.s	0.199367
DUS3_HUMAN	Dual specificity protein phosphatase 3 OS=Homo sapiens GN=DUSP3 PE=1 SV=1	8	61	82.21																																0.408899	0.159226	0.693187	n.s	0.198819
EIF3H_HUMAN	Eukaryotic translation initiation factor 3 subunit H OS=Homo sapiens GN=EIF3H PE=1 SV=1	5	62	95.08																																0.677035	0.15874	0.85959	n.s	0.198141
BAX_HUMAN	Apoptosis regulator BAX OS=Homo sapiens GN=BAX PE=1 SV=1	3	60	57.06																																0.614349	0.158235	0.821881	n.s	0.197437
MCM2_HUMAN	DNA replication licensing factor MCM2 OS=Homo sapiens GN=MCM2 PE=1 SV=4	18	113	88.1																																0.641879	0.157868	0.83992	n.s	0.196926
IF4H_HUMAN	Eukaryotic translation initiation factor 4H OS=Homo sapiens GN=EIF4H PE=1 SV=5	7	141	74.39																																0.406376	0.157861	0.692838	n.s	0.196917
BPI_HUMAN	Bactericidal permeability-increasing protein OS=Homo sapiens GN=BPI PE=1 SV=4	8	81	78.61																																0.798493	0.156823	0.920923	n.s	0.195469
ENOA_HUMAN	Alpha-enolase OS=Homo sapiens GN=ENO1 PE=1 SV=2	71	7491	151.12																																0.351337	0.15677	0.650967	n.s	0.195395
RS10L_HUMAN	Putative 40S ribosomal protein S10-like OS=Homo sapiens GN=RPS10P5 PE=5 SV=1	4	323	109.42																																0.395159	0.156533	0.684447	n.s	0.195065
ABCF2_HUMAN	ATP-binding cassette sub-family F member 2 OS=Homo sapiens GN=ABCF2 PE=1 SV=2	3	7	36.85																																0.590071	0.155409	0.813985	n.s	0.193499
TPM3_HUMAN	Tropomyosin alpha-3 chain OS=Homo sapiens GN=TPM3 PE=1 SV=2	16	644	92.97																																0.372224	0.154996	0.666936	n.s	0.192923
AKP8L_HUMAN	A-kinase anchor protein 8-like OS=Homo sapiens GN=AKAP8L PE=1 SV=3	3	6	38.63																																0.560151	0.154155	0.793768	n.s	0.191751
LSM1_HUMAN		4	77	67.52																																0.695555	0.153678	0.866997	n.s	0.191085
SMRC1_HUMAN	SWI/SNF complex subunit SMARCC1 OS=Homo sapiens GN=SMARCC1 PE=1 SV=3	6	97	76.53																																0.683184	0.153579	0.862363	n.s	0.190947
COF1_HUMAN	Cofilin-1 OS=Homo sapiens GN=CFL1 PE=1 SV=3	19	1259	127.08																																0.45124	0.152903	0.713394	n.s	0.190005
NDUAD_HUMAN	NADH dehydrogenase [ubiquinone] 1 alpha subcomplex subunit 13 OS=Homo sapiens GN=NDUFA13 PE=1 SV=3	3	58	52.52																																0.601176	0.150222	0.817983	n.s	0.18627
GLYR1_HUMAN	Putative oxidoreductase GLYR1 OS=Homo sapiens GN=GLYR1 PE=1 SV=3	6	126	74.79																																0.406716	0.149847	0.69243	n.s	0.185746
PFD1_HUMAN	Prefoldin subunit 1 OS=Homo sapiens GN=PFDN1 PE=1 SV=2	2	31	55.28																																0.603132	0.149529	0.817853	n.s	0.185303
SRP68_HUMAN	Signal recognition particle subunit SRP68 OS=Homo sapiens GN=SRP68 PE=1 SV=2	4	58	70.44																																0.718255	0.149435	0.879706	n.s	0.185173
DHE3_HUMAN	Glutamate dehydrogenase 1, mitochondrial OS=Homo sapiens GN=GLUD1 PE=1 SV=2	11	315	86.51																																0.66195	0.149367	0.853576	n.s	0.185078
COF2_HUMAN	Cofilin-2 OS=Homo sapiens GN=CFL2 PE=1 SV=1	8	1470	106.45																																0.379924	0.149177	0.672173	n.s	0.184813
TRY1_HUMAN	Trypsin-1 OS=Homo sapiens GN=PRSS1 PE=1 SV=1	2	471	60.71																																0.372306	0.148526	0.666584	n.s	0.183905
QCR2_HUMAN	Cytochrome b-c1 complex subunit 2, mitochondrial OS=Homo sapiens GN=UQCRC2 PE=1 SV=3	17	403	101.25																																0.606593	0.147768	0.818832	n.s	0.182849
UBP5_HUMAN	Ubiquitin carboxyl-terminal hydrolase 5 OS=Homo sapiens GN=USP5 PE=1 SV=2	17	353	81.23																																0.533614	0.14746	0.778295	n.s	0.182419
LBR_HUMAN	Lamin-B receptor OS=Homo sapiens GN=LBR PE=1 SV=2	7	39	103.42																																0.514598	0.147284	0.760766	n.s	0.182175
SNR40_HUMAN	U5 small nuclear ribonucleoprotein 40 kDa protein OS=Homo sapiens GN=SNRNP40 PE=1 SV=1	4	25	88.01																																0.409129	0.14694	0.693085	n.s	0.181694
T2FB_HUMAN	General transcription factor IIF subunit 2 OS=Homo sapiens GN=GTF2F2 PE=1 SV=2	3	6	32.34																																0.571811	0.145688	0.800803	n.s	0.17995
BIN2_HUMAN	Bridging integrator 2 OS=Homo sapiens GN=BIN2 PE=1 SV=3	14	193	88.75																																0.582809	0.144922	0.808162	n.s	0.178882
IMB1_HUMAN	Importin subunit beta-1 OS=Homo sapiens GN=KPNB1 PE=1 SV=2	19	343	116.83																																0.40787	0.144005	0.692915	n.s	0.177605
BCLF1_HUMAN	Bcl-2-associated transcription factor 1 OS=Homo sapiens GN=BCLAF1 PE=1 SV=2	10	152	57.4																																0.493203	0.143316	0.746672	n.s	0.176644
SRSF6_HUMAN	Serine/arginine-rich splicing factor 6 OS=Homo sapiens GN=SRSF6 PE=1 SV=2	12	232	69.2																																0.515131	0.143116	0.760614	n.s	0.176365
PREX1_HUMAN	Phosphatidylinositol 3,4,5-trisphosphate-dependent Rac exchanger 1 protein OS=Homo sapiens GN=PREX1 PE=1 SV=3	5	23	69.57																																0.538116	0.142955	0.782001	n.s	0.17614
ARHL2_HUMAN	Poly(ADP-ribose) glycohydrolase ARH3 OS=Homo sapiens GN=ADPRHL2 PE=1 SV=1	6	19	64.65																																0.666383	0.142453	0.854686	n.s	0.175442
SMC1A_HUMAN	Structural maintenance of chromosomes protein 1A OS=Homo sapiens GN=SMC1A PE=1 SV=2	27	224	72.03																																0.663881	0.142376	0.853765	n.s	0.175333
RS4X_HUMAN	40S ribosomal protein S4, X isoform OS=Homo sapiens GN=RPS4X PE=1 SV=2	13	387	87.34																																0.413835	0.142261	0.694174	n.s	0.175173
RT21_HUMAN	28S ribosomal protein S21, mitochondrial OS=Homo sapiens GN=MRPS21 PE=1 SV=2	2	3	51.56																																0.853658	0.14214	0.948421	n.s	0.175004
RBM39_HUMAN	RNA-binding protein 39 OS=Homo sapiens GN=RBM39 PE=1 SV=2	12	272	112.7																																0.489349	0.141577	0.745082	n.s	0.17422
SF3B3_HUMAN	Splicing factor 3B subunit 3 OS=Homo sapiens GN=SF3B3 PE=1 SV=4	24	272	76.78																																0.609258	0.141503	0.820116	n.s	0.174117
CLIC1_HUMAN	Chloride intracellular channel protein 1 OS=Homo sapiens GN=CLIC1 PE=1 SV=4	20	1248	123.05																																0.500299	0.141369	0.754074	n.s	0.17393
SEC13_HUMAN	Protein SEC13 homolog OS=Homo sapiens GN=SEC13 PE=1 SV=3	3	87	70.93																																0.463561	0.140977	0.724731	n.s	0.173384
COX2_HUMAN	Cytochrome c oxidase subunit 2 OS=Homo sapiens GN=MT-CO2 PE=1 SV=1	4	49	101.99																																0.794331	0.140746	0.919671	n.s	0.173061
ACOT9_HUMAN	Acyl-coenzyme A thioesterase 9, mitochondrial OS=Homo sapiens GN=ACOT9 PE=1 SV=2	2	7	46.01																																0.833039	0.140283	0.939033	n.s	0.172417
SHIP1_HUMAN	Phosphatidylinositol 3,4,5-trisphosphate 5-phosphatase 1 OS=Homo sapiens GN=INPP5D PE=1 SV=2	11	86	66.09																																0.565325	0.139008	0.795914	n.s	0.170639
NTPCR_HUMAN	Cancer-related nucleoside-triphosphatase OS=Homo sapiens GN=NTPCR PE=1 SV=1	5	45	45.69																																0.650572	0.138563	0.844367	n.s	0.17002
ARI1A_HUMAN	AT-rich interactive domain-containing protein 1A OS=Homo sapiens GN=ARID1A PE=1 SV=3	6	56	80.78																																0.592067	0.138446	0.813921	n.s	0.169857
RAB10_HUMAN	Ras-related protein Rab-10 OS=Homo sapiens GN=RAB10 PE=1 SV=1	2	12	46.52																																0.50445	0.138373	0.754625	n.s	0.169755
ADT3_HUMAN	ADP/ATP translocase 3 OS=Homo sapiens GN=SLC25A6 PE=1 SV=4	2	286	45.74																																0.706289	0.138184	0.873097	n.s	0.169491
CPT2_HUMAN	Carnitine O-palmitoyltransferase 2, mitochondrial OS=Homo sapiens GN=CPT2 PE=1 SV=2	9	88	87.4																																0.723905	0.137908	0.88346	n.s	0.169107
RS8_HUMAN	40S ribosomal protein S8 OS=Homo sapiens GN=RPS8 PE=1 SV=2	11	398	98.92																																0.791743	0.137111	0.919344	n.s	0.167996
TBCB_HUMAN	Tubulin-folding cofactor B OS=Homo sapiens GN=TBCB PE=1 SV=2	3	51	42.56																																0.567462	0.136956	0.797514	n.s	0.16778
CLIC4_HUMAN	Chloride intracellular channel protein 4 OS=Homo sapiens GN=CLIC4 PE=1 SV=4	3	20	54.14																																0.78942	0.136798	0.917093	n.s	0.16756
PCBP1_HUMAN	Poly(rC)-binding protein 1 OS=Homo sapiens GN=PCBP1 PE=1 SV=2	20	860	165.29																																0.423111	0.136666	0.699435	n.s	0.167376
BID_HUMAN	BH3-interacting domain death agonist OS=Homo sapiens GN=BID PE=1 SV=1	6	109	86.39																																0.659062	0.136665	0.851229	n.s	0.167374
2ABA_HUMAN	Serine/threonine-protein phosphatase 2A 55 kDa regulatory subunit B alpha isoform OS=Homo sapiens GN=PPP2R2A PE=1 SV=1	3	45	43.86																																0.445922	0.136309	0.711571	n.s	0.166877
PSMD1_HUMAN	26S proteasome non-ATPase regulatory subunit 1 OS=Homo sapiens GN=PSMD1 PE=1 SV=2	7	55	70.89																																0.636043	0.135872	0.835943	n.s	0.166269
LMNB1_HUMAN	Lamin-B1 OS=Homo sapiens GN=LMNB1 PE=1 SV=2	73	2681	136.51																																0.495306	0.135514	0.748435	n.s	0.16577
PTN11_HUMAN	Tyrosine-protein phosphatase non-receptor type 11 OS=Homo sapiens GN=PTPN11 PE=1 SV=2	2	23	75.41																																0.673993	0.135312	0.861673	n.s	0.165489
MIC60_HUMAN	MICOS complex subunit MIC60 OS=Homo sapiens GN=IMMT PE=1 SV=1	31	384	94.58																																0.602019	0.135149	0.818199	n.s	0.165261
VIGLN_HUMAN	Vigilin OS=Homo sapiens GN=HDLBP PE=1 SV=2	4	13	52.86																																0.84245	0.134761	0.943418	n.s	0.164721
EXOS9_HUMAN	Exosome complex component RRP45 OS=Homo sapiens GN=EXOSC9 PE=1 SV=3	2	4	48.38																																0.725509	0.134439	0.884063	n.s	0.164271
FBRL_HUMAN	rRNA 2'-O-methyltransferase fibrillarin OS=Homo sapiens GN=FBL PE=1 SV=2	19	572	78.23																																0.459375	0.133603	0.720069	n.s	0.163106
TKFC_HUMAN	Triokinase/FMN cyclase OS=Homo sapiens GN=TKFC PE=1 SV=2	6	126	63.55																																0.630761	0.133419	0.83358	n.s	0.162849
TBA3C_HUMAN	Tubulin alpha-3C/D chain OS=Homo sapiens GN=TUBA3C PE=1 SV=3	3	750	46.21																																0.618426	0.133275	0.824567	n.s	0.162649
RPB7_HUMAN	DNA-directed RNA polymerase II subunit RPB7 OS=Homo sapiens GN=POLR2G PE=1 SV=1	3	8	31.71																																0.741889	0.133274	0.893554	n.s	0.162648
EDC4_HUMAN	Enhancer of mRNA-decapping protein 4 OS=Homo sapiens GN=EDC4 PE=1 SV=1	3	28	49.63																																0.68727	0.13255	0.863872	n.s	0.161639
ZN346_HUMAN	Zinc finger protein 346 OS=Homo sapiens GN=ZNF346 PE=1 SV=1	2	3	41.84																																0.681253	0.132547	0.861743	n.s	0.161635
ASNA_HUMAN	ATPase ASNA1 OS=Homo sapiens GN=ASNA1 PE=1 SV=2	8	91	55.17																																0.479854	0.132401	0.736721	n.s	0.161432
TE2IP_HUMAN	Telomeric repeat-binding factor 2-interacting protein 1 OS=Homo sapiens GN=TERF2IP PE=1 SV=1	7	53	110.57																																0.676119	0.131772	0.861628	n.s	0.160554
ALDOB_HUMAN		2	267	51.79																																0.366812	0.13091	0.663201	n.s	0.159353
PGP_HUMAN	Phosphoglycolate phosphatase OS=Homo sapiens GN=PGP PE=1 SV=1	3	11	58.98																																0.420929	0.128964	0.69824	n.s	0.15664
PSMD3_HUMAN	26S proteasome non-ATPase regulatory subunit 3 OS=Homo sapiens GN=PSMD3 PE=1 SV=2	9	64	46.13																																0.606736	0.127755	0.818102	n.s	0.154955
PSB1_HUMAN	Proteasome subunit beta type-1 OS=Homo sapiens GN=PSMB1 PE=1 SV=2	9	256	60.15																																0.471211	0.127352	0.731432	n.s	0.154395
XPO1_HUMAN	Exportin-1 OS=Homo sapiens GN=XPO1 PE=1 SV=1	11	47	47.07																																0.741607	0.127342	0.893664	n.s	0.15438
DPYL3_HUMAN	Dihydropyrimidinase-related protein 3 OS=Homo sapiens GN=DPYSL3 PE=1 SV=1	15	269	101.94																																0.739078	0.126919	0.892415	n.s	0.153791
RL14_HUMAN	60S ribosomal protein L14 OS=Homo sapiens GN=RPL14 PE=1 SV=4	11	226	80.91																																0.498002	0.126623	0.751559	n.s	0.153378
PSB3_HUMAN	Proteasome subunit beta type-3 OS=Homo sapiens GN=PSMB3 PE=1 SV=2	7	138	139.82																																0.575495	0.12643	0.802205	n.s	0.153109
RM38_HUMAN	39S ribosomal protein L38, mitochondrial OS=Homo sapiens GN=MRPL38 PE=1 SV=2	3	5	43.73																																0.783012	0.125571	0.915427	n.s	0.151912
NLTP_HUMAN	Non-specific lipid-transfer protein OS=Homo sapiens GN=SCP2 PE=1 SV=2	16	425	73.23																																0.558468	0.12549	0.793263	n.s	0.151799
TBB8L_HUMAN	Tubulin beta-8 chain-like protein LOC260334 OS=Homo sapiens PE=1 SV=1	8	7953	128.32																																0.599252	0.124442	0.817224	n.s	0.150338
NDUS1_HUMAN	NADH-ubiquinone oxidoreductase 75 kDa subunit, mitochondrial OS=Homo sapiens GN=NDUFS1 PE=1 SV=3	31	555	86.19																																0.606766	0.124089	0.817682	n.s	0.149846
SEP15_HUMAN	15 kDa selenoprotein OS=Homo sapiens GN=SEP15 PE=1 SV=3	2	29	42.01																																0.710981	0.123686	0.87348	n.s	0.149284
SMC3_HUMAN	Structural maintenance of chromosomes protein 3 OS=Homo sapiens GN=SMC3 PE=1 SV=2	19	283	81.82																																0.52226	0.123138	0.766408	n.s	0.14852
SYIC_HUMAN	Isoleucine--tRNA ligase, cytoplasmic OS=Homo sapiens GN=IARS PE=1 SV=2	8	46	126.78																																0.60617	0.122058	0.818723	n.s	0.147015
STK3_HUMAN	Serine/threonine-protein kinase 3 OS=Homo sapiens GN=STK3 PE=1 SV=2	3	40	57.97																																0.751723	0.121834	0.89996	n.s	0.146703
1B39_HUMAN	HLA class I histocompatibility antigen, B-39 alpha chain OS=Homo sapiens GN=HLA-B PE=1 SV=1	2	262	93.01																																0.909354	0.121371	0.967174	n.s	0.146058
CN159_HUMAN	UPF0317 protein C14orf159, mitochondrial OS=Homo sapiens GN=C14orf159 PE=1 SV=2	5	30	51.74																																0.81634	0.12132	0.932515	n.s	0.145987
ZC3HD_HUMAN	Zinc finger CCCH domain-containing protein 13 OS=Homo sapiens GN=ZC3H13 PE=1 SV=1	2	38	65.61																																0.67583	0.121058	0.861719	n.s	0.145622
RBM14_HUMAN	RNA-binding protein 14 OS=Homo sapiens GN=RBM14 PE=1 SV=2	22	642	138.36																																0.536723	0.120399	0.780926	n.s	0.144704
STK10_HUMAN	Serine/threonine-protein kinase 10 OS=Homo sapiens GN=STK10 PE=1 SV=1	7	65	49.17																																0.644602	0.119324	0.840266	n.s	0.143205
MSH6_HUMAN	DNA mismatch repair protein Msh6 OS=Homo sapiens GN=MSH6 PE=1 SV=2	5	18	63.95																																0.625211	0.119183	0.828994	n.s	0.143009
1433F_HUMAN	14-3-3 protein eta OS=Homo sapiens GN=YWHAH PE=1 SV=4	16	811	76.49																																0.685533	0.119022	0.863504	n.s	0.142784
KAP2_HUMAN	cAMP-dependent protein kinase type II-alpha regulatory subunit OS=Homo sapiens GN=PRKAR2A PE=1 SV=2	5	57	66.16																																0.583461	0.118492	0.808129	n.s	0.142045
NEDD8_HUMAN	NEDD8 OS=Homo sapiens GN=NEDD8 PE=1 SV=1	4	49	68.47																																0.610112	0.118361	0.820803	n.s	0.141863
LAP2B_HUMAN	Lamina-associated polypeptide 2, isoforms beta/gamma OS=Homo sapiens GN=TMPO PE=1 SV=2	22	1004	121.07																																0.506315	0.117288	0.755996	n.s	0.140367
1B81_HUMAN	HLA class I histocompatibility antigen, B-81 alpha chain OS=Homo sapiens GN=HLA-B PE=1 SV=1	4	3023	73.59																																0.782618	0.11657	0.915862	n.s	0.139366
LEUK_HUMAN	Leukosialin OS=Homo sapiens GN=SPN PE=1 SV=1	3	32	71																																0.656888	0.115636	0.849798	n.s	0.138064
IMA3_HUMAN	Importin subunit alpha-3 OS=Homo sapiens GN=KPNA4 PE=1 SV=1	5	75	45.84																																0.740516	0.114973	0.893249	n.s	0.137141
CAN1_HUMAN	Calpain-1 catalytic subunit OS=Homo sapiens GN=CAPN1 PE=1 SV=1	11	122	55.77																																0.648385	0.114493	0.843358	n.s	0.136472
FEN1_HUMAN	Flap endonuclease 1 OS=Homo sapiens GN=FEN1 PE=1 SV=1	6	109	80.4																																0.803296	0.114213	0.922903	n.s	0.136082
PKN1_HUMAN	Serine/threonine-protein kinase N1 OS=Homo sapiens GN=PKN1 PE=1 SV=2	4	17	79.92																																0.796325	0.113466	0.920197	n.s	0.13504
SH3L1_HUMAN	SH3 domain-binding glutamic acid-rich-like protein OS=Homo sapiens GN=SH3BGRL PE=1 SV=1	12	569	92.45																																0.487073	0.113147	0.742561	n.s	0.134596
PNPO_HUMAN	Pyridoxine-5'-phosphate oxidase OS=Homo sapiens GN=PNPO PE=1 SV=1	4	22	54.36																																0.598646	0.112937	0.817329	n.s	0.134303
FB5L3_HUMAN	Putative fatty acid-binding protein 5-like protein 3 OS=Homo sapiens GN=FABP5P3 PE=5 SV=1	5	131	130.5																																0.751972	0.112342	0.899359	n.s	0.133474
PRDX3_HUMAN	Thioredoxin-dependent peroxide reductase, mitochondrial OS=Homo sapiens GN=PRDX3 PE=1 SV=3	19	816	93.7																																0.612939	0.112148	0.822295	n.s	0.133204
PNPH_HUMAN	Purine nucleoside phosphorylase OS=Homo sapiens GN=PNP PE=1 SV=2	23	596	158.15																																0.43448	0.112009	0.70555	n.s	0.13301
RL10L_HUMAN	60S ribosomal protein L10-like OS=Homo sapiens GN=RPL10L PE=1 SV=3	6	383	42.1																																0.555819	0.111169	0.794692	n.s	0.13184
SC22B_HUMAN	Vesicle-trafficking protein SEC22b OS=Homo sapiens GN=SEC22B PE=1 SV=4	6	117	46.83																																0.641926	0.11102	0.839523	n.s	0.131632
PRS7_HUMAN	26S protease regulatory subunit 7 OS=Homo sapiens GN=PSMC2 PE=1 SV=3	14	150	103.04																																0.547817	0.110749	0.788435	n.s	0.131254
PSMD2_HUMAN	26S proteasome non-ATPase regulatory subunit 2 OS=Homo sapiens GN=PSMD2 PE=1 SV=3	10	123	94.7																																0.68058	0.110517	0.861803	n.s	0.13093
FNBP1_HUMAN	Formin-binding protein 1 OS=Homo sapiens GN=FNBP1 PE=1 SV=2	7	57	51.84																																0.632876	0.109728	0.834532	n.s	0.12983
RL36L_HUMAN	60S ribosomal protein L36a-like OS=Homo sapiens GN=RPL36AL PE=1 SV=3	4	163	43.68																																0.65217	0.108914	0.845982	n.s	0.128696
IF2A_HUMAN	Eukaryotic translation initiation factor 2 subunit 1 OS=Homo sapiens GN=EIF2S1 PE=1 SV=3	11	206	73.2																																0.423483	0.108496	0.699566	n.s	0.128113
IPO5_HUMAN	Importin-5 OS=Homo sapiens GN=IPO5 PE=1 SV=4	10	97	69.08																																0.830812	0.107856	0.938736	n.s	0.127221
PRS6B_HUMAN	26S protease regulatory subunit 6B OS=Homo sapiens GN=PSMC4 PE=1 SV=2	12	136	113.38																																0.434644	0.107433	0.705339	n.s	0.126632
SYRC_HUMAN	Arginine--tRNA ligase, cytoplasmic OS=Homo sapiens GN=RARS PE=1 SV=2	3	15	37.72																																0.750604	0.106351	0.899522	n.s	0.125124
UN13D_HUMAN	Protein unc-13 homolog D OS=Homo sapiens GN=UNC13D PE=1 SV=1	2	32	61.43																																0.742001	0.105987	0.893239	n.s	0.124617
MBB1A_HUMAN	Myb-binding protein 1A OS=Homo sapiens GN=MYBBP1A PE=1 SV=2	4	30	59.46																																0.77364	0.105931	0.911599	n.s	0.124539
SH3L3_HUMAN	SH3 domain-binding glutamic acid-rich-like protein 3 OS=Homo sapiens GN=SH3BGRL3 PE=1 SV=1	6	453	68.65																																0.60513	0.105567	0.819168	n.s	0.124032
MX2_HUMAN	Interferon-induced GTP-binding protein Mx2 OS=Homo sapiens GN=MX2 PE=1 SV=1	6	57	86.26																																0.862154	0.105365	0.951232	n.s	0.12375
HEBP1_HUMAN	Heme-binding protein 1 OS=Homo sapiens GN=HEBP1 PE=1 SV=1	6	108	83.4																																0.680154	0.104892	0.86172	n.s	0.12309
EIF3L_HUMAN	Eukaryotic translation initiation factor 3 subunit L OS=Homo sapiens GN=EIF3L PE=1 SV=1	4	17	75.19																																0.569702	0.104781	0.798317	n.s	0.122935
SYG_HUMAN	Glycine--tRNA ligase OS=Homo sapiens GN=GARS PE=1 SV=3	6	19	65.32																																0.786242	0.103658	0.915624	n.s	0.121371
DJB11_HUMAN	DnaJ homolog subfamily B member 11 OS=Homo sapiens GN=DNAJB11 PE=1 SV=1	5	39	50.74																																0.889294	0.10298	0.955182	n.s	0.120425
ARF5_HUMAN	ADP-ribosylation factor 5 OS=Homo sapiens GN=ARF5 PE=1 SV=2	5	212	89.02																																0.87045	0.102909	0.952478	n.s	0.120327
XRCC5_HUMAN	X-ray repair cross-complementing protein 5 OS=Homo sapiens GN=XRCC5 PE=1 SV=3	35	768	106.97																																0.706424	0.102225	0.872814	n.s	0.119374
IF4A3_HUMAN	Eukaryotic initiation factor 4A-III OS=Homo sapiens GN=EIF4A3 PE=1 SV=4	20	606	92.07																																0.535727	0.100736	0.77995	n.s	0.117298
NUCB2_HUMAN	Nucleobindin-2 OS=Homo sapiens GN=NUCB2 PE=1 SV=2	17	324	100.44																																0.637143	0.100561	0.836469	n.s	0.117054
RNH2A_HUMAN	Ribonuclease H2 subunit A OS=Homo sapiens GN=RNASEH2A PE=1 SV=2	7	63	67.2																																0.611026	0.0990357	0.821109	n.s	0.114928
MDHC_HUMAN	Malate dehydrogenase, cytoplasmic OS=Homo sapiens GN=MDH1 PE=1 SV=4	15	513	94.29																																0.497581	0.0985435	0.751397	n.s	0.114242
SON_HUMAN	Protein SON OS=Homo sapiens GN=SON PE=1 SV=4	5	42	64.9																																0.736342	0.0973582	0.890911	n.s	0.11259
VPS4B_HUMAN	Vacuolar protein sorting-associated protein 4B OS=Homo sapiens GN=VPS4B PE=1 SV=2	5	73	46.02																																0.619955	0.0966593	0.825227	n.s	0.111616
PIMT_HUMAN	Protein-L-isoaspartate(D-aspartate) O-methyltransferase OS=Homo sapiens GN=PCMT1 PE=1 SV=4	13	175	96.24																																0.52223	0.0962529	0.766834	n.s	0.11105
RL5_HUMAN	60S ribosomal protein L5 OS=Homo sapiens GN=RPL5 PE=1 SV=3	17	598	76.35																																0.54386	0.0958641	0.787001	n.s	0.110508
OTUB1_HUMAN	Ubiquitin thioesterase OTUB1 OS=Homo sapiens GN=OTUB1 PE=1 SV=2	6	80	91.35																																0.802728	0.0949432	0.923137	n.s	0.109224
GGCT_HUMAN	Gamma-glutamylcyclotransferase OS=Homo sapiens GN=GGCT PE=1 SV=1	4	52	75.7																																0.712871	0.0948261	0.875353	n.s	0.109061
LACTB_HUMAN	Serine beta-lactamase-like protein LACTB, mitochondrial OS=Homo sapiens GN=LACTB PE=1 SV=2	3	6	79.37																																0.863954	0.0936409	0.949278	n.s	0.107409
AP1G1_HUMAN	AP-1 complex subunit gamma-1 OS=Homo sapiens GN=AP1G1 PE=1 SV=5	3	29	63.84																																0.794286	0.0927563	0.920064	n.s	0.106176
DCXR_HUMAN	L-xylulose reductase OS=Homo sapiens GN=DCXR PE=1 SV=2	6	143	50.73																																0.676526	0.0920583	0.860314	n.s	0.105203
UBP15_HUMAN	Ubiquitin carboxyl-terminal hydrolase 15 OS=Homo sapiens GN=USP15 PE=1 SV=3	5	28	78.49																																0.852762	0.0908859	0.948748	n.s	0.103569
TMOD3_HUMAN	Tropomodulin-3 OS=Homo sapiens GN=TMOD3 PE=1 SV=1	10	154	57.82																																0.446901	0.0901666	0.712184	n.s	0.102567
RL10A_HUMAN	60S ribosomal protein L10a OS=Homo sapiens GN=RPL10A PE=1 SV=2	8	137	56.37																																0.763919	0.0901208	0.905498	n.s	0.102503
ATPG_HUMAN	ATP synthase subunit gamma, mitochondrial OS=Homo sapiens GN=ATP5C1 PE=1 SV=1	11	567	67.14																																0.663923	0.0900968	0.853361	n.s	0.10247
ELOC_HUMAN	Transcription elongation factor B polypeptide 1 OS=Homo sapiens GN=TCEB1 PE=1 SV=1	5	79	86.25																																0.665599	0.0898844	0.854597	n.s	0.102174
HPCA_HUMAN	Neuron-specific calcium-binding protein hippocalcin OS=Homo sapiens GN=HPCA PE=1 SV=2	4	131	42.22																																0.816724	0.0898325	0.932508	n.s	0.102101
NDUV1_HUMAN	NADH dehydrogenase [ubiquinone] flavoprotein 1, mitochondrial OS=Homo sapiens GN=NDUFV1 PE=1 SV=4	14	94	84.75																																0.754001	0.0888891	0.898192	n.s	0.100786
TBL1R_HUMAN	F-box-like/WD repeat-containing protein TBL1XR1 OS=Homo sapiens GN=TBL1XR1 PE=1 SV=1	10	50	100.99																																0.632984	0.0885128	0.834213	n.s	0.100262
HS90A_HUMAN	Heat shock protein HSP 90-alpha OS=Homo sapiens GN=HSP90AA1 PE=1 SV=5	40	1244	108.51																																0.690096	0.0884782	0.864246	n.s	0.100214
RL22_HUMAN	60S ribosomal protein L22 OS=Homo sapiens GN=RPL22 PE=1 SV=2	6	152	108.36																																0.640626	0.0866761	0.83874	n.s	0.0977021
ADDA_HUMAN	Alpha-adducin OS=Homo sapiens GN=ADD1 PE=1 SV=2	6	53	72.32																																0.719171	0.0865607	0.880377	n.s	0.0975413
FL2D_HUMAN	Pre-mRNA-splicing regulator WTAP OS=Homo sapiens GN=WTAP PE=1 SV=2	4	38	68.13																																0.770456	0.0862902	0.909191	n.s	0.0971642
ACON_HUMAN	Aconitate hydratase, mitochondrial OS=Homo sapiens GN=ACO2 PE=1 SV=2	33	943	106.03																																0.577049	0.082725	0.802501	n.s	0.0921952
RL9_HUMAN	60S ribosomal protein L9 OS=Homo sapiens GN=RPL9 PE=1 SV=1	6	81	61.93																																0.664283	0.0826742	0.853365	n.s	0.0921244
HNRPF_HUMAN	Heterogeneous nuclear ribonucleoprotein F OS=Homo sapiens GN=HNRNPF PE=1 SV=3	20	1321	165.65																																0.662683	0.0825879	0.854061	n.s	0.0920041
RS2_HUMAN	40S ribosomal protein S2 OS=Homo sapiens GN=RPS2 PE=1 SV=2	18	541	75.33																																0.627378	0.0824952	0.831407	n.s	0.0918749
FLOT2_HUMAN	Flotillin-2 OS=Homo sapiens GN=FLOT2 PE=1 SV=2	4	28	59.61																																0.853671	0.0823111	0.947995	n.s	0.0916183
ODO1_HUMAN	2-oxoglutarate dehydrogenase, mitochondrial OS=Homo sapiens GN=OGDH PE=1 SV=3	13	114	77.31																																0.683108	0.0817072	0.862721	n.s	0.0907766
QCR8_HUMAN	Cytochrome b-c1 complex subunit 8 OS=Homo sapiens GN=UQCRQ PE=1 SV=4	4	57	37.04																																0.826333	0.0809422	0.936772	n.s	0.0897105
DHE4_HUMAN	Glutamate dehydrogenase 2, mitochondrial OS=Homo sapiens GN=GLUD2 PE=1 SV=2	11	1032	125.84																																0.732269	0.0803144	0.889131	n.s	0.0888355
SRSF8_HUMAN	Serine/arginine-rich splicing factor 8 OS=Homo sapiens GN=SRSF8 PE=1 SV=1	2	208	49.35																																0.681868	0.0797846	0.862066	n.s	0.088097
TPR_HUMAN	Nucleoprotein TPR OS=Homo sapiens GN=TPR PE=1 SV=3	42	351	97.99																																0.726399	0.0795179	0.884697	n.s	0.0877253
DNPEP_HUMAN	Aspartyl aminopeptidase OS=Homo sapiens GN=DNPEP PE=1 SV=1	10	113	78.2																																0.724925	0.0780857	0.884253	n.s	0.0857293
SMHD1_HUMAN	Structural maintenance of chromosomes flexible hinge domain-containing protein 1 OS=Homo sapiens GN=SMCHD1 PE=1 SV=2	6	97	53.54																																0.707607	0.0779902	0.872922	n.s	0.0855961
MACF1_HUMAN	Microtubule-actin cross-linking factor 1, isoforms 1/2/3/5 OS=Homo sapiens GN=MACF1 PE=1 SV=4	5	27	101.28																																0.819163	0.0769848	0.931735	n.s	0.0841948
CATA_HUMAN	Catalase OS=Homo sapiens GN=CAT PE=1 SV=3	58	3108	177.17																																0.82568	0.0768067	0.936919	n.s	0.0839466
GDIA_HUMAN	Rab GDP dissociation inhibitor alpha OS=Homo sapiens GN=GDI1 PE=1 SV=2	10	745	94.64																																0.611688	0.0766534	0.821077	n.s	0.0837329
NCOA5_HUMAN	Nuclear receptor coactivator 5 OS=Homo sapiens GN=NCOA5 PE=1 SV=2	4	25	58.35																																0.828864	0.0764816	0.93742	n.s	0.0834934
PSB10_HUMAN	Proteasome subunit beta type-10 OS=Homo sapiens GN=PSMB10 PE=1 SV=1	5	91	148.36																																0.745803	0.076328	0.896914	n.s	0.0832793
CTBP1_HUMAN	C-terminal-binding protein 1 OS=Homo sapiens GN=CTBP1 PE=1 SV=2	7	85	56.25																																0.718032	0.0754918	0.879884	n.s	0.0821139
RPAB1_HUMAN	DNA-directed RNA polymerases I, II, and III subunit RPABC1 OS=Homo sapiens GN=POLR2E PE=1 SV=4	5	63	57.38																																0.794136	0.0752682	0.920336	n.s	0.0818022
RAN_HUMAN	GTP-binding nuclear protein Ran OS=Homo sapiens GN=RAN PE=1 SV=3	16	650	130.94																																0.655551	0.0743694	0.848527	n.s	0.0805496
RS19_HUMAN	40S ribosomal protein S19 OS=Homo sapiens GN=RPS19 PE=1 SV=2	19	394	95.21																																0.695296	0.0730897	0.867578	n.s	0.0787661
RL26_HUMAN	60S ribosomal protein L26 OS=Homo sapiens GN=RPL26 PE=1 SV=1	4	202	36.99																																0.714464	0.072553	0.876858	n.s	0.078018
1433T_HUMAN	14-3-3 protein theta OS=Homo sapiens GN=YWHAQ PE=1 SV=1	20	655	102.14																																0.766224	0.0722525	0.906433	n.s	0.0775992
HMGA1_HUMAN	High mobility group protein HMG-I/HMG-Y OS=Homo sapiens GN=HMGA1 PE=1 SV=3	6	268	78.68																																0.783213	0.0714716	0.915215	n.s	0.0765108
LTOR5_HUMAN	Ragulator complex protein LAMTOR5 OS=Homo sapiens GN=LAMTOR5 PE=1 SV=1	2	13	49.45																																0.801739	0.0714479	0.922887	n.s	0.0764778
ARHG2_HUMAN	Rho guanine nucleotide exchange factor 2 OS=Homo sapiens GN=ARHGEF2 PE=1 SV=4	14	143	116.7																																0.653702	0.0711415	0.846592	n.s	0.0760507
CFAD_HUMAN	Complement factor D OS=Homo sapiens GN=CFD PE=1 SV=5	4	5	56.24																																0.804292	0.0708954	0.923161	n.s	0.0757078
CNN3_HUMAN	Calponin-3 OS=Homo sapiens GN=CNN3 PE=1 SV=1	2	89	46.49																																0.808052	0.0708873	0.926587	n.s	0.0756965
LMAN2_HUMAN	Vesicular integral-membrane protein VIP36 OS=Homo sapiens GN=LMAN2 PE=1 SV=1	5	36	63.01																																0.703382	0.0708782	0.871757	n.s	0.0756838
ZFR_HUMAN	Zinc finger RNA-binding protein OS=Homo sapiens GN=ZFR PE=1 SV=2	4	53	84.01																																0.853709	0.0703224	0.947597	n.s	0.074909
SAP18_HUMAN	Histone deacetylase complex subunit SAP18 OS=Homo sapiens GN=SAP18 PE=1 SV=1	5	92	77.35																																0.78558	0.0702722	0.915744	n.s	0.0748391
MBOA7_HUMAN	Lysophospholipid acyltransferase 7 OS=Homo sapiens GN=MBOAT7 PE=1 SV=2	2	24	82.49																																0.964315	0.0700299	0.989125	n.s	0.0745014
SPTB1_HUMAN	Spectrin beta chain, erythrocytic OS=Homo sapiens GN=SPTB PE=1 SV=5	46	129	101.34																																0.785499	0.0699192	0.916096	n.s	0.0743472
ACTN1_HUMAN	Alpha-actinin-1 OS=Homo sapiens GN=ACTN1 PE=1 SV=2	53	1318	104.57																																0.862311	0.0696936	0.950967	n.s	0.0740327
2AAA_HUMAN	Serine/threonine-protein phosphatase 2A 65 kDa regulatory subunit A alpha isoform OS=Homo sapiens GN=PPP2R1A PE=1 SV=4	15	196	86.5																																0.746045	0.0696264	0.896754	n.s	0.073939
SAFB2_HUMAN	Scaffold attachment factor B2 OS=Homo sapiens GN=SAFB2 PE=1 SV=1	11	128	82.29																																0.71655	0.0689605	0.878517	n.s	0.073011
CIAO1_HUMAN	Probable cytosolic iron-sulfur protein assembly protein CIAO1 OS=Homo sapiens GN=CIAO1 PE=1 SV=1	3	6	45.77																																0.854114	0.0688905	0.947168	n.s	0.0729133
CETN2_HUMAN	Centrin-2 OS=Homo sapiens GN=CETN2 PE=1 SV=1	3	21	74.46																																0.817757	0.0681526	0.931908	n.s	0.071885
ACTS_HUMAN	Actin, alpha skeletal muscle OS=Homo sapiens GN=ACTA1 PE=1 SV=1	3	258	73.7																																0.86335	0.0664986	0.949486	n.s	0.0695796
API5_HUMAN	Apoptosis inhibitor 5 OS=Homo sapiens GN=API5 PE=1 SV=3	8	71	77.22																																0.760975	0.0661101	0.904249	n.s	0.0690382
RS3A_HUMAN	40S ribosomal protein S3a OS=Homo sapiens GN=RPS3A PE=1 SV=2	23	718	100.02																																0.709948	0.0661011	0.873557	n.s	0.0690257
UGPA_HUMAN	UTP--glucose-1-phosphate uridylyltransferase OS=Homo sapiens GN=UGP2 PE=1 SV=5	10	181	82.88																																0.70405	0.0659422	0.872133	n.s	0.0688042
CELF1_HUMAN	CUGBP Elav-like family member 1 OS=Homo sapiens GN=CELF1 PE=1 SV=2	4	36	95.49																																0.81869	0.0650259	0.93164	n.s	0.0675271
MBD3_HUMAN	Methyl-CpG-binding domain protein 3 OS=Homo sapiens GN=MBD3 PE=1 SV=1	5	30	89.67																																0.834731	0.0642424	0.940055	n.s	0.0664351
IF2GL_HUMAN	Putative eukaryotic translation initiation factor 2 subunit 3-like protein OS=Homo sapiens GN=EIF2S3L PE=5 SV=2	6	69	46.73																																0.709608	0.0635736	0.874039	n.s	0.065503
PAXX_HUMAN	Protein PAXX OS=Homo sapiens GN=C9orf142 PE=1 SV=2	3	15	72.34																																0.683552	0.0631137	0.861916	n.s	0.064862
CHCH5_HUMAN	Coiled-coil-helix-coiled-coil-helix domain-containing protein 5 OS=Homo sapiens GN=CHCHD5 PE=1 SV=1	2	12	71.99																																0.867901	0.0624555	0.951429	n.s	0.0639446
GIMA4_HUMAN	GTPase IMAP family member 4 OS=Homo sapiens GN=GIMAP4 PE=1 SV=1	2	3	48.82																																0.876584	0.0623336	0.954822	n.s	0.0637747
ADT1_HUMAN	ADP/ATP translocase 1 OS=Homo sapiens GN=SLC25A4 PE=1 SV=4	4	474	49.29																																0.874717	0.0619096	0.954527	n.s	0.0631838
1433Z_HUMAN	14-3-3 protein zeta/delta OS=Homo sapiens GN=YWHAZ PE=1 SV=1	16	968	90.16																																0.777606	0.0616877	0.914921	n.s	0.0628744
AHSA1_HUMAN	Activator of 90 kDa heat shock protein ATPase homolog 1 OS=Homo sapiens GN=AHSA1 PE=1 SV=1	9	88	107.93																																0.877391	0.0614944	0.954398	n.s	0.0626051
RLA0L_HUMAN	60S acidic ribosomal protein P0-like OS=Homo sapiens GN=RPLP0P6 PE=5 SV=1	11	816	68.53																																0.725007	0.0609907	0.883902	n.s	0.0619031
EF1B_HUMAN	Elongation factor 1-beta OS=Homo sapiens GN=EEF1B2 PE=1 SV=3	9	201	92.85																																0.784882	0.0608132	0.916271	n.s	0.0616557
LSM2_HUMAN	U6 snRNA-associated Sm-like protein LSm2 OS=Homo sapiens GN=LSM2 PE=1 SV=1	4	93	98.84																																0.88536	0.060116	0.955678	n.s	0.0606839
RAVR1_HUMAN	Ribonucleoprotein PTB-binding 1 OS=Homo sapiens GN=RAVER1 PE=1 SV=1	7	65	98.03																																0.698888	0.0598708	0.869339	n.s	0.0603421
B3AT_HUMAN	Band 3 anion transport protein OS=Homo sapiens GN=SLC4A1 PE=1 SV=3	21	172	175.23																																0.873707	0.0589483	0.95386	n.s	0.0590564
NDUB9_HUMAN	NADH dehydrogenase [ubiquinone] 1 beta subcomplex subunit 9 OS=Homo sapiens GN=NDUFB9 PE=1 SV=3	5	82	71.05																																0.940007	0.0588136	0.983164	n.s	0.0588687
PUR1_HUMAN	Amidophosphoribosyltransferase OS=Homo sapiens GN=PPAT PE=1 SV=1	3	7	49.83																																0.82361	0.0585182	0.935903	n.s	0.058457
NB5R3_HUMAN	NADH-cytochrome b5 reductase 3 OS=Homo sapiens GN=CYB5R3 PE=1 SV=3	6	25	69																																0.882536	0.0569421	0.956081	n.s	0.0562604
MAOM_HUMAN	NAD-dependent malic enzyme, mitochondrial OS=Homo sapiens GN=ME2 PE=1 SV=1	13	204	100.68																																0.765915	0.0561783	0.906965	n.s	0.0551958
PSB7_HUMAN	Proteasome subunit beta type-7 OS=Homo sapiens GN=PSMB7 PE=1 SV=1	3	25	77.65																																0.787596	0.0559558	0.916309	n.s	0.0548857
TCPZ_HUMAN	T-complex protein 1 subunit zeta OS=Homo sapiens GN=CCT6A PE=1 SV=3	19	738	137.65																																0.721152	0.0554197	0.880998	n.s	0.0541385
1433E_HUMAN	14-3-3 protein epsilon OS=Homo sapiens GN=YWHAE PE=1 SV=1	25	1540	126.83																																0.789124	0.0549394	0.91764	n.s	0.053469
ESYT1_HUMAN	Extended synaptotagmin-1 OS=Homo sapiens GN=ESYT1 PE=1 SV=1	17	186	73.77																																0.871033	0.0542594	0.952245	n.s	0.0525214
DDX54_HUMAN	ATP-dependent RNA helicase DDX54 OS=Homo sapiens GN=DDX54 PE=1 SV=2	2	15	55.75																																0.851775	0.0534961	0.949416	n.s	0.0514575
YBOX1_HUMAN	Nuclease-sensitive element-binding protein 1 OS=Homo sapiens GN=YBX1 PE=1 SV=3	8	128	87.33																																0.890437	0.0523696	0.955981	n.s	0.0498874
CRKL_HUMAN	Crk-like protein OS=Homo sapiens GN=CRKL PE=1 SV=1	7	132	77.31																																0.76756	0.0522874	0.906668	n.s	0.0497729
NUBP2_HUMAN	Cytosolic Fe-S cluster assembly factor NUBP2 OS=Homo sapiens GN=NUBP2 PE=1 SV=1	2	68	78.62																																0.789404	0.0516312	0.917519	n.s	0.0488583
SQSTM_HUMAN	Sequestosome-1 OS=Homo sapiens GN=SQSTM1 PE=1 SV=1	2	4	74.91																																0.917137	0.0493508	0.970275	n.s	0.04568
PAP1L_HUMAN	Polyadenylate-binding protein 1-like OS=Homo sapiens GN=PABPC1L PE=2 SV=1	2	255	47.07																																0.813759	0.0487113	0.930455	n.s	0.0447886
TOM34_HUMAN	Mitochondrial import receptor subunit TOM34 OS=Homo sapiens GN=TOMM34 PE=1 SV=2	3	8	82.61																																0.867812	0.048635	0.951768	n.s	0.0446823
METK1_HUMAN	S-adenosylmethionine synthase isoform type-1 OS=Homo sapiens GN=MAT1A PE=1 SV=2	2	107	40.88																																0.84841	0.0482039	0.947431	n.s	0.0440815
MMP9_HUMAN	Matrix metalloproteinase-9 OS=Homo sapiens GN=MMP9 PE=1 SV=3	8	27	49.01																																0.950035	0.0481656	0.985038	n.s	0.0440281
RL3_HUMAN	60S ribosomal protein L3 OS=Homo sapiens GN=RPL3 PE=1 SV=2	21	426	86.04																																0.782484	0.0480033	0.916154	n.s	0.0438019
DCAF7_HUMAN	DDB1- and CUL4-associated factor 7 OS=Homo sapiens GN=DCAF7 PE=1 SV=1	4	11	59.22																																0.756352	0.0475116	0.900096	n.s	0.0431165
LTOR2_HUMAN	Ragulator complex protein LAMTOR2 OS=Homo sapiens GN=LAMTOR2 PE=1 SV=1	7	176	93.91																																0.794765	0.0473596	0.919728	n.s	0.0429047
IF2B2_HUMAN	Insulin-like growth factor 2 mRNA-binding protein 2 OS=Homo sapiens GN=IGF2BP2 PE=1 SV=2	15	155	120.62																																0.841266	0.0472464	0.942975	n.s	0.042747
MPCP_HUMAN	Phosphate carrier protein, mitochondrial OS=Homo sapiens GN=SLC25A3 PE=1 SV=2	6	92	68.43																																0.934652	0.047151	0.981856	n.s	0.042614
PPP6_HUMAN	Serine/threonine-protein phosphatase 6 catalytic subunit OS=Homo sapiens GN=PPP6C PE=1 SV=1	4	59	90.59																																0.879467	0.0458171	0.955352	n.s	0.0407549
SEP10_HUMAN	Septin-10 OS=Homo sapiens GN=SEPT10 PE=1 SV=2	2	92	68.15																																0.891566	0.0447402	0.956334	n.s	0.0392539
RS27L_HUMAN	40S ribosomal protein S27-like OS=Homo sapiens GN=RPS27L PE=1 SV=3	5	81	48.46																																0.87726	0.044538	0.954689	n.s	0.0389722
PUR2_HUMAN	Trifunctional purine biosynthetic protein adenosine-3 OS=Homo sapiens GN=GART PE=1 SV=1	19	298	101.3																																0.779371	0.0443874	0.915197	n.s	0.0387623
HSP7C_HUMAN	Heat shock cognate 71 kDa protein OS=Homo sapiens GN=HSPA8 PE=1 SV=1	46	2177	119.61																																0.835697	0.0435794	0.940257	n.s	0.037636
GPD1L_HUMAN	Glycerol-3-phosphate dehydrogenase 1-like protein OS=Homo sapiens GN=GPD1L PE=1 SV=1	2	28	57.84																																0.916309	0.0432578	0.970257	n.s	0.0371879
GBLP_HUMAN	Guanine nucleotide-binding protein subunit beta-2-like 1 OS=Homo sapiens GN=GNB2L1 PE=1 SV=3	21	721	123.23																																0.862894	0.0431145	0.950734	n.s	0.0369881
WDR5_HUMAN	WD repeat-containing protein 5 OS=Homo sapiens GN=WDR5 PE=1 SV=1	4	30	35.9																																0.832256	0.0431021	0.939923	n.s	0.0369709
CPIN1_HUMAN	Anamorsin OS=Homo sapiens GN=CIAPIN1 PE=1 SV=2	5	20	42.54																																0.913806	0.0425899	0.968464	n.s	0.036257
NU214_HUMAN	Nuclear pore complex protein Nup214 OS=Homo sapiens GN=NUP214 PE=1 SV=2	5	65	58.64																																0.876087	0.0425787	0.954716	n.s	0.0362413
NIT2_HUMAN	Omega-amidase NIT2 OS=Homo sapiens GN=NIT2 PE=1 SV=1	15	223	88.15																																0.880366	0.0420356	0.955027	n.s	0.0354844
IF4B_HUMAN	Eukaryotic translation initiation factor 4B OS=Homo sapiens GN=EIF4B PE=1 SV=2	6	92	64.12																																0.85064	0.0413029	0.949035	n.s	0.0344632
K2C8_HUMAN	Keratin, type II cytoskeletal 8 OS=Homo sapiens GN=KRT8 PE=1 SV=7	4	23	37.33																																0.861791	0.041178	0.951271	n.s	0.0342891
SODM_HUMAN	Superoxide dismutase [Mn], mitochondrial OS=Homo sapiens GN=SOD2 PE=1 SV=2	14	397	109.52																																0.862876	0.0407558	0.951152	n.s	0.0337007
APEX1_HUMAN	DNA-(apurinic or apyrimidinic site) lyase OS=Homo sapiens GN=APEX1 PE=1 SV=2	19	356	95.73																																0.856996	0.040337	0.948605	n.s	0.033117
LTOR4_HUMAN	Ragulator complex protein LAMTOR4 OS=Homo sapiens GN=LAMTOR4 PE=1 SV=1	2	2	65.21																																0.973511	0.0399937	0.99387	n.s	0.0326385
COX5A_HUMAN	Cytochrome c oxidase subunit 5A, mitochondrial OS=Homo sapiens GN=COX5A PE=1 SV=2	11	463	76.46																																0.84424	0.03993	0.944538	n.s	0.0325497
HNRL2_HUMAN	Heterogeneous nuclear ribonucleoprotein U-like protein 2 OS=Homo sapiens GN=HNRNPUL2 PE=1 SV=1	38	999	103.86																																0.832808	0.0398575	0.939659	n.s	0.0324487
CC124_HUMAN	Coiled-coil domain-containing protein 124 OS=Homo sapiens GN=CCDC124 PE=1 SV=1	4	39	80.11																																0.835523	0.0392943	0.940504	n.s	0.0316637
ARSB_HUMAN	Arylsulfatase B OS=Homo sapiens GN=ARSB PE=1 SV=1	2	3	42.88																																0.950282	0.0389677	0.984868	n.s	0.0312086
ELNE_HUMAN	Neutrophil elastase OS=Homo sapiens GN=ELANE PE=1 SV=1	12	287	110.94																																0.943859	0.0386766	0.982896	n.s	0.0308029
CYB5B_HUMAN	Cytochrome b5 type B OS=Homo sapiens GN=CYB5B PE=1 SV=2	2	11	73.84																																0.941859	0.0382255	0.982952	n.s	0.030174
SMD1_HUMAN	Small nuclear ribonucleoprotein Sm D1 OS=Homo sapiens GN=SNRPD1 PE=1 SV=1	4	127	62.62																																0.880302	0.0377632	0.955392	n.s	0.0295298
HS71B_HUMAN	Heat shock 70 kDa protein 1B OS=Homo sapiens GN=HSPA1B PE=1 SV=1	35	2339	130.04																																0.88907	0.037365	0.9558	n.s	0.0289748
ZC3HF_HUMAN	Zinc finger CCCH domain-containing protein 15 OS=Homo sapiens GN=ZC3H15 PE=1 SV=1	4	12	52.22																																0.852539	0.0353032	0.948941	n.s	0.0261012
SUMO2_HUMAN	Small ubiquitin-related modifier 2 OS=Homo sapiens GN=SUMO2 PE=1 SV=3	3	36	60.72																																0.882804	0.035259	0.955938	n.s	0.0260395
TES_HUMAN	Testin OS=Homo sapiens GN=TES PE=1 SV=1	8	94	51.4																																0.765617	0.0344668	0.907061	n.s	0.0249354
RL35A_HUMAN	60S ribosomal protein L35a OS=Homo sapiens GN=RPL35A PE=1 SV=2	7	267	65.97																																0.870718	0.0336674	0.952335	n.s	0.0238212
MRT4_HUMAN	mRNA turnover protein 4 homolog OS=Homo sapiens GN=MRTO4 PE=1 SV=2	3	30	32.43																																0.948437	0.0332044	0.985089	n.s	0.0231759
TCPH_HUMAN	T-complex protein 1 subunit eta OS=Homo sapiens GN=CCT7 PE=1 SV=2	22	406	107.87																																0.837172	0.0330124	0.940589	n.s	0.0229084
DHB4_HUMAN	Peroxisomal multifunctional enzyme type 2 OS=Homo sapiens GN=HSD17B4 PE=1 SV=3	31	441	108.91																																0.911756	0.0322827	0.967578	n.s	0.0218913
SPF30_HUMAN	Survival of motor neuron-related-splicing factor 30 OS=Homo sapiens GN=SMNDC1 PE=1 SV=1	5	23	100.3																																0.885151	0.0322743	0.956315	n.s	0.0218796
RL7L_HUMAN	60S ribosomal protein L7-like 1 OS=Homo sapiens GN=RPL7L1 PE=1 SV=1	4	116	38.13																																0.846544	0.0315349	0.945788	n.s	0.0208491
STIP1_HUMAN	Stress-induced-phosphoprotein 1 OS=Homo sapiens GN=STIP1 PE=1 SV=1	31	589	96.79																																0.840842	0.0306862	0.942942	n.s	0.0196662
RL1D1_HUMAN	Ribosomal L1 domain-containing protein 1 OS=Homo sapiens GN=RSL1D1 PE=1 SV=3	16	141	78.55																																0.875967	0.0298839	0.955019	n.s	0.0185481
MPPB_HUMAN	Mitochondrial-processing peptidase subunit beta OS=Homo sapiens GN=PMPCB PE=1 SV=2	10	153	92.18																																0.887209	0.0297901	0.955948	n.s	0.0184172
HYOU1_HUMAN	Hypoxia up-regulated protein 1 OS=Homo sapiens GN=HYOU1 PE=1 SV=1	27	326	106.57																																0.910794	0.0296002	0.967845	n.s	0.0181526
RBBP7_HUMAN	Histone-binding protein RBBP7 OS=Homo sapiens GN=RBBP7 PE=1 SV=1	11	669	77.09																																0.886422	0.0282513	0.955961	n.s	0.0162725
STA5A_HUMAN	Signal transducer and activator of transcription 5A OS=Homo sapiens GN=STAT5A PE=1 SV=1	2	3	43.4																																0.947872	0.0272995	0.985359	n.s	0.014946
CAPR1_HUMAN	Caprin-1 OS=Homo sapiens GN=CAPRIN1 PE=1 SV=2	9	136	84.17																																0.904523	0.0270623	0.96418	n.s	0.0146154
STRAP_HUMAN	Serine-threonine kinase receptor-associated protein OS=Homo sapiens GN=STRAP PE=1 SV=1	7	189	74.42																																0.885183	0.0265463	0.955917	n.s	0.0138962
SASH3_HUMAN	SAM and SH3 domain-containing protein 3 OS=Homo sapiens GN=SASH3 PE=1 SV=2	6	60	100.93																																0.881318	0.0263595	0.955627	n.s	0.0136358
PUR9_HUMAN	Bifunctional purine biosynthesis protein PURH OS=Homo sapiens GN=ATIC PE=1 SV=3	18	399	81.88																																0.904912	0.0263004	0.964165	n.s	0.0135535
PPIH_HUMAN	Peptidyl-prolyl cis-trans isomerase H OS=Homo sapiens GN=PPIH PE=1 SV=1	4	94	102.1																																0.895513	0.0261669	0.957991	n.s	0.0133674
UBC_HUMAN	Polyubiquitin-C OS=Homo sapiens GN=UBC PE=1 SV=3	8	1916	77.89																																0.956344	0.025645	0.985599	n.s	0.01264
FKB1A_HUMAN	Peptidyl-prolyl cis-trans isomerase FKBP1A OS=Homo sapiens GN=FKBP1A PE=1 SV=2	5	244	100.23																																0.921217	0.0255293	0.97416	n.s	0.0124788
RCN1_HUMAN	Reticulocalbin-1 OS=Homo sapiens GN=RCN1 PE=1 SV=1	11	168	74.8																																0.926887	0.025337	0.978426	n.s	0.0122108
UE2NL_HUMAN	Putative ubiquitin-conjugating enzyme E2 N-like OS=Homo sapiens GN=UBE2NL PE=1 SV=1	4	326	79.64																																0.909319	0.0249706	0.967568	n.s	0.0117002
ELMO1_HUMAN	Engulfment and cell motility protein 1 OS=Homo sapiens GN=ELMO1 PE=1 SV=2	10	141	66.5																																0.934101	0.0244561	0.981709	n.s	0.010983
MATR3_HUMAN	Matrin-3 OS=Homo sapiens GN=MATR3 PE=1 SV=2	27	768	93.3																																0.895307	0.0242459	0.958628	n.s	0.01069
CHSP1_HUMAN	Calcium-regulated heat stable protein 1 OS=Homo sapiens GN=CARHSP1 PE=1 SV=2	3	47	53.78																																0.913512	0.0241249	0.969011	n.s	0.0105213
VPS28_HUMAN	Vacuolar protein sorting-associated protein 28 homolog OS=Homo sapiens GN=VPS28 PE=1 SV=1	4	10	48.09																																0.910421	0.0240627	0.967878	n.s	0.0104347
CYC_HUMAN	Cytochrome c OS=Homo sapiens GN=CYCS PE=1 SV=2	10	502	107.8																																0.886646	0.0231884	0.955771	n.s	0.0092162
SYSM_HUMAN	Serine--tRNA ligase, mitochondrial OS=Homo sapiens GN=SARS2 PE=1 SV=1	6	21	56.91																																0.927284	0.0226301	0.978414	n.s	0.008438
HCFC1_HUMAN	Host cell factor 1 OS=Homo sapiens GN=HCFC1 PE=1 SV=2	16	162	62.89																																0.894097	0.0225862	0.957761	n.s	0.00837678
GLU2B_HUMAN	Glucosidase 2 subunit beta OS=Homo sapiens GN=PRKCSH PE=1 SV=2	22	853	105.18																																0.829258	0.0224745	0.937422	n.s	0.00822115
PDC10_HUMAN	Programmed cell death protein 10 OS=Homo sapiens GN=PDCD10 PE=1 SV=1	2	34	72.84																																0.924201	0.0199944	0.976453	n.s	0.00476456
ZN185_HUMAN	Zinc finger protein 185 OS=Homo sapiens GN=ZNF185 PE=1 SV=3	11	58	87.8																																0.940711	0.0185007	0.982183	n.s	0.00268261
RUXG_HUMAN	Small nuclear ribonucleoprotein G OS=Homo sapiens GN=SNRPG PE=1 SV=1	3	375	78.77																																0.957339	0.0177802	0.985775	n.s	0.00167853
IQGA2_HUMAN	Ras GTPase-activating-like protein IQGAP2 OS=Homo sapiens GN=IQGAP2 PE=1 SV=4	18	180	90.83																																0.929397	0.0171227	0.978916	n.s	0.000762063
UB2V2_HUMAN	Ubiquitin-conjugating enzyme E2 variant 2 OS=Homo sapiens GN=UBE2V2 PE=1 SV=4	4	236	63.66																																0.942007	0.0169812	0.982679	n.s	0.000564931
HEXA_HUMAN	Beta-hexosaminidase subunit alpha OS=Homo sapiens GN=HEXA PE=1 SV=2	6	78	56.88																																0.928561	0.0166927	0.978897	n.s	0.000162842
SRS11_HUMAN	Serine/arginine-rich splicing factor 11 OS=Homo sapiens GN=SRSF11 PE=1 SV=1	7	151	48.28																																0.939702	0.0163213	0.983275	n.s	-0.000354897
CCAR2_HUMAN	Cell cycle and apoptosis regulator protein 2 OS=Homo sapiens GN=CCAR2 PE=1 SV=2	15	235	95.15																																0.934672	0.0151193	0.981446	n.s	-0.00203009
RS27A_HUMAN	Ubiquitin-40S ribosomal protein S27a OS=Homo sapiens GN=RPS27A PE=1 SV=2	7	171	117.46																																0.947003	0.0147931	0.984883	n.s	-0.00248474
XRCC6_HUMAN	X-ray repair cross-complementing protein 6 OS=Homo sapiens GN=XRCC6 PE=1 SV=2	46	1641	98.74																																0.938524	0.0143496	0.983764	n.s	-0.00310294
RBM4B_HUMAN	RNA-binding protein 4B OS=Homo sapiens GN=RBM4B PE=1 SV=1	4	86	65.94																																0.948507	0.0142697	0.984735	n.s	-0.0032142
CISY_HUMAN	Citrate synthase, mitochondrial OS=Homo sapiens GN=CS PE=1 SV=2	13	233	108.56																																0.967896	0.0141966	0.990675	n.s	-0.00331617
PRKDC_HUMAN	DNA-dependent protein kinase catalytic subunit OS=Homo sapiens GN=PRKDC PE=1 SV=3	63	757	117.61																																0.953178	0.0134307	0.985734	n.s	-0.00438359
DPOD2_HUMAN	DNA polymerase delta subunit 2 OS=Homo sapiens GN=POLD2 PE=1 SV=1	3	6	50.75																																0.972564	0.0132965	0.993327	n.s	-0.00457073
ZCCHV_HUMAN	Zinc finger CCCH-type antiviral protein 1 OS=Homo sapiens GN=ZC3HAV1 PE=1 SV=3	6	53	96.62																																0.957269	0.0131273	0.986127	n.s	-0.00480652
MIC19_HUMAN	MICOS complex subunit MIC19 OS=Homo sapiens GN=CHCHD3 PE=1 SV=1	11	149	91.12																																0.946344	0.0128172	0.984625	n.s	-0.00523865
SYK_HUMAN	Lysine--tRNA ligase OS=Homo sapiens GN=KARS PE=1 SV=3	7	90	61.19																																0.949926	0.0124579	0.985353	n.s	-0.00573947
DDX3Y_HUMAN	ATP-dependent RNA helicase DDX3Y OS=Homo sapiens GN=DDX3Y PE=1 SV=2	9	248	63.09																																0.954162	0.0119659	0.984623	n.s	-0.0064252
PPOX_HUMAN	Protoporphyrinogen oxidase OS=Homo sapiens GN=PPOX PE=1 SV=1	2	9	47.22																																0.966889	0.0105552	0.990068	n.s	-0.0083913
1433S_HUMAN	14-3-3 protein sigma OS=Homo sapiens GN=SFN PE=1 SV=1	7	3930	58.61																																0.964104	0.0101488	0.989333	n.s	-0.00895781
TPPC3_HUMAN	Trafficking protein particle complex subunit 3 OS=Homo sapiens GN=TRAPPC3 PE=1 SV=1	2	10	45.3																																0.959635	0.0101227	0.987289	n.s	-0.00899417
A1AT_HUMAN	Alpha-1-antitrypsin OS=Homo sapiens GN=SERPINA1 PE=1 SV=3	2	4	81.97																																0.982487	0.0097556	0.996654	n.s	-0.0095058
DD19B_HUMAN	ATP-dependent RNA helicase DDX19B OS=Homo sapiens GN=DDX19B PE=1 SV=1	4	86	64.59																																0.97181	0.00929041	0.992982	n.s	-0.0101542
RAB2B_HUMAN	Ras-related protein Rab-2B OS=Homo sapiens GN=RAB2B PE=1 SV=1	3	7	35.78																																0.979147	0.00806969	0.995799	n.s	-0.0118555
NBN_HUMAN	Nibrin OS=Homo sapiens GN=NBN PE=1 SV=1	4	19	82.71																																0.990237	0.00768722	0.995648	n.s	-0.0123886
IF16_HUMAN	Gamma-interferon-inducible protein 16 OS=Homo sapiens GN=IFI16 PE=1 SV=3	21	209	81.61																																0.970169	0.00733919	0.992576	n.s	-0.0128737
RL32_HUMAN	60S ribosomal protein L32 OS=Homo sapiens GN=RPL32 PE=1 SV=2	5	186	71.07																																0.978187	0.00723787	0.996093	n.s	-0.0130149
PABP1_HUMAN	Polyadenylate-binding protein 1 OS=Homo sapiens GN=PABPC1 PE=1 SV=2	10	251	92.19																																0.970908	0.00698069	0.992483	n.s	-0.0133733
RU2B_HUMAN	U2 small nuclear ribonucleoprotein B'' OS=Homo sapiens GN=SNRPB2 PE=1 SV=1	5	84	63.32																																0.970474	0.00682609	0.992464	n.s	-0.0135888
PSD10_HUMAN	26S proteasome non-ATPase regulatory subunit 10 OS=Homo sapiens GN=PSMD10 PE=1 SV=1	6	100	43.17																																0.974577	0.0060181	0.994535	n.s	-0.0147149
VATF_HUMAN	V-type proton ATPase subunit F OS=Homo sapiens GN=ATP6V1F PE=1 SV=2	2	4	44.59																																0.978759	0.0060023	0.995828	n.s	-0.014737
NOLC1_HUMAN	Nucleolar and coiled-body phosphoprotein 1 OS=Homo sapiens GN=NOLC1 PE=1 SV=2	10	176	63.28																																0.985871	0.0055551	0.996704	n.s	-0.0153602
RS25_HUMAN	40S ribosomal protein S25 OS=Homo sapiens GN=RPS25 PE=1 SV=1	6	114	72.27																																0.983076	0.00547165	0.995563	n.s	-0.0154765
PSD12_HUMAN	26S proteasome non-ATPase regulatory subunit 12 OS=Homo sapiens GN=PSMD12 PE=1 SV=3	8	48	55.27																																0.987738	0.0051716	0.996067	n.s	-0.0158947
ACPM_HUMAN	Acyl carrier protein, mitochondrial OS=Homo sapiens GN=NDUFAB1 PE=1 SV=3	4	136	62.75																																0.981419	0.00514169	0.996415	n.s	-0.0159364
CPSF5_HUMAN	Cleavage and polyadenylation specificity factor subunit 5 OS=Homo sapiens GN=NUDT21 PE=1 SV=1	7	54	71.97																																0.983028	0.00467318	0.995935	n.s	-0.0165894
PSIP1_HUMAN	PC4 and SFRS1-interacting protein OS=Homo sapiens GN=PSIP1 PE=1 SV=1	16	295	118.32																																0.982535	0.00443326	0.99628	n.s	-0.0169238
HNRC2_HUMAN	Heterogeneous nuclear ribonucleoprotein C-like 2 OS=Homo sapiens GN=HNRNPCL2 PE=2 SV=1	4	245	49.92																																0.986626	0.00430791	0.997046	n.s	-0.0170985
EBP2_HUMAN	Probable rRNA-processing protein EBP2 OS=Homo sapiens GN=EBNA1BP2 PE=1 SV=2	2	14	50.92																																0.987717	0.00336565	0.996465	n.s	-0.0184118
COX5B_HUMAN	Cytochrome c oxidase subunit 5B, mitochondrial OS=Homo sapiens GN=COX5B PE=1 SV=2	12	633	121.51																																0.987187	0.0033569	0.996771	n.s	-0.018424
KHDR1_HUMAN	KH domain-containing, RNA-binding, signal transduction-associated protein 1 OS=Homo sapiens GN=KHDRBS1 PE=1 SV=1	10	360	63.36																																0.986848	0.00316794	0.99685	n.s	-0.0186873
RL30_HUMAN	60S ribosomal protein L30 OS=Homo sapiens GN=RPL30 PE=1 SV=2	6	329	105.13																																0.987334	0.00312904	0.996499	n.s	-0.0187416
PSMD5_HUMAN	26S proteasome non-ATPase regulatory subunit 5 OS=Homo sapiens GN=PSMD5 PE=1 SV=3	7	46	119.07																																0.989123	0.00296322	0.995784	n.s	-0.0189727
UK114_HUMAN	Ribonuclease UK114 OS=Homo sapiens GN=HRSP12 PE=1 SV=1	3	24	68.4																																0.989428	0.00282588	0.995671	n.s	-0.0191641
VDAC1_HUMAN	Voltage-dependent anion-selective channel protein 1 OS=Homo sapiens GN=VDAC1 PE=1 SV=2	23	706	167.23																																0.991732	0.00278985	0.995895	n.s	-0.0192143
ARRB1_HUMAN		3	20	36.24																																0.99189	0.0023927	0.995636	n.s	-0.0197678
PRAM_HUMAN	PML-RARA-regulated adapter molecule 1 OS=Homo sapiens GN=PRAM1 PE=1 SV=2	13	85	68.61																																0.993491	0.00196809	0.996825	n.s	-0.0203596
TBA8_HUMAN	Tubulin alpha-8 chain OS=Homo sapiens GN=TUBA8 PE=1 SV=1	20	7569	128.34																																0.996041	0.00112111	0.99771	n.s	-0.0215401
GPX1_HUMAN	Glutathione peroxidase 1 OS=Homo sapiens GN=GPX1 PE=1 SV=4	16	631	83.95																																0.997031	0.000845877	0.998284	n.s	-0.0219237
USMG5_HUMAN	Up-regulated during skeletal muscle growth protein 5 OS=Homo sapiens GN=USMG5 PE=1 SV=1	3	74	79.13																																0.998862	0.000347485	0.99928	n.s	-0.0226183
LAP2A_HUMAN	Lamina-associated polypeptide 2, isoform alpha OS=Homo sapiens GN=TMPO PE=1 SV=2	13	253	106.72																																0.998786	0.000291416	0.999622	n.s	-0.0226965
SCLY_HUMAN	Selenocysteine lyase OS=Homo sapiens GN=SCLY PE=1 SV=4	2	23	52.64																																0.999877	-5.88181e-05	0.999877	n.s	-0.0231846
ANXA1_HUMAN	Annexin A1 OS=Homo sapiens GN=ANXA1 PE=1 SV=2	43	3214	154.23																																0.995748	-0.00143075	0.997834	n.s	-0.0250968
RL28_HUMAN	60S ribosomal protein L28 OS=Homo sapiens GN=RPL28 PE=1 SV=3	11	210	54.64																																0.994068	-0.00149555	0.996986	n.s	-0.0251871
MCM6_HUMAN	DNA replication licensing factor MCM6 OS=Homo sapiens GN=MCM6 PE=1 SV=1	12	193	72.61																																0.994642	-0.00225778	0.997144	n.s	-0.0262494
TERA_HUMAN	Transitional endoplasmic reticulum ATPase OS=Homo sapiens GN=VCP PE=1 SV=4	54	1556	122.1																																0.988139	-0.00236637	0.99605	n.s	-0.0264008
USO1_HUMAN	General vesicular transport factor p115 OS=Homo sapiens GN=USO1 PE=1 SV=2	6	53	128.57																																0.991495	-0.00268237	0.996076	n.s	-0.0268412
PTH2_HUMAN	Peptidyl-tRNA hydrolase 2, mitochondrial OS=Homo sapiens GN=PTRH2 PE=1 SV=1	2	23	64.23																																0.990679	-0.00372613	0.995674	n.s	-0.0282959
SYDC_HUMAN	Aspartate--tRNA ligase, cytoplasmic OS=Homo sapiens GN=DARS PE=1 SV=2	18	195	84																																0.983284	-0.00423937	0.995352	n.s	-0.0290113
GPX4_HUMAN	Phospholipid hydroperoxide glutathione peroxidase, mitochondrial OS=Homo sapiens GN=GPX4 PE=1 SV=3	3	38	42.83																																0.988339	-0.00490632	0.995833	n.s	-0.0299408
TLN1_HUMAN	Talin-1 OS=Homo sapiens GN=TLN1 PE=1 SV=3	168	5228	185.79																																0.988917	-0.00501873	0.995996	n.s	-0.0300975
PSA5_HUMAN	Proteasome subunit alpha type-5 OS=Homo sapiens GN=PSMA5 PE=1 SV=3	7	424	134.87																																0.975787	-0.00504888	0.99492	n.s	-0.0301395
CX7A2_HUMAN	Cytochrome c oxidase subunit 7A2, mitochondrial OS=Homo sapiens GN=COX7A2 PE=1 SV=1	4	180	74.57																																0.980628	-0.00513149	0.996458	n.s	-0.0302546
OPA1_HUMAN	Dynamin-like 120 kDa protein, mitochondrial OS=Homo sapiens GN=OPA1 PE=1 SV=3	3	25	51.12																																0.98147	-0.00539351	0.996045	n.s	-0.0306199
HSDL2_HUMAN	Hydroxysteroid dehydrogenase-like protein 2 OS=Homo sapiens GN=HSDL2 PE=1 SV=1	4	74	63.74																																0.979501	-0.0064879	0.995735	n.s	-0.0321452
RU1C_HUMAN	U1 small nuclear ribonucleoprotein C OS=Homo sapiens GN=SNRPC PE=1 SV=1	7	123	94.6																																0.978635	-0.00667712	0.996125	n.s	-0.0324089
RS27_HUMAN	40S ribosomal protein S27 OS=Homo sapiens GN=RPS27 PE=1 SV=3	2	59	41.62																																0.977172	-0.00694424	0.995484	n.s	-0.0327812
ZMYM3_HUMAN	Zinc finger MYM-type protein 3 OS=Homo sapiens GN=ZMYM3 PE=1 SV=2	4	6	47.78																																0.97696	-0.00871184	0.995692	n.s	-0.0352448
RL4_HUMAN	60S ribosomal protein L4 OS=Homo sapiens GN=RPL4 PE=1 SV=5	25	387	93																																0.961299	-0.00877749	0.988151	n.s	-0.0353363
CPZIP_HUMAN	CapZ-interacting protein OS=Homo sapiens GN=RCSD1 PE=1 SV=1	11	82	57.05																																0.964909	-0.00894891	0.989311	n.s	-0.0355752
IF2B3_HUMAN	Insulin-like growth factor 2 mRNA-binding protein 3 OS=Homo sapiens GN=IGF2BP3 PE=1 SV=2	9	35	121.24																																0.984169	-0.00987179	0.995405	n.s	-0.0368614
PAL4G_HUMAN		4	1006	41.08																																0.953411	-0.0102003	0.985549	n.s	-0.0373193
SNX3_HUMAN	Sorting nexin-3 OS=Homo sapiens GN=SNX3 PE=1 SV=3	4	120	68.4																																0.95407	-0.0102676	0.984953	n.s	-0.0374131
RAD50_HUMAN	DNA repair protein RAD50 OS=Homo sapiens GN=RAD50 PE=1 SV=1	13	135	50.18																																0.96256	-0.0105603	0.988598	n.s	-0.037821
MTNB_HUMAN	Methylthioribulose-1-phosphate dehydratase OS=Homo sapiens GN=APIP PE=1 SV=1	3	39	63.44																																0.981354	-0.0106332	0.996772	n.s	-0.0379227
RS18_HUMAN	40S ribosomal protein S18 OS=Homo sapiens GN=RPS18 PE=1 SV=3	10	376	88.38																																0.948035	-0.0112398	0.985099	n.s	-0.0387681
DCTN2_HUMAN	Dynactin subunit 2 OS=Homo sapiens GN=DCTN2 PE=1 SV=4	13	193	93.75																																0.959956	-0.0114658	0.987195	n.s	-0.0390831
SKAP2_HUMAN	Src kinase-associated phosphoprotein 2 OS=Homo sapiens GN=SKAP2 PE=1 SV=1	7	51	94.01																																0.963502	-0.0120415	0.98914	n.s	-0.0398855
PF4V_HUMAN	Platelet factor 4 variant OS=Homo sapiens GN=PF4V1 PE=1 SV=1	3	55	64.16																																0.989428	-0.0124974	0.995253	n.s	-0.0405208
RALY_HUMAN	RNA-binding protein Raly OS=Homo sapiens GN=RALY PE=1 SV=1	20	571	93.99																																0.943075	-0.0124981	0.982507	n.s	-0.0405219
3BP1_HUMAN	SH3 domain-binding protein 1 OS=Homo sapiens GN=SH3BP1 PE=1 SV=3	5	20	122.49																																0.982971	-0.0126692	0.9963	n.s	-0.0407603
PSA3_HUMAN	Proteasome subunit alpha type-3 OS=Homo sapiens GN=PSMA3 PE=1 SV=2	12	396	74.82																																0.940514	-0.0127204	0.982406	n.s	-0.0408316
CN142_HUMAN	Uncharacterized protein C14orf142 OS=Homo sapiens GN=C14orf142 PE=1 SV=2	2	27	49.67																																0.957939	-0.0131038	0.985968	n.s	-0.0413661
FES_HUMAN	Tyrosine-protein kinase Fes/Fps OS=Homo sapiens GN=FES PE=1 SV=3	3	5	80.52																																0.974747	-0.0134041	0.994283	n.s	-0.0417846
LMNB2_HUMAN	Lamin-B2 OS=Homo sapiens GN=LMNB2 PE=1 SV=4	27	804	102.65																																0.944463	-0.013492	0.983097	n.s	-0.0419071
NUCB1_HUMAN	Nucleobindin-1 OS=Homo sapiens GN=NUCB1 PE=1 SV=4	4	41	49.11																																0.950928	-0.0135308	0.984683	n.s	-0.0419612
APOC3_HUMAN	Apolipoprotein C-III OS=Homo sapiens GN=APOC3 PE=1 SV=1	2	36	147.2																																0.983784	-0.013618	0.995436	n.s	-0.0420827
HSP72_HUMAN	Heat shock-related 70 kDa protein 2 OS=Homo sapiens GN=HSPA2 PE=1 SV=1	11	1157	92.23																																0.951495	-0.0147654	0.984845	n.s	-0.0436819
DEFI6_HUMAN	Differentially expressed in FDCP 6 homolog OS=Homo sapiens GN=DEF6 PE=1 SV=1	2	42	46.61																																0.961811	-0.0157503	0.988253	n.s	-0.0450545
CPSF6_HUMAN	Cleavage and polyadenylation specificity factor subunit 6 OS=Homo sapiens GN=CPSF6 PE=1 SV=2	7	156	79.23																																0.936715	-0.0161895	0.982299	n.s	-0.0456668
MARE1_HUMAN	Microtubule-associated protein RP/EB family member 1 OS=Homo sapiens GN=MAPRE1 PE=1 SV=3	16	271	81.51																																0.950708	-0.0168266	0.984882	n.s	-0.0465548
TGFI1_HUMAN	Transforming growth factor beta-1-induced transcript 1 protein OS=Homo sapiens GN=TGFB1I1 PE=1 SV=2	3	7	53.24																																0.965746	-0.0177886	0.989745	n.s	-0.0478955
NC2B_HUMAN	Protein Dr1 OS=Homo sapiens GN=DR1 PE=1 SV=1	3	66	74.14																																0.933515	-0.017877	0.982388	n.s	-0.0480187
TBA3E_HUMAN	Tubulin alpha-3E chain OS=Homo sapiens GN=TUBA3E PE=1 SV=2	17	6885	148.44																																0.933707	-0.0189196	0.982158	n.s	-0.0494719
SF01_HUMAN	Splicing factor 1 OS=Homo sapiens GN=SF1 PE=1 SV=4	11	262	65.01																																0.942833	-0.0192003	0.982682	n.s	-0.0498631
GSTP1_HUMAN	Glutathione S-transferase P OS=Homo sapiens GN=GSTP1 PE=1 SV=2	27	2047	185.57																																0.936112	-0.0195799	0.982096	n.s	-0.0503921
TLN2_HUMAN	Talin-2 OS=Homo sapiens GN=TLN2 PE=1 SV=4	15	630	92.31																																0.954257	-0.019709	0.984296	n.s	-0.0505721
CYBP_HUMAN	Calcyclin-binding protein OS=Homo sapiens GN=CACYBP PE=1 SV=2	9	134	73.96																																0.925352	-0.0197796	0.977237	n.s	-0.0506704
PCBP3_HUMAN	Poly(rC)-binding protein 3 OS=Homo sapiens GN=PCBP3 PE=2 SV=2	7	1159	107.03																																0.922672	-0.0198684	0.975268	n.s	-0.0507943
MARE2_HUMAN	Microtubule-associated protein RP/EB family member 2 OS=Homo sapiens GN=MAPRE2 PE=1 SV=1	6	30	48.95																																0.954034	-0.0198997	0.985341	n.s	-0.0508379
TBB4A_HUMAN	Tubulin beta-4A chain OS=Homo sapiens GN=TUBB4A PE=1 SV=2	14	1416	107.58																																0.928518	-0.0206263	0.979284	n.s	-0.0518505
PERF_HUMAN	Perforin-1 OS=Homo sapiens GN=PRF1 PE=1 SV=1	6	14	97.6																																0.901718	-0.0219325	0.962477	n.s	-0.053671
TXD12_HUMAN	Thioredoxin domain-containing protein 12 OS=Homo sapiens GN=TXNDC12 PE=1 SV=1	3	48	65.43																																0.938721	-0.0220289	0.983539	n.s	-0.0538054
SF3A1_HUMAN	Splicing factor 3A subunit 1 OS=Homo sapiens GN=SF3A1 PE=1 SV=1	16	232	82.29																																0.910837	-0.0221381	0.967461	n.s	-0.0539576
SFPQ_HUMAN	Splicing factor, proline- and glutamine-rich OS=Homo sapiens GN=SFPQ PE=1 SV=2	46	2061	108.62																																0.884832	-0.0238722	0.956835	n.s	-0.0563745
NUP98_HUMAN	Nuclear pore complex protein Nup98-Nup96 OS=Homo sapiens GN=NUP98 PE=1 SV=4	3	17	82.1																																0.888662	-0.024139	0.956221	n.s	-0.0567464
YBOX3_HUMAN	Y-box-binding protein 3 OS=Homo sapiens GN=YBX3 PE=1 SV=4	4	74	67.44																																0.952955	-0.0244681	0.98593	n.s	-0.057205
NDUBA_HUMAN	NADH dehydrogenase [ubiquinone] 1 beta subcomplex subunit 10 OS=Homo sapiens GN=NDUFB10 PE=1 SV=3	3	19	34.76																																0.940343	-0.0248975	0.982657	n.s	-0.0578035
U2AF2_HUMAN	Splicing factor U2AF 65 kDa subunit OS=Homo sapiens GN=U2AF2 PE=1 SV=4	18	445	85.61																																0.884901	-0.0251794	0.956477	n.s	-0.0581964
WASF2_HUMAN	Wiskott-Aldrich syndrome protein family member 2 OS=Homo sapiens GN=WASF2 PE=1 SV=3	3	33	35.47																																0.939701	-0.0253534	0.983705	n.s	-0.058439
HS74L_HUMAN	Heat shock 70 kDa protein 4L OS=Homo sapiens GN=HSPA4L PE=1 SV=3	4	174	57.44																																0.905151	-0.0267307	0.96399	n.s	-0.0603585
QKI_HUMAN	Protein quaking OS=Homo sapiens GN=QKI PE=1 SV=1	3	21	54.66																																0.935548	-0.0272042	0.981935	n.s	-0.0610185
BOP1_HUMAN	Ribosome biogenesis protein BOP1 OS=Homo sapiens GN=BOP1 PE=1 SV=2	5	25	59.88																																0.916081	-0.028096	0.970445	n.s	-0.0622614
FUMH_HUMAN	Fumarate hydratase, mitochondrial OS=Homo sapiens GN=FH PE=1 SV=3	14	322	160.06																																0.852869	-0.0282156	0.948426	n.s	-0.0624282
NDUV2_HUMAN	NADH dehydrogenase [ubiquinone] flavoprotein 2, mitochondrial OS=Homo sapiens GN=NDUFV2 PE=1 SV=2	6	84	47.78																																0.883702	-0.0283069	0.956045	n.s	-0.0625553
ADAS_HUMAN	Alkyldihydroxyacetonephosphate synthase, peroxisomal OS=Homo sapiens GN=AGPS PE=1 SV=1	5	66	68.3																																0.934074	-0.0294533	0.982112	n.s	-0.0641531
PSME2_HUMAN	Proteasome activator complex subunit 2 OS=Homo sapiens GN=PSME2 PE=1 SV=4	15	435	84.52																																0.888165	-0.0298188	0.956116	n.s	-0.0646625
AMPL_HUMAN	Cytosol aminopeptidase OS=Homo sapiens GN=LAP3 PE=1 SV=3	21	285	84.32																																0.869374	-0.0302649	0.951736	n.s	-0.0652844
PTPA_HUMAN	Serine/threonine-protein phosphatase 2A activator OS=Homo sapiens GN=PPP2R4 PE=1 SV=3	3	30	45.93																																0.942516	-0.0307034	0.98278	n.s	-0.0658954
MTA3_HUMAN	Metastasis-associated protein MTA3 OS=Homo sapiens GN=MTA3 PE=1 SV=2	6	436	47.78																																0.873222	-0.0307529	0.953766	n.s	-0.0659645
GALM_HUMAN	Aldose 1-epimerase OS=Homo sapiens GN=GALM PE=1 SV=1	2	4	46.89																																0.966384	-0.0320044	0.989974	n.s	-0.0677088
RM01_HUMAN	39S ribosomal protein L1, mitochondrial OS=Homo sapiens GN=MRPL1 PE=1 SV=2	5	15	95.48																																0.837169	-0.0320175	0.941028	n.s	-0.067727
BOLA2_HUMAN	BolA-like protein 2 OS=Homo sapiens GN=BOLA2 PE=1 SV=1	4	12	46.79																																0.899435	-0.0321966	0.961327	n.s	-0.0679765
CHD4_HUMAN	Chromodomain-helicase-DNA-binding protein 4 OS=Homo sapiens GN=CHD4 PE=1 SV=2	9	59	113.5																																0.913739	-0.0323828	0.968823	n.s	-0.0682361
RPB1_HUMAN	DNA-directed RNA polymerase II subunit RPB1 OS=Homo sapiens GN=POLR2A PE=1 SV=2	5	44	70.54																																0.866292	-0.032534	0.950537	n.s	-0.0684469
TCPG_HUMAN	T-complex protein 1 subunit gamma OS=Homo sapiens GN=CCT3 PE=1 SV=4	25	947	108.96																																0.817601	-0.0327618	0.932174	n.s	-0.0687643
IF5A1_HUMAN	Eukaryotic translation initiation factor 5A-1 OS=Homo sapiens GN=EIF5A PE=1 SV=2	4	104	170.19																																0.891275	-0.0339393	0.956452	n.s	-0.0704054
TEBP_HUMAN	Prostaglandin E synthase 3 OS=Homo sapiens GN=PTGES3 PE=1 SV=1	6	281	76.3																																0.862905	-0.0339906	0.950308	n.s	-0.070477
TOP2A_HUMAN	DNA topoisomerase 2-alpha OS=Homo sapiens GN=TOP2A PE=1 SV=3	7	135	84.87																																0.89955	-0.0356366	0.96102	n.s	-0.0727712
CLYBL_HUMAN	Citrate lyase subunit beta-like protein, mitochondrial OS=Homo sapiens GN=CLYBL PE=1 SV=2	2	6	41.21																																0.953595	-0.0357857	0.985313	n.s	-0.0729789
NU133_HUMAN	Nuclear pore complex protein Nup133 OS=Homo sapiens GN=NUP133 PE=1 SV=2	3	4	57.71																																0.955464	-0.0363699	0.985116	n.s	-0.0737931
DX39A_HUMAN	ATP-dependent RNA helicase DDX39A OS=Homo sapiens GN=DDX39A PE=1 SV=2	16	951	90.6																																0.899808	-0.0363939	0.960866	n.s	-0.0738266
UBE2K_HUMAN	Ubiquitin-conjugating enzyme E2 K OS=Homo sapiens GN=UBE2K PE=1 SV=3	4	58	67.64																																0.863327	-0.036877	0.949898	n.s	-0.0744999
DRB3_HUMAN	HLA class II histocompatibility antigen, DR beta 3 chain OS=Homo sapiens GN=HLA-DRB3 PE=1 SV=1	2	167	55.88																																0.879917	-0.0368878	0.955407	n.s	-0.074515
ZN428_HUMAN	Zinc finger protein 428 OS=Homo sapiens GN=ZNF428 PE=1 SV=2	2	31	53.21																																0.92894	-0.037349	0.978866	n.s	-0.0751578
GIT2_HUMAN	ARF GTPase-activating protein GIT2 OS=Homo sapiens GN=GIT2 PE=1 SV=2	8	28	74.1																																0.933104	-0.0375287	0.982388	n.s	-0.0754083
I2BP2_HUMAN	Interferon regulatory factor 2-binding protein 2 OS=Homo sapiens GN=IRF2BP2 PE=1 SV=2	10	144	98.04																																0.88247	-0.0376323	0.956442	n.s	-0.0755527
ERGI1_HUMAN	Endoplasmic reticulum-Golgi intermediate compartment protein 1 OS=Homo sapiens GN=ERGIC1 PE=1 SV=1	3	17	47.38																																0.949455	-0.0379116	0.985291	n.s	-0.0759418
ACADM_HUMAN	Medium-chain specific acyl-CoA dehydrogenase, mitochondrial OS=Homo sapiens GN=ACADM PE=1 SV=1	15	304	86.09																																0.876821	-0.0380147	0.954645	n.s	-0.0760857
MTA2_HUMAN	Metastasis-associated protein MTA2 OS=Homo sapiens GN=MTA2 PE=1 SV=1	10	101	72.98																																0.816237	-0.038198	0.932843	n.s	-0.0763411
SPEE_HUMAN	Spermidine synthase OS=Homo sapiens GN=SRM PE=1 SV=1	7	78	67.54																																0.903337	-0.0386511	0.963775	n.s	-0.0769726
SAFB1_HUMAN	Scaffold attachment factor B1 OS=Homo sapiens GN=SAFB PE=1 SV=4	9	72	45.91																																0.85796	-0.0387217	0.948793	n.s	-0.077071
PAL4A_HUMAN	Peptidyl-prolyl cis-trans isomerase A-like 4A OS=Homo sapiens GN=PPIAL4A PE=2 SV=1	3	856	92.36																																0.851922	-0.0390936	0.949137	n.s	-0.0775893
REPS1_HUMAN	RalBP1-associated Eps domain-containing protein 1 OS=Homo sapiens GN=REPS1 PE=1 SV=3	2	27	76.25																																0.911322	-0.0395925	0.967547	n.s	-0.0782847
RSMN_HUMAN	Small nuclear ribonucleoprotein-associated protein N OS=Homo sapiens GN=SNRPN PE=1 SV=1	8	520	110.6																																0.795879	-0.0397895	0.920126	n.s	-0.0785592
F120A_HUMAN	Constitutive coactivator of PPAR-gamma-like protein 1 OS=Homo sapiens GN=FAM120A PE=1 SV=2	5	25	65.29																																0.906257	-0.0402639	0.964739	n.s	-0.0792205
UBA6_HUMAN	Ubiquitin-like modifier-activating enzyme 6 OS=Homo sapiens GN=UBA6 PE=1 SV=1	8	56	94.51																																0.841944	-0.040535	0.943293	n.s	-0.0795982
NUP50_HUMAN	Nuclear pore complex protein Nup50 OS=Homo sapiens GN=NUP50 PE=1 SV=2	6	54	52.34																																0.885615	-0.0409359	0.955521	n.s	-0.080157
RS6_HUMAN	40S ribosomal protein S6 OS=Homo sapiens GN=RPS6 PE=1 SV=1	17	436	112																																0.818021	-0.0411517	0.931764	n.s	-0.0804578
PP1R7_HUMAN	Protein phosphatase 1 regulatory subunit 7 OS=Homo sapiens GN=PPP1R7 PE=1 SV=1	6	65	81.41																																0.849162	-0.0413357	0.947829	n.s	-0.0807143
SRSF3_HUMAN	Serine/arginine-rich splicing factor 3 OS=Homo sapiens GN=SRSF3 PE=1 SV=1	10	497	118.12																																0.85537	-0.0418367	0.947682	n.s	-0.0814124
PABP3_HUMAN	Polyadenylate-binding protein 3 OS=Homo sapiens GN=PABPC3 PE=1 SV=2	11	328	68.61																																0.846292	-0.0422026	0.945949	n.s	-0.0819224
UFC1_HUMAN	Ubiquitin-fold modifier-conjugating enzyme 1 OS=Homo sapiens GN=UFC1 PE=1 SV=3	5	14	42.5																																0.889266	-0.0429621	0.955581	n.s	-0.082981
ERF3B_HUMAN	Eukaryotic peptide chain release factor GTP-binding subunit ERF3B OS=Homo sapiens GN=GSPT2 PE=1 SV=2	8	210	60.73																																0.875522	-0.0432383	0.95497	n.s	-0.0833659
MAP2_HUMAN	Methionine aminopeptidase 2 OS=Homo sapiens GN=METAP2 PE=1 SV=1	10	70	59.24																																0.85377	-0.0441167	0.947225	n.s	-0.0845903
MEMO1_HUMAN	Protein MEMO1 OS=Homo sapiens GN=MEMO1 PE=1 SV=1	4	15	77.86																																0.903691	-0.0443036	0.963722	n.s	-0.0848507
DCPS_HUMAN	m7GpppX diphosphatase OS=Homo sapiens GN=DCPS PE=1 SV=2	8	177	61.27																																0.888964	-0.044336	0.956116	n.s	-0.0848959
SRSF7_HUMAN	Serine/arginine-rich splicing factor 7 OS=Homo sapiens GN=SRSF7 PE=1 SV=1	10	459	76.97																																0.851922	-0.0456871	0.948696	n.s	-0.086779
NUDC_HUMAN	Nuclear migration protein nudC OS=Homo sapiens GN=NUDC PE=1 SV=1	7	48	73.59																																0.868963	-0.0456879	0.952157	n.s	-0.0867802
TXD17_HUMAN	Thioredoxin domain-containing protein 17 OS=Homo sapiens GN=TXNDC17 PE=1 SV=1	4	148	71.77																																0.770811	-0.0458012	0.909162	n.s	-0.086938
S10A4_HUMAN	Protein S100-A4 OS=Homo sapiens GN=S100A4 PE=1 SV=1	11	804	59.36																																0.939678	-0.0462029	0.984111	n.s	-0.0874979
IDUA_HUMAN	Alpha-L-iduronidase OS=Homo sapiens GN=IDUA PE=1 SV=2	4	9	43.67																																0.893398	-0.0467332	0.957441	n.s	-0.088237
U2AF1_HUMAN	Splicing factor U2AF 35 kDa subunit OS=Homo sapiens GN=U2AF1 PE=1 SV=3	5	158	83.65																																0.798049	-0.0472866	0.920856	n.s	-0.0890083
ADHX_HUMAN	Alcohol dehydrogenase class-3 OS=Homo sapiens GN=ADH5 PE=1 SV=4	13	199	109.6																																0.839482	-0.0483926	0.941858	n.s	-0.0905498
IF6_HUMAN	Eukaryotic translation initiation factor 6 OS=Homo sapiens GN=EIF6 PE=1 SV=1	8	303	92.69																																0.803953	-0.0490652	0.923215	n.s	-0.0914872
RAD21_HUMAN	Double-strand-break repair protein rad21 homolog OS=Homo sapiens GN=RAD21 PE=1 SV=2	6	48	76.67																																0.86609	-0.0497178	0.950751	n.s	-0.0923968
DR4L2_HUMAN	Dehydrogenase/reductase SDR family member 4-like 2 OS=Homo sapiens GN=DHRS4L2 PE=2 SV=1	2	5	48.95																																0.877521	-0.0505828	0.954105	n.s	-0.0936024
ODPA_HUMAN	Pyruvate dehydrogenase E1 component subunit alpha, somatic form, mitochondrial OS=Homo sapiens GN=PDHA1 PE=1 SV=3	8	227	86.4																																0.827807	-0.0509196	0.937111	n.s	-0.0940717
LYPL1_HUMAN		3	40	43.59																																0.802521	-0.0511585	0.923343	n.s	-0.0944047
HNRPL_HUMAN	Heterogeneous nuclear ribonucleoprotein L OS=Homo sapiens GN=HNRNPL PE=1 SV=2	36	1065	122.78																																0.769235	-0.0518011	0.908198	n.s	-0.0953004
PGRC2_HUMAN	Membrane-associated progesterone receptor component 2 OS=Homo sapiens GN=PGRMC2 PE=1 SV=1	3	27	45.38																																0.860763	-0.0518393	0.951014	n.s	-0.0953537
CSN5_HUMAN	COP9 signalosome complex subunit 5 OS=Homo sapiens GN=COPS5 PE=1 SV=4	6	27	87.24																																0.863897	-0.0521498	0.949652	n.s	-0.0957864
NAT10_HUMAN	N-acetyltransferase 10 OS=Homo sapiens GN=NAT10 PE=1 SV=2	4	7	52.08																																0.861347	-0.0523147	0.951219	n.s	-0.0960162
HNRPM_HUMAN	Heterogeneous nuclear ribonucleoprotein M OS=Homo sapiens GN=HNRNPM PE=1 SV=3	54	2571	159.1																																0.771019	-0.052746	0.908959	n.s	-0.0966173
THOC6_HUMAN	THO complex subunit 6 homolog OS=Homo sapiens GN=THOC6 PE=1 SV=1	2	26	63.59																																0.859688	-0.0529543	0.950265	n.s	-0.0969077
SCFD1_HUMAN	Sec1 family domain-containing protein 1 OS=Homo sapiens GN=SCFD1 PE=1 SV=4	5	8	45.61																																0.864728	-0.053872	0.949692	n.s	-0.0981867
TNPO1_HUMAN	Transportin-1 OS=Homo sapiens GN=TNPO1 PE=1 SV=2	4	12	71.97																																0.869338	-0.0540868	0.952132	n.s	-0.098486
CPSF2_HUMAN	Cleavage and polyadenylation specificity factor subunit 2 OS=Homo sapiens GN=CPSF2 PE=1 SV=2	5	24	45.05																																0.897264	-0.0541885	0.959435	n.s	-0.0986277
TBAL3_HUMAN	Tubulin alpha chain-like 3 OS=Homo sapiens GN=TUBAL3 PE=1 SV=2	7	1177	117.02																																0.851395	-0.055924	0.949435	n.s	-0.101047
MET14_HUMAN	N6-adenosine-methyltransferase subunit METTL14 OS=Homo sapiens GN=METTL14 PE=1 SV=2	2	6	64.57																																0.854523	-0.0564468	0.947182	n.s	-0.101775
SRSF1_HUMAN	Serine/arginine-rich splicing factor 1 OS=Homo sapiens GN=SRSF1 PE=1 SV=2	15	1074	82.37																																0.77857	-0.0580347	0.915604	n.s	-0.103988
DDX6_HUMAN	Probable ATP-dependent RNA helicase DDX6 OS=Homo sapiens GN=DDX6 PE=1 SV=2	7	54	49																																0.832272	-0.0580605	0.939498	n.s	-0.104024
HMGB2_HUMAN	High mobility group protein B2 OS=Homo sapiens GN=HMGB2 PE=1 SV=2	29	1724	80.22																																0.816969	-0.0582823	0.932343	n.s	-0.104333
RLA2_HUMAN	60S acidic ribosomal protein P2 OS=Homo sapiens GN=RPLP2 PE=1 SV=1	16	854	152.61																																0.70186	-0.0586748	0.870773	n.s	-0.104881
F13A_HUMAN	Coagulation factor XIII A chain OS=Homo sapiens GN=F13A1 PE=1 SV=4	24	187	129.27																																0.862964	-0.0589002	0.949935	n.s	-0.105195
1A24_HUMAN	HLA class I histocompatibility antigen, A-24 alpha chain OS=Homo sapiens GN=HLA-A PE=1 SV=2	3	21	45.81																																0.94014	-0.0596034	0.982874	n.s	-0.106175
UCRIL_HUMAN	Putative cytochrome b-c1 complex subunit Rieske-like protein 1 OS=Homo sapiens GN=UQCRFS1P1 PE=5 SV=1	4	232	73.55																																0.825896	-0.0598283	0.93672	n.s	-0.106488
ERF3A_HUMAN	Eukaryotic peptide chain release factor GTP-binding subunit ERF3A OS=Homo sapiens GN=GSPT1 PE=1 SV=1	4	32	61.58																																0.803096	-0.0599272	0.923117	n.s	-0.106626
AATM_HUMAN	Aspartate aminotransferase, mitochondrial OS=Homo sapiens GN=GOT2 PE=1 SV=3	15	131	80.29																																0.837444	-0.0601498	0.940454	n.s	-0.106936
PSA2_HUMAN	Proteasome subunit alpha type-2 OS=Homo sapiens GN=PSMA2 PE=1 SV=2	20	428	87.61																																0.696865	-0.060459	0.867725	n.s	-0.107367
TBB1_HUMAN	Tubulin beta-1 chain OS=Homo sapiens GN=TUBB1 PE=1 SV=1	28	5161	128.45																																0.774143	-0.0615296	0.911743	n.s	-0.108859
RAGP1_HUMAN	Ran GTPase-activating protein 1 OS=Homo sapiens GN=RANGAP1 PE=1 SV=1	9	139	68																																0.799649	-0.0626927	0.921369	n.s	-0.11048
RS21_HUMAN	40S ribosomal protein S21 OS=Homo sapiens GN=RPS21 PE=1 SV=1	7	303	107.35																																0.753302	-0.0629866	0.898702	n.s	-0.11089
RL15_HUMAN	60S ribosomal protein L15 OS=Homo sapiens GN=RPL15 PE=1 SV=2	7	242	61.78																																0.727891	-0.0634372	0.886064	n.s	-0.111518
EEA1_HUMAN	Early endosome antigen 1 OS=Homo sapiens GN=EEA1 PE=1 SV=2	6	10	47.1																																0.887401	-0.0635945	0.955724	n.s	-0.111737
NAKD2_HUMAN	NAD kinase 2, mitochondrial OS=Homo sapiens GN=NADK2 PE=1 SV=2	7	26	71.49																																0.785582	-0.0643675	0.9153	n.s	-0.112815
DJC11_HUMAN	DnaJ homolog subfamily C member 11 OS=Homo sapiens GN=DNAJC11 PE=1 SV=2	2	3	43.37																																0.895352	-0.0653852	0.958246	n.s	-0.114233
YBOX2_HUMAN	Y-box-binding protein 2 OS=Homo sapiens GN=YBX2 PE=1 SV=2	4	200	68.89																																0.752218	-0.0655209	0.898754	n.s	-0.114422
NEUA_HUMAN	N-acylneuraminate cytidylyltransferase OS=Homo sapiens GN=CMAS PE=1 SV=2	5	58	48.87																																0.797884	-0.065942	0.921554	n.s	-0.115009
PDS5A_HUMAN	Sister chromatid cohesion protein PDS5 homolog A OS=Homo sapiens GN=PDS5A PE=1 SV=1	6	71	49.63																																0.834199	-0.06647	0.939898	n.s	-0.115745
ACADS_HUMAN	Short-chain specific acyl-CoA dehydrogenase, mitochondrial OS=Homo sapiens GN=ACADS PE=1 SV=1	10	108	75.05																																0.78143	-0.0674024	0.915816	n.s	-0.117045
RU2A_HUMAN	U2 small nuclear ribonucleoprotein A' OS=Homo sapiens GN=SNRPA1 PE=1 SV=2	9	181	82.29																																0.748804	-0.0676251	0.897815	n.s	-0.117355
TBA4A_HUMAN	Tubulin alpha-4A chain OS=Homo sapiens GN=TUBA4A PE=1 SV=1	10	554	103.56																																0.776267	-0.0690001	0.913795	n.s	-0.119271
H2AZ_HUMAN	Histone H2A.Z OS=Homo sapiens GN=H2AFZ PE=1 SV=2	6	7672	78.7																																0.853418	-0.069549	0.948595	n.s	-0.120036
PSB5_HUMAN	Proteasome subunit beta type-5 OS=Homo sapiens GN=PSMB5 PE=1 SV=3	5	27	70.22																																0.66377	-0.0710768	0.854082	n.s	-0.122166
TBB3_HUMAN	Tubulin beta-3 chain OS=Homo sapiens GN=TUBB3 PE=1 SV=2	21	8199	113.02																																0.728072	-0.0723572	0.885833	n.s	-0.12395
TCPQ_HUMAN	T-complex protein 1 subunit theta OS=Homo sapiens GN=CCT8 PE=1 SV=4	31	555	78.79																																0.752686	-0.0724198	0.898415	n.s	-0.124038
SMRC2_HUMAN	SWI/SNF complex subunit SMARCC2 OS=Homo sapiens GN=SMARCC2 PE=1 SV=1	10	180	108.01																																0.747935	-0.0724341	0.897222	n.s	-0.124058
OSGEP_HUMAN	Probable tRNA N6-adenosine threonylcarbamoyltransferase OS=Homo sapiens GN=OSGEP PE=1 SV=1	4	25	80.27																																0.856891	-0.0726126	0.948927	n.s	-0.124306
ECHB_HUMAN	Trifunctional enzyme subunit beta, mitochondrial OS=Homo sapiens GN=HADHB PE=1 SV=3	30	1118	142.63																																0.699769	-0.0742415	0.869983	n.s	-0.126577
CSN2_HUMAN	COP9 signalosome complex subunit 2 OS=Homo sapiens GN=COPS2 PE=1 SV=1	3	12	58.39																																0.891816	-0.075144	0.956174	n.s	-0.127834
ACDSB_HUMAN	Short/branched chain specific acyl-CoA dehydrogenase, mitochondrial OS=Homo sapiens GN=ACADSB PE=1 SV=1	3	40	36.96																																0.746913	-0.0755791	0.897346	n.s	-0.128441
DNJA2_HUMAN	DnaJ homolog subfamily A member 2 OS=Homo sapiens GN=DNAJA2 PE=1 SV=1	4	78	101.15																																0.844132	-0.076049	0.944859	n.s	-0.129096
ACOC_HUMAN	Cytoplasmic aconitate hydratase OS=Homo sapiens GN=ACO1 PE=1 SV=3	4	26	36.41																																0.780926	-0.0764834	0.916123	n.s	-0.129701
SRPRB_HUMAN	Signal recognition particle receptor subunit beta OS=Homo sapiens GN=SRPRB PE=1 SV=3	3	49	72.82																																0.820788	-0.0768667	0.933139	n.s	-0.130236
PRP31_HUMAN	U4/U6 small nuclear ribonucleoprotein Prp31 OS=Homo sapiens GN=PRPF31 PE=1 SV=2	7	93	76.12																																0.699999	-0.0774116	0.869817	n.s	-0.130995
ZC11A_HUMAN	Zinc finger CCCH domain-containing protein 11A OS=Homo sapiens GN=ZC3H11A PE=1 SV=3	3	24	66.37																																0.823647	-0.0777211	0.9355	n.s	-0.131426
IMDH1_HUMAN	Inosine-5'-monophosphate dehydrogenase 1 OS=Homo sapiens GN=IMPDH1 PE=1 SV=2	3	84	30.78																																0.69175	-0.0787742	0.865411	n.s	-0.132894
DYHC1_HUMAN	Cytoplasmic dynein 1 heavy chain 1 OS=Homo sapiens GN=DYNC1H1 PE=1 SV=5	24	193	93.35																																0.69531	-0.0795422	0.867144	n.s	-0.133964
FUBP1_HUMAN	Far upstream element-binding protein 1 OS=Homo sapiens GN=FUBP1 PE=1 SV=3	30	1014	114.25																																0.706806	-0.0796848	0.872835	n.s	-0.134163
PSME1_HUMAN	Proteasome activator complex subunit 1 OS=Homo sapiens GN=PSME1 PE=1 SV=1	16	810	117.17																																0.671495	-0.0800469	0.860319	n.s	-0.134668
PUF60_HUMAN	Poly(U)-binding-splicing factor PUF60 OS=Homo sapiens GN=PUF60 PE=1 SV=1	20	400	109.23																																0.700319	-0.0804102	0.869312	n.s	-0.135174
SRPR_HUMAN	Signal recognition particle receptor subunit alpha OS=Homo sapiens GN=SRPR PE=1 SV=2	3	39	41.94																																0.795409	-0.081844	0.920028	n.s	-0.137173
SAE2_HUMAN	SUMO-activating enzyme subunit 2 OS=Homo sapiens GN=UBA2 PE=1 SV=2	8	136	75.98																																0.71017	-0.0820422	0.873381	n.s	-0.137449
SAC1_HUMAN	Phosphatidylinositide phosphatase SAC1 OS=Homo sapiens GN=SACM1L PE=1 SV=2	3	41	41.05																																0.883077	-0.082218	0.955801	n.s	-0.137694
FKBP3_HUMAN	Peptidyl-prolyl cis-trans isomerase FKBP3 OS=Homo sapiens GN=FKBP3 PE=1 SV=1	12	106	75.79																																0.674158	-0.0823173	0.861424	n.s	-0.137832
RS23_HUMAN	40S ribosomal protein S23 OS=Homo sapiens GN=RPS23 PE=1 SV=3	6	169	82.93																																0.752021	-0.0824606	0.898968	n.s	-0.138032
RCC2_HUMAN	Protein RCC2 OS=Homo sapiens GN=RCC2 PE=1 SV=2	30	591	117.67																																0.649456	-0.0827768	0.843376	n.s	-0.138473
PUR8_HUMAN	Adenylosuccinate lyase OS=Homo sapiens GN=ADSL PE=1 SV=2	4	14	59.64																																0.763047	-0.0828672	0.904913	n.s	-0.138599
MK67I_HUMAN	MKI67 FHA domain-interacting nucleolar phosphoprotein OS=Homo sapiens GN=NIFK PE=1 SV=1	3	10	51.52																																0.82845	-0.0829444	0.937395	n.s	-0.138706
QCR1_HUMAN	Cytochrome b-c1 complex subunit 1, mitochondrial OS=Homo sapiens GN=UQCRC1 PE=1 SV=3	38	1278	118.73																																0.688038	-0.0830328	0.86393	n.s	-0.138829
AK1A1_HUMAN	Alcohol dehydrogenase [NADP(+)] OS=Homo sapiens GN=AKR1A1 PE=1 SV=3	14	378	73.18																																0.753731	-0.0833035	0.898767	n.s	-0.139207
KAP0_HUMAN	cAMP-dependent protein kinase type I-alpha regulatory subunit OS=Homo sapiens GN=PRKAR1A PE=1 SV=1	10	207	88.83																																0.68832	-0.0834234	0.863377	n.s	-0.139374
LIMS1_HUMAN	LIM and senescent cell antigen-like-containing domain protein 1 OS=Homo sapiens GN=LIMS1 PE=1 SV=4	4	11	44.85																																0.857191	-0.0834354	0.948382	n.s	-0.139391
ASF1A_HUMAN	Histone chaperone ASF1A OS=Homo sapiens GN=ASF1A PE=1 SV=1	2	18	57.24																																0.839072	-0.0839302	0.941839	n.s	-0.14008
RS14_HUMAN	40S ribosomal protein S14 OS=Homo sapiens GN=RPS14 PE=1 SV=3	11	498	88.13																																0.784941	-0.0846597	0.915892	n.s	-0.141097
IST1_HUMAN	IST1 homolog OS=Homo sapiens GN=IST1 PE=1 SV=1	2	18	57.68																																0.762181	-0.0846762	0.904334	n.s	-0.14112
LYPA2_HUMAN	Acyl-protein thioesterase 2 OS=Homo sapiens GN=LYPLA2 PE=1 SV=1	6	146	82.25																																0.608044	-0.0847277	0.818942	n.s	-0.141192
RFA2_HUMAN	Replication protein A 32 kDa subunit OS=Homo sapiens GN=RPA2 PE=1 SV=1	7	96	94.8																																0.781628	-0.0851114	0.915599	n.s	-0.141727
PHC2_HUMAN	Polyhomeotic-like protein 2 OS=Homo sapiens GN=PHC2 PE=1 SV=1	3	19	43.33																																0.735052	-0.0853652	0.89025	n.s	-0.14208
EIF3K_HUMAN	Eukaryotic translation initiation factor 3 subunit K OS=Homo sapiens GN=EIF3K PE=1 SV=1	5	36	43.65																																0.663077	-0.0853967	0.854109	n.s	-0.142124
HNRH2_HUMAN	Heterogeneous nuclear ribonucleoprotein H2 OS=Homo sapiens GN=HNRNPH2 PE=1 SV=1	18	1714	113.11																																0.707766	-0.0854127	0.872219	n.s	-0.142146
DPP2_HUMAN	Dipeptidyl peptidase 2 OS=Homo sapiens GN=DPP7 PE=1 SV=3	10	200	76.55																																0.739814	-0.0857323	0.892853	n.s	-0.142592
SWP70_HUMAN	Switch-associated protein 70 OS=Homo sapiens GN=SWAP70 PE=1 SV=1	3	17	57.38																																0.779189	-0.0866602	0.915432	n.s	-0.143885
CCS_HUMAN	Copper chaperone for superoxide dismutase OS=Homo sapiens GN=CCS PE=1 SV=1	3	13	70.51																																0.694462	-0.0869404	0.86699	n.s	-0.144276
AP2M1_HUMAN	AP-2 complex subunit mu OS=Homo sapiens GN=AP2M1 PE=1 SV=2	4	16	37.89																																0.751858	-0.0871245	0.899672	n.s	-0.144532
HSP77_HUMAN	Putative heat shock 70 kDa protein 7 OS=Homo sapiens GN=HSPA7 PE=5 SV=2	6	2269	84.88																																0.676663	-0.087741	0.86003	n.s	-0.145392
CFDP1_HUMAN	Craniofacial development protein 1 OS=Homo sapiens GN=CFDP1 PE=1 SV=1	3	8	58.68																																0.721195	-0.0893211	0.880601	n.s	-0.147594
DNJC8_HUMAN	DnaJ homolog subfamily C member 8 OS=Homo sapiens GN=DNAJC8 PE=1 SV=2	4	60	47.47																																0.68803	-0.0895602	0.864374	n.s	-0.147927
ARHG6_HUMAN	Rho guanine nucleotide exchange factor 6 OS=Homo sapiens GN=ARHGEF6 PE=1 SV=2	7	88	76.52																																0.809347	-0.0909376	0.927627	n.s	-0.149847
EFGM_HUMAN	Elongation factor G, mitochondrial OS=Homo sapiens GN=GFM1 PE=1 SV=2	3	18	51.42																																0.778857	-0.0916053	0.915492	n.s	-0.150777
PABP4_HUMAN	Polyadenylate-binding protein 4 OS=Homo sapiens GN=PABPC4 PE=1 SV=1	8	312	105.59																																0.659054	-0.0917445	0.851678	n.s	-0.150971
PAF1_HUMAN	RNA polymerase II-associated factor 1 homolog OS=Homo sapiens GN=PAF1 PE=1 SV=2	4	11	52.47																																0.813432	-0.0920054	0.930525	n.s	-0.151335
MYCBP_HUMAN	C-Myc-binding protein OS=Homo sapiens GN=MYCBP PE=1 SV=3	3	15	47.23																																0.690406	-0.0923743	0.864182	n.s	-0.151849
NONO_HUMAN	Non-POU domain-containing octamer-binding protein OS=Homo sapiens GN=NONO PE=1 SV=4	35	1420	104.95																																0.638197	-0.0937616	0.836934	n.s	-0.153783
RL11_HUMAN	60S ribosomal protein L11 OS=Homo sapiens GN=RPL11 PE=1 SV=2	5	177	47.16																																0.551291	-0.0944261	0.791054	n.s	-0.154709
RHG25_HUMAN	Rho GTPase-activating protein 25 OS=Homo sapiens GN=ARHGAP25 PE=1 SV=2	11	124	61.64																																0.663344	-0.0948942	0.853993	n.s	-0.155361
IGHG1_HUMAN	Ig gamma-1 chain C region OS=Homo sapiens GN=IGHG1 PE=1 SV=1	3	24	65.68																																0.845265	-0.0963686	0.945242	n.s	-0.157416
COMT_HUMAN	Catechol O-methyltransferase OS=Homo sapiens GN=COMT PE=1 SV=2	20	217	116.28																																0.826784	-0.0967001	0.936839	n.s	-0.157878
KGUA_HUMAN	Guanylate kinase OS=Homo sapiens GN=GUK1 PE=1 SV=2	2	5	47.65																																0.738053	-0.0968969	0.891627	n.s	-0.158153
LRCH4_HUMAN	Leucine-rich repeat and calponin homology domain-containing protein 4 OS=Homo sapiens GN=LRCH4 PE=1 SV=2	4	25	38.45																																0.780401	-0.0973183	0.915956	n.s	-0.15874
CX6B1_HUMAN	Cytochrome c oxidase subunit 6B1 OS=Homo sapiens GN=COX6B1 PE=1 SV=2	7	563	91.96																																0.660118	-0.09734	0.851674	n.s	-0.15877
APMAP_HUMAN	Adipocyte plasma membrane-associated protein OS=Homo sapiens GN=APMAP PE=1 SV=2	13	142	102.96																																0.817219	-0.0976123	0.932182	n.s	-0.15915
DAZP1_HUMAN	DAZ-associated protein 1 OS=Homo sapiens GN=DAZAP1 PE=1 SV=1	8	203	115.61																																0.719886	-0.0982996	0.880801	n.s	-0.160108
RL7_HUMAN	60S ribosomal protein L7 OS=Homo sapiens GN=RPL7 PE=1 SV=1	13	246	104.69																																0.68658	-0.0983677	0.864369	n.s	-0.160203
DHB12_HUMAN	Very-long-chain 3-oxoacyl-CoA reductase OS=Homo sapiens GN=HSD17B12 PE=1 SV=2	6	34	73.44																																0.811583	-0.0989036	0.929744	n.s	-0.160949
SSRD_HUMAN	Translocon-associated protein subunit delta OS=Homo sapiens GN=SSR4 PE=1 SV=1	5	88	54.64																																0.78107	-0.0990139	0.915843	n.s	-0.161103
MTCH2_HUMAN	Mitochondrial carrier homolog 2 OS=Homo sapiens GN=MTCH2 PE=1 SV=1	3	9	55.62																																0.873005	-0.0996188	0.953964	n.s	-0.161946
TPM1_HUMAN	Tropomyosin alpha-1 chain OS=Homo sapiens GN=TPM1 PE=1 SV=2	16	1916	139.91																																0.704302	-0.100125	0.871993	n.s	-0.162652
LA_HUMAN	Lupus La protein OS=Homo sapiens GN=SSB PE=1 SV=2	30	729	113.31																																0.674571	-0.101031	0.861031	n.s	-0.163914
RBM4_HUMAN	RNA-binding protein 4 OS=Homo sapiens GN=RBM4 PE=1 SV=1	4	59	107.73																																0.767105	-0.101253	0.907027	n.s	-0.164224
FKBP4_HUMAN	Peptidyl-prolyl cis-trans isomerase FKBP4 OS=Homo sapiens GN=FKBP4 PE=1 SV=3	20	233	110.94																																0.784437	-0.101314	0.916198	n.s	-0.164309
PAIRB_HUMAN	Plasminogen activator inhibitor 1 RNA-binding protein OS=Homo sapiens GN=SERBP1 PE=1 SV=2	22	608	92.25																																0.685015	-0.101395	0.863307	n.s	-0.164421
TCRG1_HUMAN	Transcription elongation regulator 1 OS=Homo sapiens GN=TCERG1 PE=1 SV=2	6	35	30.12																																0.604309	-0.101458	0.818984	n.s	-0.16451
CAND1_HUMAN	Cullin-associated NEDD8-dissociated protein 1 OS=Homo sapiens GN=CAND1 PE=1 SV=2	5	26	59.88																																0.825121	-0.101988	0.936729	n.s	-0.165248
NDUS6_HUMAN	NADH dehydrogenase [ubiquinone] iron-sulfur protein 6, mitochondrial OS=Homo sapiens GN=NDUFS6 PE=1 SV=1	6	142	98.24																																0.622044	-0.102124	0.827086	n.s	-0.165438
TCPA_HUMAN	T-complex protein 1 subunit alpha OS=Homo sapiens GN=TCP1 PE=1 SV=1	29	792	106.12																																0.5924	-0.103444	0.813912	n.s	-0.167278
SEPT7_HUMAN	Septin-7 OS=Homo sapiens GN=SEPT7 PE=1 SV=2	16	285	103.22																																0.538648	-0.103563	0.782299	n.s	-0.167443
ATP5J_HUMAN	ATP synthase-coupling factor 6, mitochondrial OS=Homo sapiens GN=ATP5J PE=1 SV=1	11	169	168.74																																0.617374	-0.104204	0.824544	n.s	-0.168337
NUDT5_HUMAN	ADP-sugar pyrophosphatase OS=Homo sapiens GN=NUDT5 PE=1 SV=1	7	94	55.37																																0.700226	-0.10432	0.869647	n.s	-0.168498
SLTM_HUMAN	SAFB-like transcription modulator OS=Homo sapiens GN=SLTM PE=1 SV=2	7	31	106.58																																0.792775	-0.104645	0.91965	n.s	-0.168951
DSRAD_HUMAN	Double-stranded RNA-specific adenosine deaminase OS=Homo sapiens GN=ADAR PE=1 SV=4	16	243	76.04																																0.422841	-0.104919	0.699471	n.s	-0.169333
NDUS3_HUMAN	NADH dehydrogenase [ubiquinone] iron-sulfur protein 3, mitochondrial OS=Homo sapiens GN=NDUFS3 PE=1 SV=1	9	161	92.85																																0.595826	-0.104956	0.816742	n.s	-0.169385
PLIN3_HUMAN	Perilipin-3 OS=Homo sapiens GN=PLIN3 PE=1 SV=3	33	719	123.62																																0.551144	-0.105211	0.791318	n.s	-0.16974
HCDH_HUMAN	Hydroxyacyl-coenzyme A dehydrogenase, mitochondrial OS=Homo sapiens GN=HADH PE=1 SV=3	11	296	84.5																																0.67456	-0.105706	0.861478	n.s	-0.17043
SEPT2_HUMAN	Septin-2 OS=Homo sapiens GN=SEPT2 PE=1 SV=1	15	220	75.17																																0.55366	-0.105809	0.793502	n.s	-0.170573
CUTA_HUMAN	Protein CutA OS=Homo sapiens GN=CUTA PE=1 SV=2	3	91	88.67																																0.552103	-0.10608	0.791745	n.s	-0.170952
PPIL1_HUMAN	Peptidyl-prolyl cis-trans isomerase-like 1 OS=Homo sapiens GN=PPIL1 PE=1 SV=1	3	50	53.57																																0.728789	-0.106211	0.886255	n.s	-0.171134
CSN4_HUMAN	COP9 signalosome complex subunit 4 OS=Homo sapiens GN=COPS4 PE=1 SV=1	10	109	98.73																																0.64327	-0.106423	0.840821	n.s	-0.17143
HXK1_HUMAN	Hexokinase-1 OS=Homo sapiens GN=HK1 PE=1 SV=3	11	91	93.14																																0.75455	-0.106709	0.898399	n.s	-0.171828
DNPH1_HUMAN	2'-deoxynucleoside 5'-phosphate N-hydrolase 1 OS=Homo sapiens GN=DNPH1 PE=1 SV=1	3	13	64.6																																0.702183	-0.107481	0.870722	n.s	-0.172904
PLEK_HUMAN	Pleckstrin OS=Homo sapiens GN=PLEK PE=1 SV=3	15	234	107.86																																0.782762	-0.107772	0.915582	n.s	-0.17331
BUB3_HUMAN	Mitotic checkpoint protein BUB3 OS=Homo sapiens GN=BUB3 PE=1 SV=1	14	423	126.61																																0.6775	-0.108617	0.859725	n.s	-0.174488
NUDC1_HUMAN	NudC domain-containing protein 1 OS=Homo sapiens GN=NUDCD1 PE=1 SV=2	4	13	64.36																																0.827138	-0.108898	0.936796	n.s	-0.174878
SPS1_HUMAN	Selenide, water dikinase 1 OS=Homo sapiens GN=SEPHS1 PE=1 SV=2	6	88	97.27																																0.645602	-0.109062	0.840654	n.s	-0.175108
EMC1_HUMAN	ER membrane protein complex subunit 1 OS=Homo sapiens GN=EMC1 PE=1 SV=1	2	7	40.21																																0.917005	-0.109149	0.970564	n.s	-0.17523
PRDX5_HUMAN	Peroxiredoxin-5, mitochondrial OS=Homo sapiens GN=PRDX5 PE=1 SV=4	10	708	91.96																																0.733572	-0.109161	0.88981	n.s	-0.175246
RL38_HUMAN	60S ribosomal protein L38 OS=Homo sapiens GN=RPL38 PE=1 SV=2	7	120	69.63																																0.693202	-0.109363	0.866321	n.s	-0.175528
NDUA2_HUMAN	NADH dehydrogenase [ubiquinone] 1 alpha subcomplex subunit 2 OS=Homo sapiens GN=NDUFA2 PE=1 SV=3	6	79	109.49																																0.686922	-0.110555	0.864344	n.s	-0.177189
MRE11_HUMAN	Double-strand break repair protein MRE11A OS=Homo sapiens GN=MRE11A PE=1 SV=3	6	50	58.55																																0.587886	-0.111704	0.812846	n.s	-0.17879
AP3B1_HUMAN	AP-3 complex subunit beta-1 OS=Homo sapiens GN=AP3B1 PE=1 SV=3	2	28	42.28																																0.812505	-0.112209	0.92991	n.s	-0.179494
NOP58_HUMAN	Nucleolar protein 58 OS=Homo sapiens GN=NOP58 PE=1 SV=1	10	257	80.64																																0.745349	-0.112704	0.896818	n.s	-0.180184
FABP5_HUMAN	Fatty acid-binding protein, epidermal OS=Homo sapiens GN=FABP5 PE=1 SV=3	14	450	141.98																																0.737913	-0.113428	0.89236	n.s	-0.181193
RNPS1_HUMAN	RNA-binding protein with serine-rich domain 1 OS=Homo sapiens GN=RNPS1 PE=1 SV=1	3	57	67.76																																0.68301	-0.113703	0.863054	n.s	-0.181577
SP16H_HUMAN	FACT complex subunit SPT16 OS=Homo sapiens GN=SUPT16H PE=1 SV=1	10	128	51.84																																0.637492	-0.113749	0.836468	n.s	-0.181641
RL18A_HUMAN	60S ribosomal protein L18a OS=Homo sapiens GN=RPL18A PE=1 SV=2	5	100	83.42																																0.687038	-0.113771	0.864035	n.s	-0.18167
PGES2_HUMAN	Prostaglandin E synthase 2 OS=Homo sapiens GN=PTGES2 PE=1 SV=1	2	9	50.8																																0.761533	-0.113771	0.904462	n.s	-0.181671
PSA6_HUMAN	Proteasome subunit alpha type-6 OS=Homo sapiens GN=PSMA6 PE=1 SV=1	15	575	103.88																																0.557292	-0.113956	0.793477	n.s	-0.181929
TTL12_HUMAN	Tubulin--tyrosine ligase-like protein 12 OS=Homo sapiens GN=TTLL12 PE=1 SV=2	8	117	89.74																																0.66595	-0.115373	0.854588	n.s	-0.183903
LPPRC_HUMAN	Leucine-rich PPR motif-containing protein, mitochondrial OS=Homo sapiens GN=LRPPRC PE=1 SV=3	28	304	80.85																																0.68095	-0.115974	0.861816	n.s	-0.184742
ADT2_HUMAN	ADP/ATP translocase 2 OS=Homo sapiens GN=SLC25A5 PE=1 SV=7	3	95	50.7																																0.753989	-0.116379	0.898625	n.s	-0.185305
GATM_HUMAN	Glycine amidinotransferase, mitochondrial OS=Homo sapiens GN=GATM PE=1 SV=1	7	10	86.74																																0.679335	-0.116455	0.861139	n.s	-0.185411
NSUN2_HUMAN	tRNA (cytosine(34)-C(5))-methyltransferase OS=Homo sapiens GN=NSUN2 PE=1 SV=2	11	143	67.71																																0.506513	-0.116558	0.755348	n.s	-0.185555
ROA1_HUMAN	Heterogeneous nuclear ribonucleoprotein A1 OS=Homo sapiens GN=HNRNPA1 PE=1 SV=5	14	1128	138.69																																0.613367	-0.118016	0.822407	n.s	-0.187587
PSDE_HUMAN	26S proteasome non-ATPase regulatory subunit 14 OS=Homo sapiens GN=PSMD14 PE=1 SV=1	8	114	65.85																																0.75136	-0.119126	0.899977	n.s	-0.189135
HINT2_HUMAN	Histidine triad nucleotide-binding protein 2, mitochondrial OS=Homo sapiens GN=HINT2 PE=1 SV=1	5	164	85.54																																0.443524	-0.11979	0.710114	n.s	-0.19006
CSTFT_HUMAN	Cleavage stimulation factor subunit 2 tau variant OS=Homo sapiens GN=CSTF2T PE=1 SV=1	3	32	52.12																																0.643882	-0.119933	0.840702	n.s	-0.190259
RL23A_HUMAN	60S ribosomal protein L23a OS=Homo sapiens GN=RPL23A PE=1 SV=1	11	350	78.48																																0.483459	-0.120254	0.741303	n.s	-0.190707
ROA2_HUMAN	Heterogeneous nuclear ribonucleoproteins A2/B1 OS=Homo sapiens GN=HNRNPA2B1 PE=1 SV=2	60	3825	225.98																																0.622449	-0.121025	0.826707	n.s	-0.191781
PPHLN_HUMAN		3	14	31.2																																0.747708	-0.121428	0.89785	n.s	-0.192343
HSPB1_HUMAN	Heat shock protein beta-1 OS=Homo sapiens GN=HSPB1 PE=1 SV=2	11	178	117.31																																0.812208	-0.121634	0.930015	n.s	-0.192629
ACPH_HUMAN	Acylamino-acid-releasing enzyme OS=Homo sapiens GN=APEH PE=1 SV=4	15	108	87.25																																0.734563	-0.122413	0.89056	n.s	-0.193716
PURB_HUMAN		2	16	48.76																																0.698426	-0.122547	0.869217	n.s	-0.193903
RU17_HUMAN	U1 small nuclear ribonucleoprotein 70 kDa OS=Homo sapiens GN=SNRNP70 PE=1 SV=2	13	224	62.1																																0.622449	-0.123145	0.827165	n.s	-0.194736
PSMD7_HUMAN	26S proteasome non-ATPase regulatory subunit 7 OS=Homo sapiens GN=PSMD7 PE=1 SV=2	2	4	40.72																																0.878146	-0.123485	0.95435	n.s	-0.19521
CREB1_HUMAN		3	82	62.69																																0.561157	-0.1245	0.794253	n.s	-0.196624
SCPDL_HUMAN	Saccharopine dehydrogenase-like oxidoreductase OS=Homo sapiens GN=SCCPDH PE=1 SV=1	4	71	44.61																																0.766135	-0.124638	0.906776	n.s	-0.196817
PURA2_HUMAN	Adenylosuccinate synthetase isozyme 2 OS=Homo sapiens GN=ADSS PE=1 SV=3	5	70	104.74																																0.60603	-0.124684	0.81946	n.s	-0.19688
ATP5I_HUMAN	ATP synthase subunit e, mitochondrial OS=Homo sapiens GN=ATP5I PE=1 SV=2	3	95	35.77																																0.444494	-0.125359	0.711191	n.s	-0.197822
UBE2Z_HUMAN	Ubiquitin-conjugating enzyme E2 Z OS=Homo sapiens GN=UBE2Z PE=1 SV=2	2	40	68.35																																0.540007	-0.125413	0.783322	n.s	-0.197897
ATD3A_HUMAN	ATPase family AAA domain-containing protein 3A OS=Homo sapiens GN=ATAD3A PE=1 SV=2	5	90	43.47																																0.588362	-0.125726	0.813034	n.s	-0.198332
DC1L1_HUMAN	Cytoplasmic dynein 1 light intermediate chain 1 OS=Homo sapiens GN=DYNC1LI1 PE=1 SV=3	4	28	40.11																																0.442201	-0.125846	0.708944	n.s	-0.1985
H2A2B_HUMAN	Histone H2A type 2-B OS=Homo sapiens GN=HIST2H2AB PE=1 SV=3	4	7298	74.99																																0.720832	-0.126593	0.881058	n.s	-0.199541
TCPW_HUMAN	T-complex protein 1 subunit zeta-2 OS=Homo sapiens GN=CCT6B PE=1 SV=5	5	242	74.39																																0.605579	-0.126805	0.819313	n.s	-0.199836
EXOC3_HUMAN		2	27	51.79																																0.653419	-0.127455	0.846684	n.s	-0.200743
GUAA_HUMAN	GMP synthase [glutamine-hydrolyzing] OS=Homo sapiens GN=GMPS PE=1 SV=1	21	159	81.77																																0.579503	-0.127891	0.804511	n.s	-0.201351
ETHE1_HUMAN	Persulfide dioxygenase ETHE1, mitochondrial OS=Homo sapiens GN=ETHE1 PE=1 SV=2	10	320	99.04																																0.623661	-0.128025	0.827856	n.s	-0.201537
NDK8_HUMAN	Putative nucleoside diphosphate kinase OS=Homo sapiens GN=NME2P1 PE=5 SV=1	11	1521	102.03																																0.557931	-0.128676	0.793443	n.s	-0.202445
DNM1L_HUMAN	Dynamin-1-like protein OS=Homo sapiens GN=DNM1L PE=1 SV=2	12	114	165.44																																0.574999	-0.129475	0.801982	n.s	-0.203558
RL26L_HUMAN	60S ribosomal protein L26-like 1 OS=Homo sapiens GN=RPL26L1 PE=1 SV=1	3	160	57.69																																0.503766	-0.129707	0.755017	n.s	-0.203882
RD23A_HUMAN	UV excision repair protein RAD23 homolog A OS=Homo sapiens GN=RAD23A PE=1 SV=1	4	147	51.07																																0.629866	-0.129826	0.833319	n.s	-0.204047
TIAR_HUMAN	Nucleolysin TIAR OS=Homo sapiens GN=TIAL1 PE=1 SV=1	5	76	51.39																																0.602514	-0.130177	0.817942	n.s	-0.204537
UB2L3_HUMAN	Ubiquitin-conjugating enzyme E2 L3 OS=Homo sapiens GN=UBE2L3 PE=1 SV=1	8	218	98.6																																0.4131	-0.130662	0.696361	n.s	-0.205213
PRP4_HUMAN	U4/U6 small nuclear ribonucleoprotein Prp4 OS=Homo sapiens GN=PRPF4 PE=1 SV=2	3	26	56.4																																0.638202	-0.130662	0.836482	n.s	-0.205213
MCM5_HUMAN	DNA replication licensing factor MCM5 OS=Homo sapiens GN=MCM5 PE=1 SV=5	23	255	83.15																																0.644454	-0.131576	0.840531	n.s	-0.206486
ILKAP_HUMAN	Integrin-linked kinase-associated serine/threonine phosphatase 2C OS=Homo sapiens GN=ILKAP PE=1 SV=1	6	34	55.67																																0.491056	-0.132104	0.746256	n.s	-0.207222
ISOC2_HUMAN	Isochorismatase domain-containing protein 2 OS=Homo sapiens GN=ISOC2 PE=1 SV=1	6	144	46.02																																0.563292	-0.132114	0.795862	n.s	-0.207236
PNCB_HUMAN	Nicotinate phosphoribosyltransferase OS=Homo sapiens GN=NAPRT PE=1 SV=2	10	35	74.32																																0.634655	-0.132145	0.834576	n.s	-0.20728
PSMD4_HUMAN	26S proteasome non-ATPase regulatory subunit 4 OS=Homo sapiens GN=PSMD4 PE=1 SV=1	8	104	114.93																																0.801188	-0.132391	0.922697	n.s	-0.207622
H3C_HUMAN	Histone H3.3C OS=Homo sapiens GN=H3F3C PE=1 SV=3	8	5530	68.5																																0.56834	-0.133758	0.797811	n.s	-0.209527
TBB2A_HUMAN	Tubulin beta-2A chain OS=Homo sapiens GN=TUBB2A PE=1 SV=1	15	4199	173.7																																0.546177	-0.135549	0.788446	n.s	-0.212024
NUMA1_HUMAN	Nuclear mitotic apparatus protein 1 OS=Homo sapiens GN=NUMA1 PE=1 SV=2	70	730	115.41																																0.504336	-0.13557	0.754926	n.s	-0.212053
HGB1A_HUMAN	Putative high mobility group protein B1-like 1 OS=Homo sapiens GN=HMGB1P1 PE=5 SV=1	19	3510	77.81																																0.560894	-0.135633	0.794351	n.s	-0.212141
HNRPR_HUMAN	Heterogeneous nuclear ribonucleoprotein R OS=Homo sapiens GN=HNRNPR PE=1 SV=1	29	1146	99.6																																0.404094	-0.136051	0.692402	n.s	-0.212724
QCR6_HUMAN	Cytochrome b-c1 complex subunit 6, mitochondrial OS=Homo sapiens GN=UQCRH PE=1 SV=2	2	67	67.7																																0.648023	-0.136599	0.843347	n.s	-0.213487
LSM6_HUMAN	U6 snRNA-associated Sm-like protein LSm6 OS=Homo sapiens GN=LSM6 PE=1 SV=1	5	78	30.01																																0.555493	-0.136726	0.795653	n.s	-0.213664
MGMT_HUMAN	Methylated-DNA--protein-cysteine methyltransferase OS=Homo sapiens GN=MGMT PE=1 SV=1	4	16	71.17																																0.752372	-0.13687	0.89849	n.s	-0.213865
SYQ_HUMAN	Glutamine--tRNA ligase OS=Homo sapiens GN=QARS PE=1 SV=1	6	53	58.37																																0.572755	-0.137455	0.801187	n.s	-0.214681
VDAC2_HUMAN	Voltage-dependent anion-selective channel protein 2 OS=Homo sapiens GN=VDAC2 PE=1 SV=2	15	500	138.96																																0.648393	-0.137498	0.842911	n.s	-0.21474
BAP18_HUMAN	Chromatin complexes subunit BAP18 OS=Homo sapiens GN=BAP18 PE=1 SV=1	8	149	79.01																																0.370025	-0.137552	0.664989	n.s	-0.214815
PDCD6_HUMAN	Programmed cell death protein 6 OS=Homo sapiens GN=PDCD6 PE=1 SV=1	6	199	82.79																																0.492162	-0.137838	0.746987	n.s	-0.215214
H4_HUMAN	Histone H4 OS=Homo sapiens GN=HIST1H4A PE=1 SV=2	30	3922	98.26																																0.564883	-0.137996	0.796229	n.s	-0.215434
HNRPU_HUMAN	Heterogeneous nuclear ribonucleoprotein U OS=Homo sapiens GN=HNRNPU PE=1 SV=6	62	2141	120.78																																0.434722	-0.139013	0.704987	n.s	-0.216852
NUP93_HUMAN	Nuclear pore complex protein Nup93 OS=Homo sapiens GN=NUP93 PE=1 SV=2	6	47	67.62																																0.818523	-0.139212	0.931893	n.s	-0.217129
P5CR3_HUMAN	Pyrroline-5-carboxylate reductase 3 OS=Homo sapiens GN=PYCRL PE=1 SV=3	2	5	59.11																																0.797949	-0.139972	0.921184	n.s	-0.218188
SDHB_HUMAN	Succinate dehydrogenase [ubiquinone] iron-sulfur subunit, mitochondrial OS=Homo sapiens GN=SDHB PE=1 SV=3	9	99	107.48																																0.528977	-0.14016	0.77484	n.s	-0.218451
AP1B1_HUMAN	AP-1 complex subunit beta-1 OS=Homo sapiens GN=AP1B1 PE=1 SV=2	5	67	59.4																																0.786969	-0.140235	0.916025	n.s	-0.218554
TCPE_HUMAN	T-complex protein 1 subunit epsilon OS=Homo sapiens GN=CCT5 PE=1 SV=1	42	834	128.51																																0.512504	-0.140585	0.76049	n.s	-0.219042
SYFB_HUMAN	Phenylalanine--tRNA ligase beta subunit OS=Homo sapiens GN=FARSB PE=1 SV=3	9	81	68.06																																0.593194	-0.141217	0.814536	n.s	-0.219923
SF3B2_HUMAN	Splicing factor 3B subunit 2 OS=Homo sapiens GN=SF3B2 PE=1 SV=2	29	522	77.14																																0.585684	-0.14141	0.810739	n.s	-0.220192
MCM7_HUMAN	DNA replication licensing factor MCM7 OS=Homo sapiens GN=MCM7 PE=1 SV=4	26	287	100.09																																0.683429	-0.142062	0.862216	n.s	-0.221102
CDK6_HUMAN	Cyclin-dependent kinase 6 OS=Homo sapiens GN=CDK6 PE=1 SV=1	5	77	102.18																																0.676399	-0.142367	0.861067	n.s	-0.221527
SGT1_HUMAN	Protein SGT1 homolog OS=Homo sapiens GN=SUGT1 PE=1 SV=3	6	121	76.41																																0.507717	-0.142442	0.755731	n.s	-0.221631
ESTD_HUMAN	S-formylglutathione hydrolase OS=Homo sapiens GN=ESD PE=1 SV=2	17	410	95.51																																0.518811	-0.144151	0.763221	n.s	-0.224013
DDX17_HUMAN	Probable ATP-dependent RNA helicase DDX17 OS=Homo sapiens GN=DDX17 PE=1 SV=2	31	826	106.25																																0.479176	-0.144534	0.736625	n.s	-0.224546
AIMP1_HUMAN	Aminoacyl tRNA synthase complex-interacting multifunctional protein 1 OS=Homo sapiens GN=AIMP1 PE=1 SV=2	9	120	89.17																																0.572333	-0.145379	0.801065	n.s	-0.225725
ILF3_HUMAN	Interleukin enhancer-binding factor 3 OS=Homo sapiens GN=ILF3 PE=1 SV=3	42	1057	122.91																																0.502573	-0.145403	0.755123	n.s	-0.225757
ILK_HUMAN	Integrin-linked protein kinase OS=Homo sapiens GN=ILK PE=1 SV=2	13	156	88.94																																0.707261	-0.145921	0.872946	n.s	-0.22648
RPR1B_HUMAN	Regulation of nuclear pre-mRNA domain-containing protein 1B OS=Homo sapiens GN=RPRD1B PE=1 SV=1	7	146	67.8																																0.577327	-0.146293	0.802421	n.s	-0.226998
CPT1A_HUMAN	Carnitine O-palmitoyltransferase 1, liver isoform OS=Homo sapiens GN=CPT1A PE=1 SV=2	9	171	74.13																																0.747721	-0.146341	0.897415	n.s	-0.227066
PA2G4_HUMAN	Proliferation-associated protein 2G4 OS=Homo sapiens GN=PA2G4 PE=1 SV=3	23	484	90.53																																0.452657	-0.147549	0.715162	n.s	-0.228749
AT2A3_HUMAN	Sarcoplasmic/endoplasmic reticulum calcium ATPase 3 OS=Homo sapiens GN=ATP2A3 PE=1 SV=2	9	81	49.67																																0.614347	-0.147813	0.822339	n.s	-0.229117
RFC3_HUMAN	Replication factor C subunit 3 OS=Homo sapiens GN=RFC3 PE=1 SV=2	3	25	69.34																																0.598291	-0.148693	0.817778	n.s	-0.230343
PCKGM_HUMAN	Phosphoenolpyruvate carboxykinase [GTP], mitochondrial OS=Homo sapiens GN=PCK2 PE=1 SV=3	4	32	73.62																																0.729254	-0.14888	0.88637	n.s	-0.230604
NUDC2_HUMAN	NudC domain-containing protein 2 OS=Homo sapiens GN=NUDCD2 PE=1 SV=1	4	19	72.56																																0.804404	-0.148926	0.922846	n.s	-0.230668
NTF2_HUMAN	Nuclear transport factor 2 OS=Homo sapiens GN=NUTF2 PE=1 SV=1	6	267	70.31																																0.413675	-0.150902	0.694393	n.s	-0.233422
PTBP3_HUMAN	Polypyrimidine tract-binding protein 3 OS=Homo sapiens GN=PTBP3 PE=1 SV=2	2	273	41.53																																0.447927	-0.15106	0.711921	n.s	-0.233643
LYRIC_HUMAN	Protein LYRIC OS=Homo sapiens GN=MTDH PE=1 SV=2	9	75	89.42																																0.559961	-0.152019	0.794441	n.s	-0.234979
RD23B_HUMAN	UV excision repair protein RAD23 homolog B OS=Homo sapiens GN=RAD23B PE=1 SV=1	10	109	85.58																																0.514291	-0.152471	0.761253	n.s	-0.235609
SPB1_HUMAN	pre-rRNA processing protein FTSJ3 OS=Homo sapiens GN=FTSJ3 PE=1 SV=2	3	6	67.4																																0.362981	-0.152578	0.660267	n.s	-0.235758
RBP56_HUMAN	TATA-binding protein-associated factor 2N OS=Homo sapiens GN=TAF15 PE=1 SV=1	9	257	110.15																																0.606049	-0.153047	0.819023	n.s	-0.236412
RS5_HUMAN	40S ribosomal protein S5 OS=Homo sapiens GN=RPS5 PE=1 SV=4	8	323	113.98																																0.500398	-0.153517	0.753747	n.s	-0.237067
PHF5A_HUMAN	PHD finger-like domain-containing protein 5A OS=Homo sapiens GN=PHF5A PE=1 SV=1	5	75	93.88																																0.55658	-0.15359	0.793882	n.s	-0.237169
TXND5_HUMAN	Thioredoxin domain-containing protein 5 OS=Homo sapiens GN=TXNDC5 PE=1 SV=2	18	675	76.19																																0.530496	-0.153955	0.776114	n.s	-0.237678
DDX42_HUMAN	ATP-dependent RNA helicase DDX42 OS=Homo sapiens GN=DDX42 PE=1 SV=1	10	49	64.65																																0.506432	-0.153963	0.755699	n.s	-0.237689
RAE1L_HUMAN	mRNA export factor OS=Homo sapiens GN=RAE1 PE=1 SV=1	6	163	85.02																																0.415202	-0.155206	0.694521	n.s	-0.239421
LTOR1_HUMAN	Ragulator complex protein LAMTOR1 OS=Homo sapiens GN=LAMTOR1 PE=1 SV=2	5	122	52.43																																0.394008	-0.155458	0.684434	n.s	-0.239772
TAGL2_HUMAN	Transgelin-2 OS=Homo sapiens GN=TAGLN2 PE=1 SV=3	24	1836	78.51																																0.513436	-0.155504	0.761401	n.s	-0.239836
HPRT_HUMAN	Hypoxanthine-guanine phosphoribosyltransferase OS=Homo sapiens GN=HPRT1 PE=1 SV=2	8	378	101.3																																0.466581	-0.155559	0.72755	n.s	-0.239913
ATPA_HUMAN	ATP synthase subunit alpha, mitochondrial OS=Homo sapiens GN=ATP5A1 PE=1 SV=1	52	2728	128.28																																0.384066	-0.156091	0.675504	n.s	-0.240655
LC7L2_HUMAN	Putative RNA-binding protein Luc7-like 2 OS=Homo sapiens GN=LUC7L2 PE=1 SV=2	6	130	108.97																																0.659244	-0.156193	0.851005	n.s	-0.240796
SMRD3_HUMAN	SWI/SNF-related matrix-associated actin-dependent regulator of chromatin subfamily D member 3 OS=Homo sapiens GN=SMARCD3 PE=1 SV=1	4	21	80.61																																0.466471	-0.156563	0.727854	n.s	-0.241312
RS13_HUMAN	40S ribosomal protein S13 OS=Homo sapiens GN=RPS13 PE=1 SV=2	11	272	55.33																																0.367614	-0.156965	0.663147	n.s	-0.241872
PFD5_HUMAN	Prefoldin subunit 5 OS=Homo sapiens GN=PFDN5 PE=1 SV=2	3	51	39.34																																0.509457	-0.157019	0.757377	n.s	-0.241947
NPL4_HUMAN	Nuclear protein localization protein 4 homolog OS=Homo sapiens GN=NPLOC4 PE=1 SV=3	5	73	63.95																																0.347695	-0.157135	0.647227	n.s	-0.24211
RNH2C_HUMAN	Ribonuclease H2 subunit C OS=Homo sapiens GN=RNASEH2C PE=1 SV=1	4	112	53.07																																0.547706	-0.157455	0.788749	n.s	-0.242555
IF5_HUMAN	Eukaryotic translation initiation factor 5 OS=Homo sapiens GN=EIF5 PE=1 SV=2	3	16	44.9																																0.410215	-0.157959	0.693942	n.s	-0.243258
TIM8B_HUMAN	Mitochondrial import inner membrane translocase subunit Tim8 B OS=Homo sapiens GN=TIMM8B PE=1 SV=1	2	22	50.91																																0.619138	-0.158193	0.824598	n.s	-0.243583
RL10_HUMAN	60S ribosomal protein L10 OS=Homo sapiens GN=RPL10 PE=1 SV=4	10	223	122.57																																0.467256	-0.158725	0.728127	n.s	-0.244325
FRIL_HUMAN	Ferritin light chain OS=Homo sapiens GN=FTL PE=1 SV=2	9	128	114.97																																0.563757	-0.158806	0.796049	n.s	-0.244438
ABHEB_HUMAN	Alpha/beta hydrolase domain-containing protein 14B OS=Homo sapiens GN=ABHD14B PE=1 SV=1	10	318	57.55																																0.379288	-0.158819	0.672042	n.s	-0.244456
SPTN1_HUMAN	Spectrin alpha chain, non-erythrocytic 1 OS=Homo sapiens GN=SPTAN1 PE=1 SV=3	39	400	99.25																																0.357731	-0.159645	0.655703	n.s	-0.245608
NSF1C_HUMAN	NSFL1 cofactor p47 OS=Homo sapiens GN=NSFL1C PE=1 SV=2	11	108	98.85																																0.339302	-0.161593	0.642096	n.s	-0.248323
EXOSX_HUMAN	Exosome component 10 OS=Homo sapiens GN=EXOSC10 PE=1 SV=2	4	10	66.75																																0.484583	-0.161638	0.741601	n.s	-0.248386
ARSA_HUMAN	Arylsulfatase A OS=Homo sapiens GN=ARSA PE=1 SV=3	8	53	97.58																																0.73795	-0.164022	0.891953	n.s	-0.251708
C1TC_HUMAN	C-1-tetrahydrofolate synthase, cytoplasmic OS=Homo sapiens GN=MTHFD1 PE=1 SV=3	41	396	88.98																																0.454078	-0.16591	0.715989	n.s	-0.254339
IVD_HUMAN	Isovaleryl-CoA dehydrogenase, mitochondrial OS=Homo sapiens GN=IVD PE=1 SV=1	5	60	55.33																																0.419426	-0.166357	0.697681	n.s	-0.254962
MCM3_HUMAN	DNA replication licensing factor MCM3 OS=Homo sapiens GN=MCM3 PE=1 SV=3	33	361	89.07																																0.576998	-0.167271	0.802896	n.s	-0.256236
PROSC_HUMAN	Proline synthase co-transcribed bacterial homolog protein OS=Homo sapiens GN=PROSC PE=1 SV=1	7	186	64.3																																0.503696	-0.168113	0.755387	n.s	-0.25741
HEAT1_HUMAN	HEAT repeat-containing protein 1 OS=Homo sapiens GN=HEATR1 PE=1 SV=3	3	3	42.87																																0.706183	-0.168314	0.873869	n.s	-0.25769
EFTU_HUMAN	Elongation factor Tu, mitochondrial OS=Homo sapiens GN=TUFM PE=1 SV=2	40	1302	100.71																																0.431491	-0.168785	0.702605	n.s	-0.258347
CS043_HUMAN	Uncharacterized protein C19orf43 OS=Homo sapiens GN=C19orf43 PE=1 SV=1	4	77	44.86																																0.556399	-0.16882	0.794571	n.s	-0.258395
SMAP_HUMAN	Small acidic protein OS=Homo sapiens GN=SMAP PE=1 SV=1	4	82	108.29																																0.456074	-0.169049	0.717245	n.s	-0.258714
PARK7_HUMAN	Protein deglycase DJ-1 OS=Homo sapiens GN=PARK7 PE=1 SV=2	30	1020	115.7																																0.321331	-0.169139	0.624389	n.s	-0.25884
RLA1_HUMAN	60S acidic ribosomal protein P1 OS=Homo sapiens GN=RPLP1 PE=1 SV=1	5	262	139.49																																0.348205	-0.171103	0.647672	n.s	-0.261577
RBM12_HUMAN	RNA-binding protein 12 OS=Homo sapiens GN=RBM12 PE=1 SV=1	6	82	38.72																																0.414869	-0.171238	0.694934	n.s	-0.261766
CHRD1_HUMAN	Cysteine and histidine-rich domain-containing protein 1 OS=Homo sapiens GN=CHORDC1 PE=1 SV=2	2	31	70.88																																0.657683	-0.17173	0.850366	n.s	-0.262451
PTBP1_HUMAN	Polypyrimidine tract-binding protein 1 OS=Homo sapiens GN=PTBP1 PE=1 SV=1	23	818	161.62																																0.452772	-0.172452	0.714872	n.s	-0.263458
AFG32_HUMAN	AFG3-like protein 2 OS=Homo sapiens GN=AFG3L2 PE=1 SV=2	6	38	64.59																																0.563771	-0.17251	0.795599	n.s	-0.263538
RFA1_HUMAN	Replication protein A 70 kDa DNA-binding subunit OS=Homo sapiens GN=RPA1 PE=1 SV=2	22	523	114.34																																0.383643	-0.172691	0.676251	n.s	-0.26379
RFA3_HUMAN	Replication protein A 14 kDa subunit OS=Homo sapiens GN=RPA3 PE=1 SV=1	8	152	83.39																																0.468683	-0.173639	0.729402	n.s	-0.265112
P66A_HUMAN	Transcriptional repressor p66-alpha OS=Homo sapiens GN=GATAD2A PE=1 SV=1	5	48	56.8																																0.477158	-0.173771	0.735413	n.s	-0.265296
DEOC_HUMAN	Deoxyribose-phosphate aldolase OS=Homo sapiens GN=DERA PE=1 SV=2	5	23	101.63																																0.649354	-0.173774	0.843702	n.s	-0.2653
ETFB_HUMAN	Electron transfer flavoprotein subunit beta OS=Homo sapiens GN=ETFB PE=1 SV=3	24	520	92.48																																0.383937	-0.174615	0.675775	n.s	-0.266471
FUBP2_HUMAN	Far upstream element-binding protein 2 OS=Homo sapiens GN=KHSRP PE=1 SV=4	33	1076	141.58																																0.43965	-0.176757	0.708654	n.s	-0.269458
SNRPA_HUMAN	U1 small nuclear ribonucleoprotein A OS=Homo sapiens GN=SNRPA PE=1 SV=3	5	96	89.79																																0.402171	-0.177347	0.691087	n.s	-0.27028
STMN2_HUMAN	Stathmin-2 OS=Homo sapiens GN=STMN2 PE=1 SV=3	3	188	63.13																																0.509557	-0.177423	0.757056	n.s	-0.270386
ERH_HUMAN	Enhancer of rudimentary homolog OS=Homo sapiens GN=ERH PE=1 SV=1	7	314	89.43																																0.523802	-0.178108	0.7682	n.s	-0.271341
DCTN1_HUMAN	Dynactin subunit 1 OS=Homo sapiens GN=DCTN1 PE=1 SV=3	10	20	69.73																																0.563289	-0.178108	0.796328	n.s	-0.271341
RS12_HUMAN	40S ribosomal protein S12 OS=Homo sapiens GN=RPS12 PE=1 SV=3	13	456	91.23																																0.350545	-0.178122	0.650003	n.s	-0.27136
IDH3A_HUMAN	Isocitrate dehydrogenase [NAD] subunit alpha, mitochondrial OS=Homo sapiens GN=IDH3A PE=1 SV=1	12	183	81.76																																0.42374	-0.178274	0.699507	n.s	-0.271572
GNL3_HUMAN	Guanine nucleotide-binding protein-like 3 OS=Homo sapiens GN=GNL3 PE=1 SV=2	6	23	73.74																																0.267124	-0.178716	0.592728	n.s	-0.272188
RMXL1_HUMAN	RNA binding motif protein, X-linked-like-1 OS=Homo sapiens GN=RBMXL1 PE=1 SV=1	15	611	105.37																																0.493431	-0.179198	0.746545	n.s	-0.27286
NUP85_HUMAN	Nuclear pore complex protein Nup85 OS=Homo sapiens GN=NUP85 PE=1 SV=1	2	2	54																																0.623816	-0.179215	0.827602	n.s	-0.272884
DDX21_HUMAN	Nucleolar RNA helicase 2 OS=Homo sapiens GN=DDX21 PE=1 SV=5	4	34	82.06																																0.509402	-0.184571	0.757767	n.s	-0.280349
CSTF2_HUMAN	Cleavage stimulation factor subunit 2 OS=Homo sapiens GN=CSTF2 PE=1 SV=1	7	146	109.82																																0.513982	-0.187019	0.761266	n.s	-0.28376
URP2_HUMAN	Fermitin family homolog 3 OS=Homo sapiens GN=FERMT3 PE=1 SV=1	24	533	155.05																																0.589421	-0.18709	0.814028	n.s	-0.28386
P4HA1_HUMAN	Prolyl 4-hydroxylase subunit alpha-1 OS=Homo sapiens GN=P4HA1 PE=1 SV=2	9	34	103.76																																0.470448	-0.188876	0.730721	n.s	-0.286349
SRSF9_HUMAN	Serine/arginine-rich splicing factor 9 OS=Homo sapiens GN=SRSF9 PE=1 SV=1	8	161	76.4																																0.564657	-0.189211	0.79638	n.s	-0.286815
PININ_HUMAN	Pinin OS=Homo sapiens GN=PNN PE=1 SV=4	5	119	39.43																																0.450207	-0.190624	0.713176	n.s	-0.288784
SERA_HUMAN	D-3-phosphoglycerate dehydrogenase OS=Homo sapiens GN=PHGDH PE=1 SV=4	15	235	80.35																																0.733505	-0.191131	0.890179	n.s	-0.289492
MCM4_HUMAN	DNA replication licensing factor MCM4 OS=Homo sapiens GN=MCM4 PE=1 SV=5	19	310	113.09																																0.505818	-0.191752	0.755725	n.s	-0.290356
FINC_HUMAN	Fibronectin OS=Homo sapiens GN=FN1 PE=1 SV=4	35	68	108.21																																0.604462	-0.192847	0.818728	n.s	-0.291882
PIN1_HUMAN	Peptidyl-prolyl cis-trans isomerase NIMA-interacting 1 OS=Homo sapiens GN=PIN1 PE=1 SV=1	6	17	82.66																																0.252651	-0.193776	0.581655	n.s	-0.293178
RM13_HUMAN	39S ribosomal protein L13, mitochondrial OS=Homo sapiens GN=MRPL13 PE=1 SV=1	3	11	43.51																																0.32922	-0.194522	0.633543	n.s	-0.294217
AAMP_HUMAN	Angio-associated migratory cell protein OS=Homo sapiens GN=AAMP PE=1 SV=2	2	4	56.02																																0.601321	-0.194962	0.817714	n.s	-0.294831
H1T_HUMAN	Histone H1t OS=Homo sapiens GN=HIST1H1T PE=2 SV=4	12	5758	104.63																																0.458457	-0.196152	0.7191	n.s	-0.296489
PSA7L_HUMAN	Proteasome subunit alpha type-7-like OS=Homo sapiens GN=PSMA8 PE=2 SV=3	7	400	72																																0.30392	-0.196295	0.619231	n.s	-0.296689
RUVB2_HUMAN	RuvB-like 2 OS=Homo sapiens GN=RUVBL2 PE=1 SV=3	27	413	105.63																																0.518356	-0.196346	0.76349	n.s	-0.29676
CHM1B_HUMAN	Charged multivesicular body protein 1b OS=Homo sapiens GN=CHMP1B PE=1 SV=1	2	23	64.84																																0.448316	-0.197348	0.712067	n.s	-0.298157
MIMIT_HUMAN	Mimitin, mitochondrial OS=Homo sapiens GN=NDUFAF2 PE=1 SV=1	2	38	60																																0.542571	-0.19763	0.786087	n.s	-0.298549
MDHM_HUMAN	Malate dehydrogenase, mitochondrial OS=Homo sapiens GN=MDH2 PE=1 SV=3	34	1994	130.37																																0.28755	-0.197645	0.609769	n.s	-0.29857
SAE1_HUMAN	SUMO-activating enzyme subunit 1 OS=Homo sapiens GN=SAE1 PE=1 SV=1	9	100	55.07																																0.422572	-0.197752	0.69951	n.s	-0.298719
UIF_HUMAN	UAP56-interacting factor OS=Homo sapiens GN=FYTTD1 PE=1 SV=3	2	2	46.13																																0.520685	-0.198249	0.765505	n.s	-0.299412
RL6_HUMAN	60S ribosomal protein L6 OS=Homo sapiens GN=RPL6 PE=1 SV=3	20	450	100.59																																0.357728	-0.198697	0.656201	n.s	-0.300036
TBB5_HUMAN	Tubulin beta chain OS=Homo sapiens GN=TUBB PE=1 SV=2	12	942	121.4																																0.491055	-0.199261	0.746729	n.s	-0.300822
ENOPH_HUMAN	Enolase-phosphatase E1 OS=Homo sapiens GN=ENOPH1 PE=1 SV=1	3	43	37.86																																0.63669	-0.199412	0.836334	n.s	-0.301032
THTM_HUMAN	3-mercaptopyruvate sulfurtransferase OS=Homo sapiens GN=MPST PE=1 SV=3	9	233	101.57																																0.50756	-0.199887	0.755967	n.s	-0.301695
SEP11_HUMAN	Septin-11 OS=Homo sapiens GN=SEPT11 PE=1 SV=3	6	84	78.14																																0.611378	-0.200159	0.82112	n.s	-0.302074
IPYR2_HUMAN	Inorganic pyrophosphatase 2, mitochondrial OS=Homo sapiens GN=PPA2 PE=1 SV=2	19	301	88.65																																0.475891	-0.201595	0.735356	n.s	-0.304075
PDCD5_HUMAN	Programmed cell death protein 5 OS=Homo sapiens GN=PDCD5 PE=1 SV=3	3	54	41.88																																0.37756	-0.202145	0.67047	n.s	-0.304842
HNRPC_HUMAN	Heterogeneous nuclear ribonucleoproteins C1/C2 OS=Homo sapiens GN=HNRNPC PE=1 SV=4	16	998	99.29																																0.486872	-0.202261	0.742729	n.s	-0.305004
SARNP_HUMAN	SAP domain-containing ribonucleoprotein OS=Homo sapiens GN=SARNP PE=1 SV=3	10	228	121.51																																0.449663	-0.202784	0.713259	n.s	-0.305732
TBA4B_HUMAN	Putative tubulin-like protein alpha-4B OS=Homo sapiens GN=TUBA4B PE=5 SV=2	5	1771	90.79																																0.487569	-0.203359	0.742844	n.s	-0.306534
HNRPQ_HUMAN	Heterogeneous nuclear ribonucleoprotein Q OS=Homo sapiens GN=SYNCRIP PE=1 SV=2	31	1003	84.27																																0.261263	-0.203401	0.588456	n.s	-0.306593
SC31A_HUMAN	Protein transport protein Sec31A OS=Homo sapiens GN=SEC31A PE=1 SV=3	9	103	63.07																																0.676141	-0.203622	0.861198	n.s	-0.306901
DECR_HUMAN	2,4-dienoyl-CoA reductase, mitochondrial OS=Homo sapiens GN=DECR1 PE=1 SV=1	13	266	67.07																																0.427375	-0.20379	0.701153	n.s	-0.307135
RBM3_HUMAN	RNA-binding protein 3 OS=Homo sapiens GN=RBM3 PE=1 SV=1	4	66	82.71																																0.63145	-0.204066	0.83311	n.s	-0.30752
RBMX_HUMAN	RNA-binding motif protein, X chromosome OS=Homo sapiens GN=RBMX PE=1 SV=3	11	397	88.73																																0.342399	-0.204255	0.642367	n.s	-0.307783
PURA_HUMAN	Transcriptional activator protein Pur-alpha OS=Homo sapiens GN=PURA PE=1 SV=2	4	20	69.84																																0.438335	-0.206216	0.707487	n.s	-0.310516
CTBP2_HUMAN	C-terminal-binding protein 2 OS=Homo sapiens GN=CTBP2 PE=1 SV=1	7	99	52.28																																0.399248	-0.206321	0.689033	n.s	-0.310662
EIF3G_HUMAN	Eukaryotic translation initiation factor 3 subunit G OS=Homo sapiens GN=EIF3G PE=1 SV=2	7	117	51.44																																0.503567	-0.206938	0.755666	n.s	-0.311523
RCC1_HUMAN	Regulator of chromosome condensation OS=Homo sapiens GN=RCC1 PE=1 SV=1	15	355	91.12																																0.401712	-0.207877	0.690794	n.s	-0.312832
HNRH1_HUMAN	Heterogeneous nuclear ribonucleoprotein H OS=Homo sapiens GN=HNRNPH1 PE=1 SV=4	19	485	110.73																																0.326275	-0.208617	0.631942	n.s	-0.313862
GDS1_HUMAN	Rap1 GTPase-GDP dissociation stimulator 1 OS=Homo sapiens GN=RAP1GDS1 PE=1 SV=3	2	15	52.21																																0.620989	-0.209803	0.826144	n.s	-0.315515
AIFM1_HUMAN	Apoptosis-inducing factor 1, mitochondrial OS=Homo sapiens GN=AIFM1 PE=1 SV=1	15	221	89.38																																0.307696	-0.210148	0.619015	n.s	-0.315996
HCK_HUMAN	Tyrosine-protein kinase HCK OS=Homo sapiens GN=HCK PE=1 SV=5	3	22	51.86																																0.562112	-0.21015	0.795134	n.s	-0.315999
MPP10_HUMAN	U3 small nucleolar ribonucleoprotein protein MPP10 OS=Homo sapiens GN=MPHOSPH10 PE=1 SV=2	2	3	50.9																																0.709879	-0.210281	0.873922	n.s	-0.316182
AATC_HUMAN	Aspartate aminotransferase, cytoplasmic OS=Homo sapiens GN=GOT1 PE=1 SV=3	10	42	97.24																																0.478608	-0.21103	0.736699	n.s	-0.317226
GLSK_HUMAN	Glutaminase kidney isoform, mitochondrial OS=Homo sapiens GN=GLS PE=1 SV=1	6	20	62.42																																0.594852	-0.212921	0.815875	n.s	-0.319861
GCDH_HUMAN	Glutaryl-CoA dehydrogenase, mitochondrial OS=Homo sapiens GN=GCDH PE=1 SV=1	6	21	97.6																																0.633377	-0.213011	0.834272	n.s	-0.319986
KT3K_HUMAN	Ketosamine-3-kinase OS=Homo sapiens GN=FN3KRP PE=1 SV=2	2	3	57.38																																0.59089	-0.214173	0.814176	n.s	-0.321606
RA1L2_HUMAN	Heterogeneous nuclear ribonucleoprotein A1-like 2 OS=Homo sapiens GN=HNRNPA1L2 PE=2 SV=2	31	3401	122.65																																0.424968	-0.214565	0.700086	n.s	-0.322152
TCPD_HUMAN	T-complex protein 1 subunit delta OS=Homo sapiens GN=CCT4 PE=1 SV=4	27	760	76.6																																0.282642	-0.214856	0.608534	n.s	-0.322558
HP1B3_HUMAN	Heterochromatin protein 1-binding protein 3 OS=Homo sapiens GN=HP1BP3 PE=1 SV=1	28	419	73.63																																0.177574	-0.214949	0.500302	n.s	-0.322688
TR150_HUMAN	Thyroid hormone receptor-associated protein 3 OS=Homo sapiens GN=THRAP3 PE=1 SV=2	9	143	73.66																																0.250665	-0.216109	0.578756	n.s	-0.324304
TDIF2_HUMAN	Deoxynucleotidyltransferase terminal-interacting protein 2 OS=Homo sapiens GN=DNTTIP2 PE=1 SV=2	3	11	63.11																																0.576813	-0.217273	0.803106	n.s	-0.325927
RM12_HUMAN	39S ribosomal protein L12, mitochondrial OS=Homo sapiens GN=MRPL12 PE=1 SV=2	7	152	45.35																																0.340197	-0.218799	0.642267	n.s	-0.328054
TOP2B_HUMAN	DNA topoisomerase 2-beta OS=Homo sapiens GN=TOP2B PE=1 SV=3	18	294	80.86																																0.200252	-0.219479	0.527535	n.s	-0.329001
PCNP_HUMAN	PEST proteolytic signal-containing nuclear protein OS=Homo sapiens GN=PCNP PE=1 SV=2	5	118	69.25																																0.360108	-0.221176	0.658546	n.s	-0.331366
LTOR3_HUMAN	Ragulator complex protein LAMTOR3 OS=Homo sapiens GN=LAMTOR3 PE=1 SV=1	6	129	66.74																																0.355242	-0.221439	0.654653	n.s	-0.331733
PAI1_HUMAN	Plasminogen activator inhibitor 1 OS=Homo sapiens GN=SERPINE1 PE=1 SV=1	2	3	49.02																																0.792048	-0.222475	0.919252	n.s	-0.333177
PAXI_HUMAN	Paxillin OS=Homo sapiens GN=PXN PE=1 SV=3	6	35	56.61																																0.559129	-0.222906	0.793731	n.s	-0.333777
IMA5_HUMAN	Importin subunit alpha-5 OS=Homo sapiens GN=KPNA1 PE=1 SV=3	2	30	44.03																																0.587114	-0.223506	0.812248	n.s	-0.334614
LIS1_HUMAN	Platelet-activating factor acetylhydrolase IB subunit alpha OS=Homo sapiens GN=PAFAH1B1 PE=1 SV=2	3	9	33.21																																0.528471	-0.224895	0.774572	n.s	-0.33655
CHTOP_HUMAN	Chromatin target of PRMT1 protein OS=Homo sapiens GN=CHTOP PE=1 SV=2	3	81	80.36																																0.394941	-0.225802	0.684564	n.s	-0.337813
NFYC_HUMAN	Nuclear transcription factor Y subunit gamma OS=Homo sapiens GN=NFYC PE=1 SV=3	2	4	40.75																																0.335433	-0.225949	0.639328	n.s	-0.338019
HNRPK_HUMAN	Heterogeneous nuclear ribonucleoprotein K OS=Homo sapiens GN=HNRNPK PE=1 SV=1	43	2570	148.43																																0.377898	-0.226048	0.670573	n.s	-0.338157
PRDX4_HUMAN	Peroxiredoxin-4 OS=Homo sapiens GN=PRDX4 PE=1 SV=1	13	549	68.7																																0.440072	-0.227339	0.708857	n.s	-0.339955
GRHPR_HUMAN	Glyoxylate reductase/hydroxypyruvate reductase OS=Homo sapiens GN=GRHPR PE=1 SV=1	13	303	104.72																																0.219824	-0.227581	0.55175	n.s	-0.340293
AL9A1_HUMAN	4-trimethylaminobutyraldehyde dehydrogenase OS=Homo sapiens GN=ALDH9A1 PE=1 SV=3	12	164	79.09																																0.688411	-0.227714	0.86304	n.s	-0.340478
CPNE1_HUMAN	Copine-1 OS=Homo sapiens GN=CPNE1 PE=1 SV=1	9	143	85.85																																0.393197	-0.228184	0.68402	n.s	-0.341133
ABLM1_HUMAN	Actin-binding LIM protein 1 OS=Homo sapiens GN=ABLIM1 PE=1 SV=3	3	4	45.6																																0.312974	-0.228736	0.620244	n.s	-0.341903
RNT2_HUMAN	Ribonuclease T2 OS=Homo sapiens GN=RNASET2 PE=1 SV=2	12	334	100.89																																0.479741	-0.231061	0.73702	n.s	-0.345143
DDB1_HUMAN	DNA damage-binding protein 1 OS=Homo sapiens GN=DDB1 PE=1 SV=1	15	79	74.03																																0.535298	-0.232642	0.7798	n.s	-0.347347
CELF2_HUMAN	CUGBP Elav-like family member 2 OS=Homo sapiens GN=CELF2 PE=1 SV=1	9	208	99.71																																0.341434	-0.2328	0.642572	n.s	-0.347567
LRC47_HUMAN	Leucine-rich repeat-containing protein 47 OS=Homo sapiens GN=LRRC47 PE=1 SV=1	7	48	85.54																																0.260753	-0.23322	0.590086	n.s	-0.348153
IF5AL_HUMAN	Eukaryotic translation initiation factor 5A-1-like OS=Homo sapiens GN=EIF5AL1 PE=2 SV=2	9	910	52.95																																0.513611	-0.233345	0.761188	n.s	-0.348327
LSM8_HUMAN	U6 snRNA-associated Sm-like protein LSm8 OS=Homo sapiens GN=LSM8 PE=1 SV=3	6	125	131.45																																0.273936	-0.233695	0.598406	n.s	-0.348815
UBQL2_HUMAN	Ubiquilin-2 OS=Homo sapiens GN=UBQLN2 PE=1 SV=2	6	345	70.42																																0.226785	-0.233704	0.560983	n.s	-0.348828
PML_HUMAN	Protein PML OS=Homo sapiens GN=PML PE=1 SV=3	17	158	139.93																																0.261948	-0.23439	0.587786	n.s	-0.349783
RL13_HUMAN	60S ribosomal protein L13 OS=Homo sapiens GN=RPL13 PE=1 SV=4	13	327	95.77																																0.396669	-0.236637	0.686069	n.s	-0.352915
RBM15_HUMAN	Putative RNA-binding protein 15 OS=Homo sapiens GN=RBM15 PE=1 SV=2	3	32	40.61																																0.342269	-0.238231	0.642628	n.s	-0.355137
RTCB_HUMAN	tRNA-splicing ligase RtcB homolog OS=Homo sapiens GN=RTCB PE=1 SV=1	23	391	81.6																																0.248869	-0.238357	0.579644	n.s	-0.355312
TGT_HUMAN	Queuine tRNA-ribosyltransferase OS=Homo sapiens GN=QTRT1 PE=1 SV=3	2	3	49.94																																0.473434	-0.238646	0.733454	n.s	-0.355715
H2B1A_HUMAN	Histone H2B type 1-A OS=Homo sapiens GN=HIST1H2BA PE=1 SV=3	22	40726	78.25																																0.110458	-0.238721	0.412194	n.s	-0.355819
SFXN3_HUMAN	Sideroflexin-3 OS=Homo sapiens GN=SFXN3 PE=1 SV=2	10	92	76.65																																0.688047	-0.239269	0.863488	n.s	-0.356583
UBP10_HUMAN	Ubiquitin carboxyl-terminal hydrolase 10 OS=Homo sapiens GN=USP10 PE=1 SV=2	4	8	43.31																																0.374372	-0.239971	0.668282	n.s	-0.357562
SPT5H_HUMAN	Transcription elongation factor SPT5 OS=Homo sapiens GN=SUPT5H PE=1 SV=1	8	78	66.19																																0.473173	-0.240082	0.733526	n.s	-0.357716
NDKB_HUMAN	Nucleoside diphosphate kinase B OS=Homo sapiens GN=NME2 PE=1 SV=1	8	725	64.57																																0.413628	-0.240584	0.69529	n.s	-0.358417
CNPY2_HUMAN	Protein canopy homolog 2 OS=Homo sapiens GN=CNPY2 PE=1 SV=1	7	167	87.06																																0.290389	-0.240749	0.611991	n.s	-0.358646
APT_HUMAN	Adenine phosphoribosyltransferase OS=Homo sapiens GN=APRT PE=1 SV=2	11	444	120.73																																0.131782	-0.241512	0.443351	n.s	-0.35971
H2AY_HUMAN	Core histone macro-H2A.1 OS=Homo sapiens GN=H2AFY PE=1 SV=4	29	1298	126.15																																0.386513	-0.241628	0.676327	n.s	-0.359871
SMD3_HUMAN	Small nuclear ribonucleoprotein Sm D3 OS=Homo sapiens GN=SNRPD3 PE=1 SV=1	7	365	102.18																																0.209056	-0.242117	0.53828	n.s	-0.360553
SYIM_HUMAN	Isoleucine--tRNA ligase, mitochondrial OS=Homo sapiens GN=IARS2 PE=1 SV=2	4	14	57.05																																0.638296	-0.242275	0.836147	n.s	-0.360773
NU107_HUMAN	Nuclear pore complex protein Nup107 OS=Homo sapiens GN=NUP107 PE=1 SV=1	2	5	87.8																																0.369931	-0.243002	0.66532	n.s	-0.361787
HNRH3_HUMAN	Heterogeneous nuclear ribonucleoprotein H3 OS=Homo sapiens GN=HNRNPH3 PE=1 SV=2	13	632	119.73																																0.315542	-0.243081	0.622753	n.s	-0.361896
AN32B_HUMAN	Acidic leucine-rich nuclear phosphoprotein 32 family member B OS=Homo sapiens GN=ANP32B PE=1 SV=1	19	960	133.6																																0.354227	-0.243964	0.654294	n.s	-0.363127
IDH3B_HUMAN	Isocitrate dehydrogenase [NAD] subunit beta, mitochondrial OS=Homo sapiens GN=IDH3B PE=1 SV=2	6	55	86.8																																0.345146	-0.244073	0.644488	n.s	-0.363279
SORCN_HUMAN	Sorcin OS=Homo sapiens GN=SRI PE=1 SV=1	11	173	53.53																																0.199509	-0.244543	0.527904	n.s	-0.363934
TBB4B_HUMAN	Tubulin beta-4B chain OS=Homo sapiens GN=TUBB4B PE=1 SV=1	4	300	70.06																																0.546101	-0.244604	0.788812	n.s	-0.364019
GRP75_HUMAN	Stress-70 protein, mitochondrial OS=Homo sapiens GN=HSPA9 PE=1 SV=2	47	1532	161.12																																0.256254	-0.245288	0.58377	n.s	-0.364972
RED_HUMAN	Protein Red OS=Homo sapiens GN=IK PE=1 SV=3	5	12	83.5																																0.42138	-0.245491	0.698504	n.s	-0.365255
PHB2_HUMAN	Prohibitin-2 OS=Homo sapiens GN=PHB2 PE=1 SV=2	16	298	104.19																																0.386152	-0.247039	0.67619	n.s	-0.367413
IMDH2_HUMAN	Inosine-5'-monophosphate dehydrogenase 2 OS=Homo sapiens GN=IMPDH2 PE=1 SV=2	21	427	72.02																																0.294935	-0.247339	0.614534	n.s	-0.367832
HIBCH_HUMAN	3-hydroxyisobutyryl-CoA hydrolase, mitochondrial OS=Homo sapiens GN=HIBCH PE=1 SV=2	7	130	57.02																																0.40533	-0.247795	0.692536	n.s	-0.368467
THYN1_HUMAN	Thymocyte nuclear protein 1 OS=Homo sapiens GN=THYN1 PE=1 SV=1	7	74	54.4																																0.2881	-0.248044	0.610394	n.s	-0.368814
PAK2_HUMAN	Serine/threonine-protein kinase PAK 2 OS=Homo sapiens GN=PAK2 PE=1 SV=3	11	204	75.02																																0.418946	-0.248065	0.697854	n.s	-0.368843
VAPA_HUMAN	Vesicle-associated membrane protein-associated protein A OS=Homo sapiens GN=VAPA PE=1 SV=3	2	25	61.51																																0.798592	-0.249273	0.920593	n.s	-0.370526
THAS_HUMAN	Thromboxane-A synthase OS=Homo sapiens GN=TBXAS1 PE=1 SV=3	4	27	68.64																																0.547993	-0.249766	0.788214	n.s	-0.371214
OXSR1_HUMAN	Serine/threonine-protein kinase OSR1 OS=Homo sapiens GN=OXSR1 PE=1 SV=1	4	40	66.05																																0.360795	-0.249879	0.657791	n.s	-0.371371
LEG10_HUMAN	Galectin-10 OS=Homo sapiens GN=CLC PE=1 SV=3	8	130	89.4																																0.741445	-0.250488	0.89392	n.s	-0.37222
STMN1_HUMAN	Stathmin OS=Homo sapiens GN=STMN1 PE=1 SV=3	13	512	116.15																																0.303014	-0.251003	0.618966	n.s	-0.372938
CWC15_HUMAN	Spliceosome-associated protein CWC15 homolog OS=Homo sapiens GN=CWC15 PE=1 SV=2	2	31	63.49																																0.357029	-0.251105	0.65744	n.s	-0.37308
ELF1_HUMAN	ETS-related transcription factor Elf-1 OS=Homo sapiens GN=ELF1 PE=1 SV=2	7	43	84.37																																0.428519	-0.251281	0.700626	n.s	-0.373325
RBM22_HUMAN	Pre-mRNA-splicing factor RBM22 OS=Homo sapiens GN=RBM22 PE=1 SV=1	4	17	50.16																																0.348703	-0.251342	0.648095	n.s	-0.37341
SATB1_HUMAN	DNA-binding protein SATB1 OS=Homo sapiens GN=SATB1 PE=1 SV=1	3	10	62.35																																0.394495	-0.252463	0.684287	n.s	-0.374972
UBE2O_HUMAN	(E3-independent) E2 ubiquitin-conjugating enzyme OS=Homo sapiens GN=UBE2O PE=1 SV=3	4	25	43.2																																0.735939	-0.252516	0.890873	n.s	-0.375047
MA7D1_HUMAN	MAP7 domain-containing protein 1 OS=Homo sapiens GN=MAP7D1 PE=1 SV=1	3	24	33.19																																0.243283	-0.252713	0.575602	n.s	-0.375322
SPF27_HUMAN	Pre-mRNA-splicing factor SPF27 OS=Homo sapiens GN=BCAS2 PE=1 SV=1	5	66	92.89																																0.339891	-0.253386	0.642196	n.s	-0.376258
CBX5_HUMAN	Chromobox protein homolog 5 OS=Homo sapiens GN=CBX5 PE=1 SV=1	8	91	102.58																																0.25587	-0.254922	0.584566	n.s	-0.378399
TRUA_HUMAN	tRNA pseudouridine synthase A, mitochondrial OS=Homo sapiens GN=PUS1 PE=1 SV=3	2	28	41.25																																0.365612	-0.255979	0.662031	n.s	-0.379873
MMRN1_HUMAN	Multimerin-1 OS=Homo sapiens GN=MMRN1 PE=1 SV=3	14	46	88.86																																0.575705	-0.256104	0.802031	n.s	-0.380047
RL8_HUMAN	60S ribosomal protein L8 OS=Homo sapiens GN=RPL8 PE=1 SV=2	14	204	76.6																																0.387472	-0.256358	0.677509	n.s	-0.380401
TIM50_HUMAN	Mitochondrial import inner membrane translocase subunit TIM50 OS=Homo sapiens GN=TIMM50 PE=1 SV=2	3	20	35.79																																0.426164	-0.256491	0.700608	n.s	-0.380587
SEPT6_HUMAN	Septin-6 OS=Homo sapiens GN=SEPT6 PE=1 SV=4	10	133	96.03																																0.261719	-0.257052	0.587824	n.s	-0.381368
OCAD1_HUMAN	OCIA domain-containing protein 1 OS=Homo sapiens GN=OCIAD1 PE=1 SV=1	5	46	45.45																																0.369052	-0.257875	0.664238	n.s	-0.382515
TAGL3_HUMAN	Transgelin-3 OS=Homo sapiens GN=TAGLN3 PE=1 SV=2	3	574	99.43																																0.35721	-0.258813	0.656762	n.s	-0.383823
P3H1_HUMAN	Prolyl 3-hydroxylase 1 OS=Homo sapiens GN=P3H1 PE=1 SV=2	3	16	68.74																																0.388007	-0.259194	0.677454	n.s	-0.384354
GOGA2_HUMAN	Golgin subfamily A member 2 OS=Homo sapiens GN=GOLGA2 PE=1 SV=3	2	7	42.51																																0.417868	-0.259505	0.69703	n.s	-0.384788
NCF1_HUMAN	Neutrophil cytosol factor 1 OS=Homo sapiens GN=NCF1 PE=1 SV=3	6	119	33.47																																0.357124	-0.259524	0.657108	n.s	-0.384814
SCOT1_HUMAN	Succinyl-CoA:3-ketoacid coenzyme A transferase 1, mitochondrial OS=Homo sapiens GN=OXCT1 PE=1 SV=1	13	230	144.77																																0.3133	-0.260472	0.620376	n.s	-0.386135
RM49_HUMAN	39S ribosomal protein L49, mitochondrial OS=Homo sapiens GN=MRPL49 PE=1 SV=1	3	50	65.93																																0.494142	-0.261477	0.747147	n.s	-0.387537
PSPC1_HUMAN	Paraspeckle component 1 OS=Homo sapiens GN=PSPC1 PE=1 SV=1	12	260	81.02																																0.321443	-0.261685	0.624099	n.s	-0.387826
CREG1_HUMAN	Protein CREG1 OS=Homo sapiens GN=CREG1 PE=1 SV=1	3	163	113.5																																0.406823	-0.262966	0.69212	n.s	-0.389612
ANXA7_HUMAN	Annexin A7 OS=Homo sapiens GN=ANXA7 PE=1 SV=3	9	172	99.05																																0.160435	-0.264203	0.4797	n.s	-0.391335
MBD1_HUMAN	Methyl-CpG-binding domain protein 1 OS=Homo sapiens GN=MBD1 PE=1 SV=2	3	5	31.81																																0.447352	-0.264931	0.712427	n.s	-0.39235
RBM26_HUMAN	RNA-binding protein 26 OS=Homo sapiens GN=RBM26 PE=1 SV=3	3	26	53.46																																0.531544	-0.266068	0.776223	n.s	-0.393935
ZRAB2_HUMAN	Zinc finger Ran-binding domain-containing protein 2 OS=Homo sapiens GN=ZRANB2 PE=1 SV=2	6	105	43.88																																0.294582	-0.26669	0.614332	n.s	-0.394801
SMRD2_HUMAN	SWI/SNF-related matrix-associated actin-dependent regulator of chromatin subfamily D member 2 OS=Homo sapiens GN=SMARCD2 PE=1 SV=3	5	61	55.41																																0.384712	-0.269279	0.675647	n.s	-0.39841
EPS15_HUMAN	Epidermal growth factor receptor substrate 15 OS=Homo sapiens GN=EPS15 PE=1 SV=2	3	47	51.76																																0.250016	-0.269686	0.578932	n.s	-0.398977
TCOF_HUMAN	Treacle protein OS=Homo sapiens GN=TCOF1 PE=1 SV=3	24	287	88.64																																0.228899	-0.270104	0.562719	n.s	-0.39956
RS15A_HUMAN	40S ribosomal protein S15a OS=Homo sapiens GN=RPS15A PE=1 SV=2	11	252	133.17																																0.631352	-0.271919	0.83344	n.s	-0.40209
NDUA8_HUMAN	NADH dehydrogenase [ubiquinone] 1 alpha subcomplex subunit 8 OS=Homo sapiens GN=NDUFA8 PE=1 SV=3	6	83	79.04																																0.139175	-0.271962	0.449873	n.s	-0.40215
COPB_HUMAN	Coatomer subunit beta OS=Homo sapiens GN=COPB1 PE=1 SV=3	3	7	39.95																																0.486596	-0.272108	0.742782	n.s	-0.402352
SIN3A_HUMAN	Paired amphipathic helix protein Sin3a OS=Homo sapiens GN=SIN3A PE=1 SV=2	2	10	59.76																																0.653366	-0.272673	0.847074	n.s	-0.40314
VAT1_HUMAN	Synaptic vesicle membrane protein VAT-1 homolog OS=Homo sapiens GN=VAT1 PE=1 SV=2	5	80	54.93																																0.555566	-0.272912	0.795281	n.s	-0.403473
ABRAL_HUMAN	Costars family protein ABRACL OS=Homo sapiens GN=ABRACL PE=1 SV=1	3	22	65.13																																0.281816	-0.274153	0.608396	n.s	-0.405203
COA4_HUMAN	Cytochrome c oxidase assembly factor 4 homolog, mitochondrial OS=Homo sapiens GN=COA4 PE=1 SV=2	2	6	62.76																																0.388763	-0.275062	0.677785	n.s	-0.40647
TOP1_HUMAN	DNA topoisomerase 1 OS=Homo sapiens GN=TOP1 PE=1 SV=2	7	78	48.96																																0.301618	-0.275096	0.618756	n.s	-0.406517
PDIP3_HUMAN	Polymerase delta-interacting protein 3 OS=Homo sapiens GN=POLDIP3 PE=1 SV=2	9	120	52.97																																0.445664	-0.275512	0.711634	n.s	-0.407097
ACL6A_HUMAN	Actin-like protein 6A OS=Homo sapiens GN=ACTL6A PE=1 SV=1	11	192	77.53																																0.22166	-0.275678	0.554035	n.s	-0.407329
SRP54_HUMAN	Signal recognition particle 54 kDa protein OS=Homo sapiens GN=SRP54 PE=1 SV=1	4	23	70.24																																0.54932	-0.278052	0.789648	n.s	-0.410637
SETLP_HUMAN	Protein SETSIP OS=Homo sapiens GN=SETSIP PE=1 SV=1	9	748	75.7																																0.260807	-0.278622	0.58965	n.s	-0.411431
XRCC1_HUMAN	DNA repair protein XRCC1 OS=Homo sapiens GN=XRCC1 PE=1 SV=2	2	29	73.26																																0.419908	-0.278805	0.697029	n.s	-0.411687
CNBP_HUMAN	Cellular nucleic acid-binding protein OS=Homo sapiens GN=CNBP PE=1 SV=1	4	95	93.33																																0.289939	-0.279134	0.613204	n.s	-0.412146
CAH5B_HUMAN	Carbonic anhydrase 5B, mitochondrial OS=Homo sapiens GN=CA5B PE=1 SV=1	3	7	48.43																																0.340364	-0.279477	0.642076	n.s	-0.412624
STRBP_HUMAN	Spermatid perinuclear RNA-binding protein OS=Homo sapiens GN=STRBP PE=1 SV=1	8	304	78.98																																0.330724	-0.281565	0.635415	n.s	-0.415534
ZN326_HUMAN	DBIRD complex subunit ZNF326 OS=Homo sapiens GN=ZNF326 PE=1 SV=2	5	68	45.49																																0.460329	-0.281917	0.72062	n.s	-0.416024
ODPX_HUMAN	Pyruvate dehydrogenase protein X component, mitochondrial OS=Homo sapiens GN=PDHX PE=1 SV=3	4	6	47.64																																0.273402	-0.28251	0.597786	n.s	-0.41685
UTP18_HUMAN	U3 small nucleolar RNA-associated protein 18 homolog OS=Homo sapiens GN=UTP18 PE=1 SV=3	2	9	45.54																																0.305292	-0.282886	0.618862	n.s	-0.417374
NDKA_HUMAN	Nucleoside diphosphate kinase A OS=Homo sapiens GN=NME1 PE=1 SV=1	10	332	77.08																																0.316363	-0.28368	0.622831	n.s	-0.418481
ATPD_HUMAN	ATP synthase subunit delta, mitochondrial OS=Homo sapiens GN=ATP5D PE=1 SV=2	2	68	81.23																																0.168897	-0.284706	0.483835	n.s	-0.419911
PSA4_HUMAN	Proteasome subunit alpha type-4 OS=Homo sapiens GN=PSMA4 PE=1 SV=1	14	358	158.06																																0.33177	-0.286289	0.635383	n.s	-0.422118
PPIF_HUMAN	Peptidyl-prolyl cis-trans isomerase F, mitochondrial OS=Homo sapiens GN=PPIF PE=1 SV=1	6	159	110.28																																0.215451	-0.286815	0.545932	n.s	-0.422851
TRA2B_HUMAN	Transformer-2 protein homolog beta OS=Homo sapiens GN=TRA2B PE=1 SV=1	10	193	98.94																																0.344524	-0.287491	0.644836	n.s	-0.423793
PSD13_HUMAN	26S proteasome non-ATPase regulatory subunit 13 OS=Homo sapiens GN=PSMD13 PE=1 SV=2	4	17	62.58																																0.467772	-0.288018	0.728458	n.s	-0.424527
RAP1A_HUMAN	Ras-related protein Rap-1A OS=Homo sapiens GN=RAP1A PE=1 SV=1	9	303	111.56																																0.567474	-0.288232	0.797063	n.s	-0.424825
DCTP1_HUMAN	dCTP pyrophosphatase 1 OS=Homo sapiens GN=DCTPP1 PE=1 SV=1	4	62	68.51																																0.310798	-0.289007	0.620041	n.s	-0.425906
TBA1C_HUMAN	Tubulin alpha-1C chain OS=Homo sapiens GN=TUBA1C PE=1 SV=1	12	1700	142.57																																0.255378	-0.28915	0.584558	n.s	-0.426105
RANB3_HUMAN	Ran-binding protein 3 OS=Homo sapiens GN=RANBP3 PE=1 SV=1	6	48	83.35																																0.315661	-0.289696	0.622474	n.s	-0.426866
VPS25_HUMAN	Vacuolar protein-sorting-associated protein 25 OS=Homo sapiens GN=VPS25 PE=1 SV=1	2	4	49.82																																0.671803	-0.290231	0.860253	n.s	-0.427611
NNRE_HUMAN	NAD(P)H-hydrate epimerase OS=Homo sapiens GN=APOA1BP PE=1 SV=2	2	14	92.66																																0.299498	-0.291104	0.618653	n.s	-0.428829
GGH_HUMAN	Gamma-glutamyl hydrolase OS=Homo sapiens GN=GGH PE=1 SV=2	5	60	57.47																																0.269606	-0.291794	0.593827	n.s	-0.42979
H15_HUMAN	Histone H1.5 OS=Homo sapiens GN=HIST1H1B PE=1 SV=3	19	1383	122.78																																0.469739	-0.292248	0.730094	n.s	-0.430423
ROA3_HUMAN	Heterogeneous nuclear ribonucleoprotein A3 OS=Homo sapiens GN=HNRNPA3 PE=1 SV=2	40	1342	125.27																																0.276457	-0.292281	0.601169	n.s	-0.430469
WRIP1_HUMAN	ATPase WRNIP1 OS=Homo sapiens GN=WRNIP1 PE=1 SV=2	5	29	59.02																																0.428611	-0.293558	0.700299	n.s	-0.432248
RL23_HUMAN	60S ribosomal protein L23 OS=Homo sapiens GN=RPL23 PE=1 SV=1	15	266	93.63																																0.302202	-0.29391	0.618363	n.s	-0.43274
PRP19_HUMAN	Pre-mRNA-processing factor 19 OS=Homo sapiens GN=PRPF19 PE=1 SV=1	28	456	123.52																																0.364272	-0.294265	0.660605	n.s	-0.433234
DEK_HUMAN	Protein DEK OS=Homo sapiens GN=DEK PE=1 SV=1	14	270	95.5																																0.476471	-0.294442	0.735777	n.s	-0.43348
SP100_HUMAN	Nuclear autoantigen Sp-100 OS=Homo sapiens GN=SP100 PE=1 SV=3	10	1163	52.48																																0.181775	-0.294539	0.50795	n.s	-0.433616
CN166_HUMAN	UPF0568 protein C14orf166 OS=Homo sapiens GN=C14orf166 PE=1 SV=1	11	195	124.2																																0.375857	-0.294547	0.668439	n.s	-0.433627
EXOS5_HUMAN	Exosome complex component RRP46 OS=Homo sapiens GN=EXOSC5 PE=1 SV=1	4	12	75.95																																0.384751	-0.296497	0.67522	n.s	-0.436344
ATX2L_HUMAN	Ataxin-2-like protein OS=Homo sapiens GN=ATXN2L PE=1 SV=2	5	43	83.72																																0.209937	-0.297492	0.539387	n.s	-0.437732
UBP2L_HUMAN	Ubiquitin-associated protein 2-like OS=Homo sapiens GN=UBAP2L PE=1 SV=2	8	134	72.74																																0.320943	-0.297668	0.624142	n.s	-0.437977
RS20_HUMAN	40S ribosomal protein S20 OS=Homo sapiens GN=RPS20 PE=1 SV=1	9	218	62.21																																0.360249	-0.298183	0.6583	n.s	-0.438695
SYEP_HUMAN	Bifunctional glutamate/proline--tRNA ligase OS=Homo sapiens GN=EPRS PE=1 SV=5	21	307	77																																0.361444	-0.298476	0.658473	n.s	-0.439103
GMPR2_HUMAN	GMP reductase 2 OS=Homo sapiens GN=GMPR2 PE=1 SV=1	3	16	52.59																																0.396976	-0.29871	0.686104	n.s	-0.439429
FUS_HUMAN	RNA-binding protein FUS OS=Homo sapiens GN=FUS PE=1 SV=1	14	256	94.59																																0.399069	-0.298807	0.689222	n.s	-0.439565
ROA0_HUMAN	Heterogeneous nuclear ribonucleoprotein A0 OS=Homo sapiens GN=HNRNPA0 PE=1 SV=1	19	510	103.32																																0.16579	-0.300929	0.480109	n.s	-0.442522
PQBP1_HUMAN	Polyglutamine-binding protein 1 OS=Homo sapiens GN=PQBP1 PE=1 SV=1	2	17	69.13																																0.474877	-0.302706	0.734739	n.s	-0.444998
EFTS_HUMAN	Elongation factor Ts, mitochondrial OS=Homo sapiens GN=TSFM PE=1 SV=2	2	13	87.22																																0.427941	-0.303196	0.701601	n.s	-0.445682
STK24_HUMAN	Serine/threonine-protein kinase 24 OS=Homo sapiens GN=STK24 PE=1 SV=1	3	30	41.51																																0.29717	-0.303462	0.615971	n.s	-0.446052
SRSF5_HUMAN	Serine/arginine-rich splicing factor 5 OS=Homo sapiens GN=SRSF5 PE=1 SV=1	6	163	64.07																																0.309406	-0.303799	0.620368	n.s	-0.446523
CIRBP_HUMAN	Cold-inducible RNA-binding protein OS=Homo sapiens GN=CIRBP PE=1 SV=1	5	74	83.7																																0.199858	-0.304178	0.527079	n.s	-0.44705
SR140_HUMAN	U2 snRNP-associated SURP motif-containing protein OS=Homo sapiens GN=U2SURP PE=1 SV=2	4	28	64.7																																0.31199	-0.305059	0.62035	n.s	-0.448278
SNW1_HUMAN	SNW domain-containing protein 1 OS=Homo sapiens GN=SNW1 PE=1 SV=1	8	78	49.45																																0.336966	-0.306272	0.641227	n.s	-0.44997
MCCB_HUMAN	Methylcrotonoyl-CoA carboxylase beta chain, mitochondrial OS=Homo sapiens GN=MCCC2 PE=1 SV=1	12	124	86.49																																0.237366	-0.307054	0.570059	n.s	-0.451058
PPIA_HUMAN	Peptidyl-prolyl cis-trans isomerase A OS=Homo sapiens GN=PPIA PE=1 SV=2	18	1900	179.37																																0.202678	-0.309664	0.530422	n.s	-0.454696
EVL_HUMAN	Ena/VASP-like protein OS=Homo sapiens GN=EVL PE=1 SV=2	8	79	49.93																																0.306506	-0.310408	0.618702	n.s	-0.455733
RL27A_HUMAN	60S ribosomal protein L27a OS=Homo sapiens GN=RPL27A PE=1 SV=2	6	86	82.18																																0.413504	-0.311527	0.695571	n.s	-0.457293
AN32D_HUMAN	Acidic leucine-rich nuclear phosphoprotein 32 family member D OS=Homo sapiens GN=ANP32D PE=2 SV=2	5	756	46.13																																0.203412	-0.311737	0.531761	n.s	-0.457586
PCCB_HUMAN	Propionyl-CoA carboxylase beta chain, mitochondrial OS=Homo sapiens GN=PCCB PE=1 SV=3	10	54	51.22																																0.198759	-0.312182	0.526502	n.s	-0.458206
GSTM2_HUMAN	Glutathione S-transferase Mu 2 OS=Homo sapiens GN=GSTM2 PE=1 SV=2	5	48	45.75																																0.438525	-0.31328	0.707317	n.s	-0.459736
IMPA1_HUMAN	Inositol monophosphatase 1 OS=Homo sapiens GN=IMPA1 PE=1 SV=1	8	138	66.39																																0.203708	-0.31346	0.531374	n.s	-0.459987
PSMF1_HUMAN	Proteasome inhibitor PI31 subunit OS=Homo sapiens GN=PSMF1 PE=1 SV=2	3	8	43.75																																0.226155	-0.313501	0.561749	n.s	-0.460045
AN32C_HUMAN	Acidic leucine-rich nuclear phosphoprotein 32 family member C OS=Homo sapiens GN=ANP32C PE=2 SV=1	2	167	86.62																																0.238446	-0.313928	0.570933	n.s	-0.460639
COQ5_HUMAN	2-methoxy-6-polyprenyl-1,4-benzoquinol methylase, mitochondrial OS=Homo sapiens GN=COQ5 PE=1 SV=2	5	25	66.22																																0.338365	-0.314708	0.642356	n.s	-0.461726
UCRI_HUMAN	Cytochrome b-c1 complex subunit Rieske, mitochondrial OS=Homo sapiens GN=UQCRFS1 PE=1 SV=2	3	21	73.13																																0.384198	-0.314727	0.675241	n.s	-0.461753
RBM8A_HUMAN	RNA-binding protein 8A OS=Homo sapiens GN=RBM8A PE=1 SV=1	6	70	72.24																																0.363666	-0.314932	0.660008	n.s	-0.462039
RL13A_HUMAN	60S ribosomal protein L13a OS=Homo sapiens GN=RPL13A PE=1 SV=2	4	21	38.89																																0.577983	-0.315119	0.802867	n.s	-0.4623
RDH14_HUMAN	Retinol dehydrogenase 14 OS=Homo sapiens GN=RDH14 PE=1 SV=1	2	4	43.39																																0.598861	-0.315128	0.817156	n.s	-0.462312
ILF2_HUMAN	Interleukin enhancer-binding factor 2 OS=Homo sapiens GN=ILF2 PE=1 SV=2	14	251	128.92																																0.282456	-0.315701	0.608679	n.s	-0.46311
GLOD4_HUMAN	Glyoxalase domain-containing protein 4 OS=Homo sapiens GN=GLOD4 PE=1 SV=1	12	221	77.78																																0.187256	-0.316791	0.515438	n.s	-0.46463
UBQL4_HUMAN	Ubiquilin-4 OS=Homo sapiens GN=UBQLN4 PE=1 SV=2	2	92	51.44																																0.235268	-0.316862	0.568445	n.s	-0.464729
COQ9_HUMAN	Ubiquinone biosynthesis protein COQ9, mitochondrial OS=Homo sapiens GN=COQ9 PE=1 SV=1	5	51	73.46																																0.195827	-0.317194	0.522789	n.s	-0.465191
HBB_HUMAN	Hemoglobin subunit beta OS=Homo sapiens GN=HBB PE=1 SV=2	26	6169	158.11																																0.569538	-0.317464	0.798555	n.s	-0.465568
COX7C_HUMAN	Cytochrome c oxidase subunit 7C, mitochondrial OS=Homo sapiens GN=COX7C PE=1 SV=1	4	112	44.14																																0.17318	-0.31838	0.49198	n.s	-0.466844
AL7A1_HUMAN	Alpha-aminoadipic semialdehyde dehydrogenase OS=Homo sapiens GN=ALDH7A1 PE=1 SV=5	10	23	71.89																																0.440266	-0.318769	0.708691	n.s	-0.467386
RL24_HUMAN	60S ribosomal protein L24 OS=Homo sapiens GN=RPL24 PE=1 SV=1	5	127	71.61																																0.150675	-0.318999	0.468679	n.s	-0.467707
SPF45_HUMAN	Splicing factor 45 OS=Homo sapiens GN=RBM17 PE=1 SV=1	4	34	52.21																																0.292515	-0.319118	0.612694	n.s	-0.467874
DYL1_HUMAN	Dynein light chain 1, cytoplasmic OS=Homo sapiens GN=DYNLL1 PE=1 SV=1	2	11	68.5																																0.761614	-0.320147	0.904109	n.s	-0.469306
RSU1_HUMAN	Ras suppressor protein 1 OS=Homo sapiens GN=RSU1 PE=1 SV=3	10	158	89.9																																0.634472	-0.320193	0.834794	n.s	-0.469371
DLDH_HUMAN	Dihydrolipoyl dehydrogenase, mitochondrial OS=Homo sapiens GN=DLD PE=1 SV=2	21	480	129.53																																0.145774	-0.320807	0.461844	n.s	-0.470227
SART3_HUMAN	Squamous cell carcinoma antigen recognized by T-cells 3 OS=Homo sapiens GN=SART3 PE=1 SV=1	5	46	73.13																																0.220656	-0.321667	0.552681	n.s	-0.471425
RPAB3_HUMAN		4	8	94.86																																0.191654	-0.321928	0.518592	n.s	-0.471789
DBLOH_HUMAN	Diablo homolog, mitochondrial OS=Homo sapiens GN=DIABLO PE=1 SV=1	6	83	121.79																																0.175148	-0.322232	0.495805	n.s	-0.472214
RL35_HUMAN	60S ribosomal protein L35 OS=Homo sapiens GN=RPL35 PE=1 SV=2	12	139	89.89																																0.192108	-0.322462	0.518649	n.s	-0.472534
RL29_HUMAN	60S ribosomal protein L29 OS=Homo sapiens GN=RPL29 PE=1 SV=2	5	94	84.49																																0.433621	-0.322998	0.705592	n.s	-0.473281
41_HUMAN	Protein 4.1 OS=Homo sapiens GN=EPB41 PE=1 SV=4	16	76	99.03																																0.610917	-0.324458	0.821424	n.s	-0.475316
ATPB_HUMAN	ATP synthase subunit beta, mitochondrial OS=Homo sapiens GN=ATP5B PE=1 SV=3	53	3848	158.39																																0.0803579	-0.325604	0.357279	n.s	-0.476913
PREP_HUMAN	Presequence protease, mitochondrial OS=Homo sapiens GN=PITRM1 PE=1 SV=3	6	27	51.67																																0.440938	-0.325713	0.709296	n.s	-0.477065
PYR1_HUMAN	CAD protein OS=Homo sapiens GN=CAD PE=1 SV=3	8	59	86.55																																0.447691	-0.325826	0.712019	n.s	-0.477223
EWS_HUMAN	RNA-binding protein EWS OS=Homo sapiens GN=EWSR1 PE=1 SV=1	10	253	142.33																																0.16022	-0.326402	0.479657	n.s	-0.478025
SODC_HUMAN	Superoxide dismutase [Cu-Zn] OS=Homo sapiens GN=SOD1 PE=1 SV=2	12	494	180.45																																0.0678421	-0.326766	0.33118	n.s	-0.478532
EXOS6_HUMAN	Exosome complex component MTR3 OS=Homo sapiens GN=EXOSC6 PE=1 SV=1	2	10	73.27																																0.462848	-0.327138	0.724088	n.s	-0.479051
ILEU_HUMAN	Leukocyte elastase inhibitor OS=Homo sapiens GN=SERPINB1 PE=1 SV=1	38	1942	152.25																																0.305266	-0.328548	0.619336	n.s	-0.481015
ACOX1_HUMAN	Peroxisomal acyl-coenzyme A oxidase 1 OS=Homo sapiens GN=ACOX1 PE=1 SV=3	4	7	59.2																																0.325087	-0.328681	0.630152	n.s	-0.481201
TIM13_HUMAN	Mitochondrial import inner membrane translocase subunit Tim13 OS=Homo sapiens GN=TIMM13 PE=1 SV=1	3	38	106.33																																0.31625	-0.32902	0.623121	n.s	-0.481674
KCY_HUMAN	UMP-CMP kinase OS=Homo sapiens GN=CMPK1 PE=1 SV=3	6	171	79.79																																0.050525	-0.329675	0.280408	n.s	-0.482587
NOP56_HUMAN	Nucleolar protein 56 OS=Homo sapiens GN=NOP56 PE=1 SV=4	21	333	117.83																																0.249912	-0.330873	0.579814	n.s	-0.484256
ETFA_HUMAN	Electron transfer flavoprotein subunit alpha, mitochondrial OS=Homo sapiens GN=ETFA PE=1 SV=1	20	868	98.69																																0.110493	-0.331071	0.41168	n.s	-0.484532
NGAL_HUMAN	Neutrophil gelatinase-associated lipocalin OS=Homo sapiens GN=LCN2 PE=1 SV=2	4	23	82.54																																0.694276	-0.331121	0.867211	n.s	-0.484602
NP1L1_HUMAN	Nucleosome assembly protein 1-like 1 OS=Homo sapiens GN=NAP1L1 PE=1 SV=1	8	191	79.64																																0.165645	-0.332299	0.480271	n.s	-0.486244
VPS35_HUMAN	Vacuolar protein sorting-associated protein 35 OS=Homo sapiens GN=VPS35 PE=1 SV=2	7	53	81.84																																0.734795	-0.332852	0.89039	n.s	-0.487015
CDC5L_HUMAN	Cell division cycle 5-like protein OS=Homo sapiens GN=CDC5L PE=1 SV=2	19	160	82.32																																0.0635851	-0.334843	0.319528	n.s	-0.48979
LYPA1_HUMAN	Acyl-protein thioesterase 1 OS=Homo sapiens GN=LYPLA1 PE=1 SV=1	6	95	69.78																																0.184051	-0.334851	0.51014	n.s	-0.489801
TRXR1_HUMAN	Thioredoxin reductase 1, cytoplasmic OS=Homo sapiens GN=TXNRD1 PE=1 SV=3	13	137	79.41																																0.240861	-0.335571	0.571566	n.s	-0.490805
RFC4_HUMAN	Replication factor C subunit 4 OS=Homo sapiens GN=RFC4 PE=1 SV=2	4	41	51.28																																0.214118	-0.337081	0.544861	n.s	-0.492908
PPT1_HUMAN	Palmitoyl-protein thioesterase 1 OS=Homo sapiens GN=PPT1 PE=1 SV=1	9	154	109.65																																0.254586	-0.337884	0.584984	n.s	-0.494028
TERF2_HUMAN	Telomeric repeat-binding factor 2 OS=Homo sapiens GN=TERF2 PE=1 SV=3	3	16	48.09																																0.41263	-0.338163	0.696059	n.s	-0.494417
RS29_HUMAN	40S ribosomal protein S29 OS=Homo sapiens GN=RPS29 PE=1 SV=2	3	63	42.15																																0.311893	-0.338504	0.620672	n.s	-0.494892
LMAN1_HUMAN	Protein ERGIC-53 OS=Homo sapiens GN=LMAN1 PE=1 SV=2	5	22	54.41																																0.204663	-0.340063	0.532125	n.s	-0.497064
UFM1_HUMAN	Ubiquitin-fold modifier 1 OS=Homo sapiens GN=UFM1 PE=1 SV=1	3	47	117.56																																0.182272	-0.340469	0.508744	n.s	-0.497631
3MG_HUMAN	DNA-3-methyladenine glycosylase OS=Homo sapiens GN=MPG PE=1 SV=3	4	16	80.41																																0.340429	-0.340799	0.641691	n.s	-0.498091
RT36_HUMAN	28S ribosomal protein S36, mitochondrial OS=Homo sapiens GN=MRPS36 PE=1 SV=2	6	66	73.93																																0.238526	-0.341479	0.570553	n.s	-0.499038
PLBL2_HUMAN	Putative phospholipase B-like 2 OS=Homo sapiens GN=PLBD2 PE=1 SV=2	2	27	56.53																																0.476563	-0.34153	0.735445	n.s	-0.499109
BCAM_HUMAN	Basal cell adhesion molecule OS=Homo sapiens GN=BCAM PE=1 SV=2	6	9	58.54																																0.220099	-0.342536	0.551862	n.s	-0.500511
CALR_HUMAN	Calreticulin OS=Homo sapiens GN=CALR PE=1 SV=1	40	2281	135.06																																0.235762	-0.343019	0.567918	n.s	-0.501185
MPPA_HUMAN	Mitochondrial-processing peptidase subunit alpha OS=Homo sapiens GN=PMPCA PE=1 SV=2	6	41	58.59																																0.388721	-0.343664	0.678207	n.s	-0.502084
PP14B_HUMAN	Protein phosphatase 1 regulatory subunit 14B OS=Homo sapiens GN=PPP1R14B PE=1 SV=3	2	27	59.57																																0.30981	-0.3437	0.620139	n.s	-0.502135
RSSA_HUMAN	40S ribosomal protein SA OS=Homo sapiens GN=RPSA PE=1 SV=4	22	724	136.18																																0.20238	-0.344561	0.530222	n.s	-0.503335
IDHP_HUMAN	Isocitrate dehydrogenase [NADP], mitochondrial OS=Homo sapiens GN=IDH2 PE=1 SV=2	33	1504	104																																0.145978	-0.344721	0.461878	n.s	-0.503557
RL34_HUMAN	60S ribosomal protein L34 OS=Homo sapiens GN=RPL34 PE=1 SV=3	3	130	42.43																																0.261401	-0.34622	0.588214	n.s	-0.505646
ACSF2_HUMAN	Acyl-CoA synthetase family member 2, mitochondrial OS=Homo sapiens GN=ACSF2 PE=1 SV=2	2	9	40.8																																0.338786	-0.348516	0.642645	n.s	-0.508846
WDR61_HUMAN	WD repeat-containing protein 61 OS=Homo sapiens GN=WDR61 PE=1 SV=1	6	76	116.29																																0.156303	-0.350248	0.478716	n.s	-0.51126
HNRPD_HUMAN	Heterogeneous nuclear ribonucleoprotein D0 OS=Homo sapiens GN=HNRNPD PE=1 SV=1	29	1066	122.97																																0.255455	-0.351722	0.584177	n.s	-0.513315
VATG1_HUMAN	V-type proton ATPase subunit G 1 OS=Homo sapiens GN=ATP6V1G1 PE=1 SV=3	2	18	44.36																																0.374197	-0.352113	0.668468	n.s	-0.51386
UCHL5_HUMAN	Ubiquitin carboxyl-terminal hydrolase isozyme L5 OS=Homo sapiens GN=UCHL5 PE=1 SV=3	8	75	55.01																																0.227763	-0.353156	0.561659	n.s	-0.515314
TSN_HUMAN	Translin OS=Homo sapiens GN=TSN PE=1 SV=1	9	54	57.84																																0.383276	-0.353202	0.676103	n.s	-0.515378
HSP74_HUMAN	Heat shock 70 kDa protein 4 OS=Homo sapiens GN=HSPA4 PE=1 SV=4	30	570	75.35																																0.0539244	-0.353681	0.293153	n.s	-0.516046
KLC1_HUMAN	Kinesin light chain 1 OS=Homo sapiens GN=KLC1 PE=1 SV=2	2	9	52.26																																0.275751	-0.354303	0.600178	n.s	-0.516912
SYTL1_HUMAN	Synaptotagmin-like protein 1 OS=Homo sapiens GN=SYTL1 PE=1 SV=1	3	24	54.19																																0.267895	-0.355247	0.591695	n.s	-0.518227
ADDB_HUMAN	Beta-adducin OS=Homo sapiens GN=ADD2 PE=1 SV=3	8	12	81.47																																0.517675	-0.357171	0.762957	n.s	-0.52091
MYOF_HUMAN	Myoferlin OS=Homo sapiens GN=MYOF PE=1 SV=1	7	15	70.34																																0.555612	-0.357956	0.794871	n.s	-0.522004
PPAC_HUMAN	Low molecular weight phosphotyrosine protein phosphatase OS=Homo sapiens GN=ACP1 PE=1 SV=3	7	156	53.83																																0.0197353	-0.358154	0.163345	n.s	-0.522279
NP1L4_HUMAN	Nucleosome assembly protein 1-like 4 OS=Homo sapiens GN=NAP1L4 PE=1 SV=1	9	267	100.55																																0.07386	-0.358179	0.343055	n.s	-0.522314
HNRC4_HUMAN	Heterogeneous nuclear ribonucleoprotein C-like 4 OS=Homo sapiens GN=HNRNPCL4 PE=3 SV=1	13	3255	86.81																																0.232164	-0.361928	0.565517	n.s	-0.52754
UBA3_HUMAN	NEDD8-activating enzyme E1 catalytic subunit OS=Homo sapiens GN=UBA3 PE=1 SV=2	8	104	71																																0.0293856	-0.362302	0.204928	n.s	-0.528061
ATD3C_HUMAN	ATPase family AAA domain-containing protein 3C OS=Homo sapiens GN=ATAD3C PE=2 SV=2	3	52	34.22																																0.194008	-0.362453	0.521423	n.s	-0.528271
RUVB1_HUMAN	RuvB-like 1 OS=Homo sapiens GN=RUVBL1 PE=1 SV=1	26	503	96.68																																0.256183	-0.363164	0.584723	n.s	-0.529262
HDGF_HUMAN	Hepatoma-derived growth factor OS=Homo sapiens GN=HDGF PE=1 SV=1	20	605	108.64																																0.0927636	-0.364296	0.387243	n.s	-0.530839
ECI1_HUMAN	Enoyl-CoA delta isomerase 1, mitochondrial OS=Homo sapiens GN=ECI1 PE=1 SV=1	8	91	78.15																																0.235581	-0.36442	0.568053	n.s	-0.531012
PSA1_HUMAN	Proteasome subunit alpha type-1 OS=Homo sapiens GN=PSMA1 PE=1 SV=1	17	248	106.85																																0.192323	-0.366934	0.518643	n.s	-0.534517
MIF_HUMAN	Macrophage migration inhibitory factor OS=Homo sapiens GN=MIF PE=1 SV=4	4	202	75.98																																0.131569	-0.367297	0.443257	n.s	-0.535023
H2AJ_HUMAN	Histone H2A.J OS=Homo sapiens GN=H2AFJ PE=1 SV=1	5	6446	86.47																																0.216746	-0.369125	0.547472	n.s	-0.53757
CBX1_HUMAN	Chromobox protein homolog 1 OS=Homo sapiens GN=CBX1 PE=1 SV=1	4	289	88.43																																0.117591	-0.370389	0.422975	n.s	-0.539332
PFD2_HUMAN	Prefoldin subunit 2 OS=Homo sapiens GN=PFDN2 PE=1 SV=1	3	54	58.92																																0.12609	-0.370851	0.437111	n.s	-0.539976
ATPO_HUMAN	ATP synthase subunit O, mitochondrial OS=Homo sapiens GN=ATP5O PE=1 SV=1	13	329	136.61																																0.0530989	-0.373146	0.290646	n.s	-0.543174
ITPA_HUMAN	Inosine triphosphate pyrophosphatase OS=Homo sapiens GN=ITPA PE=1 SV=2	3	20	72.48																																0.455726	-0.37323	0.717169	n.s	-0.543292
CBX3_HUMAN	Chromobox protein homolog 3 OS=Homo sapiens GN=CBX3 PE=1 SV=4	8	236	69.93																																0.136896	-0.374075	0.449185	n.s	-0.544469
DDX18_HUMAN	ATP-dependent RNA helicase DDX18 OS=Homo sapiens GN=DDX18 PE=1 SV=2	6	21	74.21																																0.165112	-0.374369	0.480471	n.s	-0.544879
TADBP_HUMAN	TAR DNA-binding protein 43 OS=Homo sapiens GN=TARDBP PE=1 SV=1	9	237	93.74																																0.261234	-0.374721	0.588947	n.s	-0.545369
PMVK_HUMAN	Phosphomevalonate kinase OS=Homo sapiens GN=PMVK PE=1 SV=3	3	35	55.69																																0.54658	-0.374823	0.788552	n.s	-0.545511
SAHH2_HUMAN	Adenosylhomocysteinase 2 OS=Homo sapiens GN=AHCYL1 PE=1 SV=2	3	35	74.42																																0.270943	-0.375249	0.595129	n.s	-0.546106
UMPS_HUMAN	Uridine 5'-monophosphate synthase OS=Homo sapiens GN=UMPS PE=1 SV=1	5	13	100.3																																0.24993	-0.376767	0.579295	n.s	-0.548221
PNKD_HUMAN	Probable hydrolase PNKD OS=Homo sapiens GN=PNKD PE=1 SV=2	2	9	111.51																																0.596174	-0.376881	0.816751	n.s	-0.548381
DNJC9_HUMAN	DnaJ homolog subfamily C member 9 OS=Homo sapiens GN=DNAJC9 PE=1 SV=1	6	68	50.74																																0.176028	-0.37699	0.497119	n.s	-0.548532
SRC8_HUMAN	Src substrate cortactin OS=Homo sapiens GN=CTTN PE=1 SV=2	7	22	66.09																																0.530412	-0.379733	0.776466	n.s	-0.552356
PARP1_HUMAN	Poly [ADP-ribose] polymerase 1 OS=Homo sapiens GN=PARP1 PE=1 SV=4	47	1087	84.59																																0.116722	-0.379785	0.423669	n.s	-0.552427
CD99_HUMAN	CD99 antigen OS=Homo sapiens GN=CD99 PE=1 SV=1	3	44	74.3																																0.338232	-0.380055	0.642614	n.s	-0.552804
ACSL5_HUMAN	Long-chain-fatty-acid--CoA ligase 5 OS=Homo sapiens GN=ACSL5 PE=1 SV=1	2	3	45.29																																0.31096	-0.38046	0.619846	n.s	-0.553368
HINT1_HUMAN	Histidine triad nucleotide-binding protein 1 OS=Homo sapiens GN=HINT1 PE=1 SV=2	11	236	111.72																																0.0764304	-0.381132	0.349563	n.s	-0.554305
ODBA_HUMAN	2-oxoisovalerate dehydrogenase subunit alpha, mitochondrial OS=Homo sapiens GN=BCKDHA PE=1 SV=2	11	85	102.48																																0.227098	-0.383782	0.560598	n.s	-0.557998
FAAA_HUMAN	Fumarylacetoacetase OS=Homo sapiens GN=FAH PE=1 SV=2	13	199	65.93																																0.238614	-0.385909	0.570194	n.s	-0.560962
HPCL1_HUMAN	Hippocalcin-like protein 1 OS=Homo sapiens GN=HPCAL1 PE=1 SV=3	3	24	39.77																																0.179503	-0.387465	0.503956	n.s	-0.563132
RBM25_HUMAN	RNA-binding protein 25 OS=Homo sapiens GN=RBM25 PE=1 SV=3	6	63	42.14																																0.556775	-0.387798	0.793687	n.s	-0.563596
DCUP_HUMAN	Uroporphyrinogen decarboxylase OS=Homo sapiens GN=UROD PE=1 SV=2	3	32	44.55																																0.26493	-0.388354	0.591702	n.s	-0.564371
SUMF2_HUMAN	Sulfatase-modifying factor 2 OS=Homo sapiens GN=SUMF2 PE=1 SV=2	7	95	74.94																																0.110818	-0.389032	0.411611	n.s	-0.565316
PB1_HUMAN	Protein polybromo-1 OS=Homo sapiens GN=PBRM1 PE=1 SV=1	2	4	46.69																																0.317648	-0.391018	0.622798	n.s	-0.568083
MPI_HUMAN	Mannose-6-phosphate isomerase OS=Homo sapiens GN=MPI PE=1 SV=2	9	58	86.77																																0.249116	-0.392695	0.579091	n.s	-0.570421
RL17_HUMAN	60S ribosomal protein L17 OS=Homo sapiens GN=RPL17 PE=1 SV=3	10	101	52																																0.213476	-0.394713	0.543806	n.s	-0.573233
ACS2L_HUMAN	Acetyl-coenzyme A synthetase 2-like, mitochondrial OS=Homo sapiens GN=ACSS1 PE=1 SV=2	6	48	61.18																																0.226272	-0.39477	0.560873	n.s	-0.573313
CATD_HUMAN	Cathepsin D OS=Homo sapiens GN=CTSD PE=1 SV=1	27	1292	152.96																																0.437372	-0.395574	0.707365	n.s	-0.574434
RPB2_HUMAN	DNA-directed RNA polymerase II subunit RPB2 OS=Homo sapiens GN=POLR2B PE=1 SV=1	3	22	78																																0.270264	-0.395704	0.594184	n.s	-0.574614
HNRDL_HUMAN	Heterogeneous nuclear ribonucleoprotein D-like OS=Homo sapiens GN=HNRNPDL PE=1 SV=3	20	986	72.37																																0.228712	-0.396318	0.562839	n.s	-0.575471
BT3L4_HUMAN	Transcription factor BTF3 homolog 4 OS=Homo sapiens GN=BTF3L4 PE=1 SV=1	4	57	103.7																																0.132428	-0.396887	0.443654	n.s	-0.576264
GNL1_HUMAN	Guanine nucleotide-binding protein-like 1 OS=Homo sapiens GN=GNL1 PE=1 SV=2	2	15	57.37																																0.223607	-0.397059	0.557155	n.s	-0.576503
THUM1_HUMAN	THUMP domain-containing protein 1 OS=Homo sapiens GN=THUMPD1 PE=1 SV=2	5	34	66.48																																0.272463	-0.397608	0.596824	n.s	-0.577268
RBGPR_HUMAN	Rab3 GTPase-activating protein non-catalytic subunit OS=Homo sapiens GN=RAB3GAP2 PE=1 SV=1	2	3	40.71																																0.706189	-0.398573	0.873425	n.s	-0.578614
DNJB1_HUMAN	DnaJ homolog subfamily B member 1 OS=Homo sapiens GN=DNAJB1 PE=1 SV=4	6	102	72.06																																0.111411	-0.399441	0.411894	n.s	-0.579823
FUBP3_HUMAN	Far upstream element-binding protein 3 OS=Homo sapiens GN=FUBP3 PE=1 SV=2	18	350	94.69																																0.195131	-0.400279	0.523853	n.s	-0.580991
INO1_HUMAN	Inositol-3-phosphate synthase 1 OS=Homo sapiens GN=ISYNA1 PE=1 SV=1	4	51	62.19																																0.265774	-0.400505	0.591379	n.s	-0.581306
SPB9_HUMAN	Serpin B9 OS=Homo sapiens GN=SERPINB9 PE=1 SV=1	15	74	88.69																																0.275225	-0.400833	0.59958	n.s	-0.581763
CHID1_HUMAN	Chitinase domain-containing protein 1 OS=Homo sapiens GN=CHID1 PE=1 SV=1	4	45	84.05																																0.413485	-0.401582	0.696029	n.s	-0.582807
TXNL1_HUMAN	Thioredoxin-like protein 1 OS=Homo sapiens GN=TXNL1 PE=1 SV=3	10	183	70.13																																0.00742142	-0.402471	0.0870198	n.s	-0.584047
PSB6_HUMAN	Proteasome subunit beta type-6 OS=Homo sapiens GN=PSMB6 PE=1 SV=4	5	103	79.11																																0.168684	-0.403876	0.483804	n.s	-0.586004
F10A5_HUMAN	Putative protein FAM10A5 OS=Homo sapiens GN=ST13P5 PE=5 SV=1	7	312	77.76																																0.103397	-0.404156	0.406118	n.s	-0.586394
QOR_HUMAN	Quinone oxidoreductase OS=Homo sapiens GN=CRYZ PE=1 SV=1	9	138	75.17																																0.118296	-0.405441	0.424233	n.s	-0.588186
ALBU_HUMAN	Serum albumin OS=Homo sapiens GN=ALB PE=1 SV=2	26	432	142.46																																0.412596	-0.406425	0.696493	n.s	-0.589556
CHERP_HUMAN	Calcium homeostasis endoplasmic reticulum protein OS=Homo sapiens GN=CHERP PE=1 SV=3	3	16	45.77																																0.240045	-0.406776	0.57133	n.s	-0.590046
RS17_HUMAN	40S ribosomal protein S17 OS=Homo sapiens GN=RPS17 PE=1 SV=2	15	573	128.03																																0.142762	-0.407716	0.455316	n.s	-0.591357
UBC9_HUMAN	SUMO-conjugating enzyme UBC9 OS=Homo sapiens GN=UBE2I PE=1 SV=1	4	96	62.69																																0.111801	-0.409352	0.412061	n.s	-0.593637
ELAV1_HUMAN	ELAV-like protein 1 OS=Homo sapiens GN=ELAVL1 PE=1 SV=2	13	308	92.45																																0.165595	-0.409939	0.480709	n.s	-0.594455
DPY30_HUMAN	Protein dpy-30 homolog OS=Homo sapiens GN=DPY30 PE=1 SV=1	2	52	62.97																																0.13779	-0.410364	0.448428	n.s	-0.595047
ACOT2_HUMAN	Acyl-coenzyme A thioesterase 2, mitochondrial OS=Homo sapiens GN=ACOT2 PE=1 SV=6	3	38	37.88																																0.308473	-0.410933	0.619537	n.s	-0.59584
CSTF3_HUMAN	Cleavage stimulation factor subunit 3 OS=Homo sapiens GN=CSTF3 PE=1 SV=1	4	11	68.14																																0.314446	-0.412457	0.621102	n.s	-0.597964
IMA1_HUMAN	Importin subunit alpha-1 OS=Homo sapiens GN=KPNA2 PE=1 SV=1	2	3	64.46																																0.318809	-0.413433	0.622524	n.s	-0.599325
MTAP_HUMAN	S-methyl-5'-thioadenosine phosphorylase OS=Homo sapiens GN=MTAP PE=1 SV=2	10	193	82.41																																0.0967692	-0.414611	0.395678	n.s	-0.600967
K1C9_HUMAN	Keratin, type I cytoskeletal 9 OS=Homo sapiens GN=KRT9 PE=1 SV=3	3	22	56.27																																0.190803	-0.415008	0.517462	n.s	-0.601519
VINC_HUMAN	Vinculin OS=Homo sapiens GN=VCL PE=1 SV=4	68	916	143.76																																0.405518	-0.415219	0.691869	n.s	-0.601813
4EBP1_HUMAN	Eukaryotic translation initiation factor 4E-binding protein 1 OS=Homo sapiens GN=EIF4EBP1 PE=1 SV=3	2	9	65.74																																0.368584	-0.416715	0.663895	n.s	-0.603898
RMXL2_HUMAN	RNA-binding motif protein, X-linked-like-2 OS=Homo sapiens GN=RBMXL2 PE=1 SV=3	4	145	50.26																																0.170674	-0.416929	0.486595	n.s	-0.604197
ZNF22_HUMAN	Zinc finger protein 22 OS=Homo sapiens GN=ZNF22 PE=1 SV=3	5	80	49.8																																0.107348	-0.418198	0.408879	n.s	-0.605966
BTF3_HUMAN	Transcription factor BTF3 OS=Homo sapiens GN=BTF3 PE=1 SV=1	6	85	72.63																																0.290239	-0.418998	0.612215	n.s	-0.60708
HEM2_HUMAN	Delta-aminolevulinic acid dehydratase OS=Homo sapiens GN=ALAD PE=1 SV=1	9	74	63.61																																0.245303	-0.419162	0.578092	n.s	-0.60731
KAPCB_HUMAN	cAMP-dependent protein kinase catalytic subunit beta OS=Homo sapiens GN=PRKACB PE=1 SV=2	2	16	75.32																																0.573187	-0.419609	0.800387	n.s	-0.607933
TR112_HUMAN	Multifunctional methyltransferase subunit TRM112-like protein OS=Homo sapiens GN=TRMT112 PE=1 SV=1	3	45	78.12																																0.189651	-0.41964	0.518452	n.s	-0.607976
AN32A_HUMAN	Acidic leucine-rich nuclear phosphoprotein 32 family member A OS=Homo sapiens GN=ANP32A PE=1 SV=1	9	222	87.29																																0.162376	-0.421299	0.480697	n.s	-0.610288
PAI2_HUMAN	Plasminogen activator inhibitor 2 OS=Homo sapiens GN=SERPINB2 PE=1 SV=2	4	15	58.74																																0.557289	-0.421584	0.793946	n.s	-0.610685
ALDH2_HUMAN	Aldehyde dehydrogenase, mitochondrial OS=Homo sapiens GN=ALDH2 PE=1 SV=2	17	143	79.72																																0.430709	-0.422673	0.70181	n.s	-0.612203
NEK9_HUMAN	Serine/threonine-protein kinase Nek9 OS=Homo sapiens GN=NEK9 PE=1 SV=2	3	13	55.83																																0.4571	-0.423603	0.717914	n.s	-0.613499
NPC2_HUMAN	Epididymal secretory protein E1 OS=Homo sapiens GN=NPC2 PE=1 SV=1	5	202	78.67																																0.442831	-0.423651	0.709478	n.s	-0.613566
PPIG_HUMAN	Peptidyl-prolyl cis-trans isomerase G OS=Homo sapiens GN=PPIG PE=1 SV=2	4	14	59.3																																0.141003	-0.424496	0.453334	n.s	-0.614744
TYY1_HUMAN	Transcriptional repressor protein YY1 OS=Homo sapiens GN=YY1 PE=1 SV=2	2	47	74.87																																0.239615	-0.425132	0.572014	n.s	-0.61563
HCD2_HUMAN	3-hydroxyacyl-CoA dehydrogenase type-2 OS=Homo sapiens GN=HSD17B10 PE=1 SV=3	23	1095	107.93																																0.0141588	-0.425912	0.131271	n.s	-0.616717
ACOT1_HUMAN	Acyl-coenzyme A thioesterase 1 OS=Homo sapiens GN=ACOT1 PE=1 SV=1	5	29	90.7																																0.333863	-0.426687	0.637859	n.s	-0.617798
ABCE1_HUMAN	ATP-binding cassette sub-family E member 1 OS=Homo sapiens GN=ABCE1 PE=1 SV=1	7	100	74.48																																0.138562	-0.426761	0.449715	n.s	-0.6179
VDAC3_HUMAN	Voltage-dependent anion-selective channel protein 3 OS=Homo sapiens GN=VDAC3 PE=1 SV=1	18	331	105.97																																0.302031	-0.429094	0.619072	n.s	-0.621152
ATPK_HUMAN	ATP synthase subunit f, mitochondrial OS=Homo sapiens GN=ATP5J2 PE=1 SV=3	2	79	65.4																																0.367311	-0.42914	0.663101	n.s	-0.621216
SPG20_HUMAN	Spartin OS=Homo sapiens GN=SPG20 PE=1 SV=1	2	26	43.12																																0.413483	-0.429857	0.696515	n.s	-0.622216
RS24_HUMAN	40S ribosomal protein S24 OS=Homo sapiens GN=RPS24 PE=1 SV=1	6	181	76.44																																0.217523	-0.430097	0.548278	n.s	-0.622549
NUP53_HUMAN	Nucleoporin NUP53 OS=Homo sapiens GN=NUP35 PE=1 SV=1	3	32	72.86																																0.134036	-0.430305	0.445918	n.s	-0.62284
NDUB5_HUMAN	NADH dehydrogenase [ubiquinone] 1 beta subcomplex subunit 5, mitochondrial OS=Homo sapiens GN=NDUFB5 PE=1 SV=1	2	20	52.33																																0.486416	-0.432057	0.742981	n.s	-0.625282
RS28_HUMAN	40S ribosomal protein S28 OS=Homo sapiens GN=RPS28 PE=1 SV=1	7	238	98.76																																0.14922	-0.432958	0.468417	n.s	-0.626538
MRRP1_HUMAN	Mitochondrial ribonuclease P protein 1 OS=Homo sapiens GN=TRMT10C PE=1 SV=2	4	21	59.3																																0.267139	-0.433011	0.592212	n.s	-0.626611
LAMP2_HUMAN	Lysosome-associated membrane glycoprotein 2 OS=Homo sapiens GN=LAMP2 PE=1 SV=2	5	127	76.9																																0.152624	-0.433917	0.472285	n.s	-0.627874
THIO_HUMAN	Thioredoxin OS=Homo sapiens GN=TXN PE=1 SV=3	10	419	85.98																																0.13049	-0.437602	0.441488	n.s	-0.633009
WBP11_HUMAN	WW domain-binding protein 11 OS=Homo sapiens GN=WBP11 PE=1 SV=1	7	44	52.92																																0.283229	-0.438279	0.608701	n.s	-0.633954
PNPT1_HUMAN	Polyribonucleotide nucleotidyltransferase 1, mitochondrial OS=Homo sapiens GN=PNPT1 PE=1 SV=2	6	36	43.77																																0.0786182	-0.442353	0.35482	n.s	-0.639632
SET_HUMAN	Protein SET OS=Homo sapiens GN=SET PE=1 SV=3	5	143	88.02																																0.189882	-0.442527	0.517898	n.s	-0.639874
TFAM_HUMAN	Transcription factor A, mitochondrial OS=Homo sapiens GN=TFAM PE=1 SV=1	10	141	78.62																																0.033597	-0.44516	0.219574	n.s	-0.643544
RL18_HUMAN	60S ribosomal protein L18 OS=Homo sapiens GN=RPL18 PE=1 SV=2	11	236	104.72																																0.117004	-0.445617	0.423411	n.s	-0.644181
H2AX_HUMAN	Histone H2AX OS=Homo sapiens GN=H2AFX PE=1 SV=2	2	1273	83.29																																0.279558	-0.447752	0.605708	n.s	-0.647157
CTCF_HUMAN	Transcriptional repressor CTCF OS=Homo sapiens GN=CTCF PE=1 SV=1	3	18	32.87																																0.230299	-0.448467	0.564422	n.s	-0.648153
NACA_HUMAN	Nascent polypeptide-associated complex subunit alpha OS=Homo sapiens GN=NACA PE=1 SV=1	5	468	98.28																																0.102897	-0.449141	0.405486	n.s	-0.649092
ZN207_HUMAN	BUB3-interacting and GLEBS motif-containing protein ZNF207 OS=Homo sapiens GN=ZNF207 PE=1 SV=1	3	23	30.78																																0.215177	-0.449744	0.545814	n.s	-0.649933
ATIF1_HUMAN	ATPase inhibitor, mitochondrial OS=Homo sapiens GN=ATPIF1 PE=1 SV=1	3	85	53.58																																0.0930185	-0.451341	0.387631	n.s	-0.652158
ZPR1_HUMAN	Zinc finger protein ZPR1 OS=Homo sapiens GN=ZPR1 PE=1 SV=1	3	3	53.54																																0.400777	-0.454276	0.689683	n.s	-0.656249
ROAA_HUMAN	Heterogeneous nuclear ribonucleoprotein A/B OS=Homo sapiens GN=HNRNPAB PE=1 SV=2	13	619	76.11																																0.0358982	-0.458041	0.228983	n.s	-0.661496
3HIDH_HUMAN	3-hydroxyisobutyrate dehydrogenase, mitochondrial OS=Homo sapiens GN=HIBADH PE=1 SV=2	12	199	98.43																																0.0221068	-0.462129	0.172246	n.s	-0.667194
H1X_HUMAN	Histone H1x OS=Homo sapiens GN=H1FX PE=1 SV=1	16	366	94.1																																0.112416	-0.464307	0.413056	n.s	-0.67023
SMCE1_HUMAN	SWI/SNF-related matrix-associated actin-dependent regulator of chromatin subfamily E member 1 OS=Homo sapiens GN=SMARCE1 PE=1 SV=2	8	149	101.33																																0.0579311	-0.465155	0.302557	n.s	-0.671412
SPTA1_HUMAN	Spectrin alpha chain, erythrocytic 1 OS=Homo sapiens GN=SPTA1 PE=1 SV=5	84	225	131.76																																0.302936	-0.465716	0.619337	n.s	-0.672193
PP4R2_HUMAN	Serine/threonine-protein phosphatase 4 regulatory subunit 2 OS=Homo sapiens GN=PPP4R2 PE=1 SV=3	4	7	43.98																																0.291984	-0.46781	0.612116	n.s	-0.675112
GLNA_HUMAN	Glutamine synthetase OS=Homo sapiens GN=GLUL PE=1 SV=4	8	15	79.75																																0.139788	-0.469937	0.450639	n.s	-0.678077
MECP2_HUMAN	Methyl-CpG-binding protein 2 OS=Homo sapiens GN=MECP2 PE=1 SV=1	6	42	93.67																																0.2933	-0.471072	0.613263	n.s	-0.679659
NCOR1_HUMAN	Nuclear receptor corepressor 1 OS=Homo sapiens GN=NCOR1 PE=1 SV=2	2	2	49.36																																0.373449	-0.471356	0.66813	n.s	-0.680055
NUCKS_HUMAN	Nuclear ubiquitous casein and cyclin-dependent kinase substrate 1 OS=Homo sapiens GN=NUCKS1 PE=1 SV=1	6	79	71.7																																0.318619	-0.471439	0.62317	n.s	-0.680169
KAD4_HUMAN	Adenylate kinase 4, mitochondrial OS=Homo sapiens GN=AK4 PE=1 SV=1	3	4	41.11																																0.598314	-0.471553	0.817342	n.s	-0.68033
1B41_HUMAN	HLA class I histocompatibility antigen, B-41 alpha chain OS=Homo sapiens GN=HLA-B PE=1 SV=1	2	21	51.07																																0.441167	-0.472862	0.708711	n.s	-0.682154
BAF_HUMAN	Barrier-to-autointegration factor OS=Homo sapiens GN=BANF1 PE=1 SV=1	7	371	82.27																																0.0424137	-0.473266	0.248661	n.s	-0.682716
STML2_HUMAN	Stomatin-like protein 2, mitochondrial OS=Homo sapiens GN=STOML2 PE=1 SV=1	10	253	98.97																																0.0792797	-0.47607	0.355792	n.s	-0.686624
RT31_HUMAN	28S ribosomal protein S31, mitochondrial OS=Homo sapiens GN=MRPS31 PE=1 SV=3	4	11	63.94																																0.309042	-0.477307	0.620157	n.s	-0.688348
SYLC_HUMAN	Leucine--tRNA ligase, cytoplasmic OS=Homo sapiens GN=LARS PE=1 SV=2	8	32	110.94																																0.090074	-0.477669	0.377995	n.s	-0.688853
ABI1_HUMAN	Abl interactor 1 OS=Homo sapiens GN=ABI1 PE=1 SV=4	5	27	79.19																																0.0910703	-0.477755	0.381506	n.s	-0.688974
TPD52_HUMAN	Tumor protein D52 OS=Homo sapiens GN=TPD52 PE=1 SV=2	3	23	47.45																																0.4422	-0.47836	0.709419	n.s	-0.689816
[truncated: 394 more rows]
[truncated: 7 more columns]
