# Supplementary material for: Proteomic and genomic integration identifies kinase and differentiation determinants of kinase inhibitor sensitivity in leukemia cells
Source: Leukemia. 2018 Apr 7;32(8):1818–22. doi: 10.1038/s41375-018-0032-1 (PMC5949212; doi:10.1038/s41375-018-0032-1)
Supplement: Supplementary file 4 — Data Set 3 [file 41375_2018_32_MOESM4_ESM.xlsx]

## Sheet: Key
	CDs
		Column	Heading	Meaning
		1	acc_no	Uniprot / SwissProt Accession number
		2	protein	name of the protein / organism / gene name / protein existance / sequence version
		3	db ID	internal identifier
		4	Peptide to report	potential phosphorylation sites
		5-34	Log2 Quantitative data	Fold over average (log2) for the named peptide across the indicated AML primary samples
		41	t-test	Umpaired t-test comparing peptide intensity values for M4 and M1 cases
		42	Fold	Average fold change (log2) of peptide intensities of M4 over M1 cases
		43	FDR	Benjaminni-Hochsberg correction of t-test p-values
		44	Significance	Level of significance after FDR correction
		45	Z-Score	Number of standar deviations that the fold of named peptide is from the mean fold across all peptides

## Sheet: CDs
				CDs-																		CDs+												Not Determined
acc_no	protein	db ID	Peptide to report	T8724	X3720	X7910	F2673	T1820	F8903	F6962	T8546	T2100	F6350	F3892	T2413	F9135	R3221	X8719	R7919	R9150	F2601	R8774	T4070	R3762	T6591	F8011	T5062	R5657	T5282	F0763	X7790	T5177	T4954	F3347	F9136	R1519	R8804	R9318	T0700	t-test	Fold	FDR	Significance	Z-Score
AHNK_HUMAN	Neuroblast differentiation-associated protein AHNAK OS=Homo sapiens GN=AHNAK PE=1 SV=2	p01949	AHNAK pS115																																					4.71749e-09	2.08728	4.49718e-05	<0.01	0.498739			color key (Log2 fold orver average of row)
AHNK_HUMAN	Neuroblast differentiation-associated protein AHNAK OS=Homo sapiens GN=AHNAK PE=1 SV=2	p01951	AHNAK seq: 103 - 123 + Phospho (Y)																																					4.95611e-09	2.08216	2.36233e-05	<0.01	0.496353			-5	-4	-3
SH3K1_HUMAN	SH3 domain-containing kinase-binding protein 1 OS=Homo sapiens GN=SH3KBP1 PE=1 SV=2	p07768	SH3KBP1 pS230																																					2.35851e-08	2.05661	7.49454e-05	<0.01	0.484452			-5	-4	-3
AHNK_HUMAN	Neuroblast differentiation-associated protein AHNAK OS=Homo sapiens GN=AHNAK PE=1 SV=2	p02294	AHNAK pS93																																					2.61339e-08	1.65668	6.22835e-05	<0.01	0.298148
AKP13_HUMAN	A-kinase anchor protein 13 OS=Homo sapiens GN=AKAP13 PE=1 SV=2	p03421	AKAP13 pS2709																																					3.77166e-08	1.73546	7.19105e-05	<0.01	0.334849
PDLI2_HUMAN	PDZ and LIM domain protein 2 OS=Homo sapiens GN=PDLIM2 PE=1 SV=1	p00263	PDLIM2 pS197																																					4.40614e-08	1.8974	7.00063e-05	<0.01	0.410286
PGAM4_HUMAN	Probable phosphoglycerate mutase 4 OS=Homo sapiens GN=PGAM4 PE=2 SV=1	p09275	PGAM4 seq: 118 - 138 + Phospho (ST)																																					7.63489e-08	1.90457	0.000103976	<0.01	0.413629
AKP13_HUMAN	A-kinase anchor protein 13 OS=Homo sapiens GN=AKAP13 PE=1 SV=2	p02498	AKAP13 seq: 647 - 681 + Phospho (ST)																																					9.92857e-08	2.43449	0.000118311	<0.01	0.660484
STX7_HUMAN	Syntaxin-7 OS=Homo sapiens GN=STX7 PE=1 SV=4	p00780	STX7 seq: 124 - 138 + Phospho (ST)																																					1.15883e-07	1.75476	0.000122746	<0.01	0.343839
AKP13_HUMAN	A-kinase anchor protein 13 OS=Homo sapiens GN=AKAP13 PE=1 SV=2	p02499	AKAP13 seq: 647 - 681 + Phospho (ST)																																					1.26982e-07	2.19888	0.000121052	<0.01	0.550728
AHNK_HUMAN	Neuroblast differentiation-associated protein AHNAK OS=Homo sapiens GN=AHNAK PE=1 SV=2	p08404	AHNAK pS4520																																					1.41936e-07	3.442	0.000123007	<0.01	1.12983
CLMN_HUMAN	Calmin OS=Homo sapiens GN=CLMN PE=1 SV=1	p08202	CLMN pS419																																					2.21997e-07	3.09995	0.000176358	<0.01	0.970485
PDLI2_HUMAN	PDZ and LIM domain protein 2 OS=Homo sapiens GN=PDLIM2 PE=1 SV=1	p09052	PDLIM2 pS129																																					2.38306e-07	1.16038	0.000174752	<0.01	0.0669495
TENS3_HUMAN	Tensin-3 OS=Homo sapiens GN=TNS3 PE=1 SV=2	p08925	TNS3 seq: 361 - 401 + Phospho (ST)																																					2.49659e-07	1.64735	0.00017	<0.01	0.293804
AHNK_HUMAN	Neuroblast differentiation-associated protein AHNAK OS=Homo sapiens GN=AHNAK PE=1 SV=2	p02659	AHNAK pT4430																																					3.03004e-07	2.59557	0.000192569	<0.01	0.735521
EH1L1_HUMAN	EH domain-binding protein 1-like protein 1 OS=Homo sapiens GN=EHBP1L1 PE=1 SV=2	p06935	EHBP1L1 pS1257																																					3.88861e-07	1.29853	0.000231688	<0.01	0.13131
EH1L1_HUMAN	EH domain-binding protein 1-like protein 1 OS=Homo sapiens GN=EHBP1L1 PE=1 SV=2	p06934	EHBP1L1 pS1257																																					4.38083e-07	1.98112	0.000245661	<0.01	0.449285
M3K2_HUMAN	Mitogen-activated protein kinase kinase kinase 2 OS=Homo sapiens GN=MAP3K2 PE=1 SV=2	p06730	MAP3K2 pS153																																					4.81593e-07	1.56417	0.000255057	<0.01	0.255052
MPRI_HUMAN	Cation-independent mannose-6-phosphate receptor OS=Homo sapiens GN=IGF2R PE=1 SV=3	p00476	IGF2R seq: 2398 - 2420 + Phospho (ST)																																					5.23239e-07	2.52187	0.000262528	<0.01	0.70119
WDR7_HUMAN	WD repeat-containing protein 7 OS=Homo sapiens GN=WDR7 PE=1 SV=2	p08987	WDR7 seq: 1152 - 1173 + Phospho (ST)																																					6.81131e-07	2.56244	0.000324661	<0.01	0.720092
AHNK_HUMAN	Neuroblast differentiation-associated protein AHNAK OS=Homo sapiens GN=AHNAK PE=1 SV=2	p02295	AHNAK pS93																																					7.32012e-07	1.90983	0.000332298	<0.01	0.416077
NDRG1_HUMAN	Protein NDRG1 OS=Homo sapiens GN=NDRG1 PE=1 SV=1	p08712	NDRG1 seq: 362 - 388 + 2 Phospho (ST)																																					7.57397e-07	1.98365	0.000328194	<0.01	0.450464
AHNK_HUMAN	Neuroblast differentiation-associated protein AHNAK OS=Homo sapiens GN=AHNAK PE=1 SV=2	p03739	AHNAK pS93																																					8.38199e-07	1.45296	0.000347415	<0.01	0.203248
NHSL2_HUMAN	NHS-like protein 2 OS=Homo sapiens GN=NHSL2 PE=2 SV=1	p09224	NHSL2 seq: 208 - 228 + Phospho (ST)																																					8.59359e-07	2.58066	0.000341345	<0.01	0.728578
PLEC_HUMAN	Plectin OS=Homo sapiens GN=PLEC PE=1 SV=3	p09015	PLEC seq: 4384 - 4401 + Phospho (ST)																																					9.82809e-07	1.74146	0.000374765	<0.01	0.337643
AVL9_HUMAN	Late secretory pathway protein AVL9 homolog OS=Homo sapiens GN=AVL9 PE=1 SV=1	p04128	AVL9 seq: 243 - 278 + Phospho (ST)																																					9.88776e-07	2.78391	0.000362538	<0.01	0.823258
PEA15_HUMAN	Astrocytic phosphoprotein PEA-15 OS=Homo sapiens GN=PEA15 PE=1 SV=2	p01156	PEA15 pS116																																					1.0367e-06	1.33564	0.000366031	<0.01	0.148593
KS6A1_HUMAN	Ribosomal protein S6 kinase alpha-1 OS=Homo sapiens GN=RPS6KA1 PE=1 SV=2	p02343	RPS6KA1 pS380																																					1.05746e-06	2.45743	0.000360028	<0.01	0.671172
HDAC4_HUMAN	Histone deacetylase 4 OS=Homo sapiens GN=HDAC4 PE=1 SV=3	p09749	HDAC4 seq: 465 - 492 + Phospho (ST)																																					1.21889e-06	2.29698	0.000400678	<0.01	0.596427
TENS3_HUMAN	Tensin-3 OS=Homo sapiens GN=TNS3 PE=1 SV=2	p03913	TNS3 pS776																																					1.43903e-06	1.41553	0.000457277	<0.01	0.185812
NDRG1_HUMAN	Protein NDRG1 OS=Homo sapiens GN=NDRG1 PE=1 SV=1	p07758	NDRG1 seq: 364 - 388 + Phospho (ST)																																					1.4999e-06	1.75146	0.000461243	<0.01	0.342301
AHNK_HUMAN	Neuroblast differentiation-associated protein AHNAK OS=Homo sapiens GN=AHNAK PE=1 SV=2	p09909	AHNAK seq: 204 - 225 + 2 Phospho (ST)																																					1.57701e-06	4.11292	0.0004698	<0.01	1.44237
EVI2B_HUMAN	Protein EVI2B OS=Homo sapiens GN=EVI2B PE=1 SV=2	p07207	EVI2B seq: 266 - 279 + 2 Phospho (ST)																																					1.97297e-06	2.10092	0.000569949	<0.01	0.505096
AHNK_HUMAN	Neuroblast differentiation-associated protein AHNAK OS=Homo sapiens GN=AHNAK PE=1 SV=2	p02078	AHNAK pS5110																																					2.19945e-06	2.00245	0.000616687	<0.01	0.459224
AHNK_HUMAN	Neuroblast differentiation-associated protein AHNAK OS=Homo sapiens GN=AHNAK PE=1 SV=2	p10019	AHNAK pT4766																																					2.30114e-06	2.19347	0.000626765	<0.01	0.548208
HCLS1_HUMAN	Hematopoietic lineage cell-specific protein OS=Homo sapiens GN=HCLS1 PE=1 SV=3	p02338	HCLS1 pY198																																					2.42238e-06	1.50263	0.000641461	<0.01	0.226386
NDRG1_HUMAN	Protein NDRG1 OS=Homo sapiens GN=NDRG1 PE=1 SV=1	p07759	NDRG1 seq: 364 - 388 + Phospho (ST)																																					2.72743e-06	1.25273	0.000702719	<0.01	0.109973
CAMP1_HUMAN	Calmodulin-regulated spectrin-associated protein 1 OS=Homo sapiens GN=CAMSAP1 PE=1 SV=2	p06905	CAMSAP1 pS629																																					2.92055e-06	2.45525	0.000732675	<0.01	0.670155
NIBL1_HUMAN	Niban-like protein 1 OS=Homo sapiens GN=FAM129B PE=1 SV=3	p02514	FAM129B pS665																																					2.96603e-06	2.97498	0.000725004	<0.01	0.912269
MPRI_HUMAN	Cation-independent mannose-6-phosphate receptor OS=Homo sapiens GN=IGF2R PE=1 SV=3	p00475	IGF2R pS2409																																					3.28375e-06	4.34158	0.000782601	<0.01	1.54889
NHSL2_HUMAN	NHS-like protein 2 OS=Homo sapiens GN=NHSL2 PE=2 SV=1	p09223	NHSL2 seq: 208 - 228 + Phospho (ST)																																					3.49135e-06	4.07617	0.000811781	<0.01	1.42525
LAP2A_HUMAN	Lamina-associated polypeptide 2, isoform alpha OS=Homo sapiens GN=TMPO PE=1 SV=2	p09005	TMPO seq: 291 - 315 + Phospho (ST)																																					3.55799e-06	2.20753	0.000807579	<0.01	0.554757
DEN1A_HUMAN	DENN domain-containing protein 1A OS=Homo sapiens GN=DENND1A PE=1 SV=2	p07222	DENND1A seq: 518 - 531 + Phospho (ST)																																					3.67078e-06	1.1176	0.000813803	<0.01	0.0470241
MYCPP_HUMAN	C-myc promoter-binding protein OS=Homo sapiens GN=DENND4A PE=1 SV=2	p05271	DENND4A seq: 1149 - 1160 + Phospho (ST)																																					3.73391e-06	1.36729	0.000808986	<0.01	0.16334
DOC11_HUMAN	Dedicator of cytokinesis protein 11 OS=Homo sapiens GN=DOCK11 PE=1 SV=2	p06733	DOCK11 pS12																																					3.80674e-06	2.34257	0.000806436	<0.01	0.617664
DMXL2_HUMAN	DmX-like protein 2 OS=Homo sapiens GN=DMXL2 PE=1 SV=2	p09523	DMXL2 pS1400																																					3.94905e-06	2.05952	0.000818398	<0.01	0.485808
SAMH1_HUMAN	Deoxynucleoside triphosphate triphosphohydrolase SAMHD1 OS=Homo sapiens GN=SAMHD1 PE=1 SV=2	p00983	SAMHD1 seq: 15 - 43 + 2 Phospho (ST)																																					4.15042e-06	3.45383	0.000841828	<0.01	1.13534
TTC7A_HUMAN	Tetratricopeptide repeat protein 7A OS=Homo sapiens GN=TTC7A PE=1 SV=3	p04778	TTC7A pS182																																					4.197e-06	1.23646	0.000833541	<0.01	0.102392
NDRG1_HUMAN	Protein NDRG1 OS=Homo sapiens GN=NDRG1 PE=1 SV=1	p08711	NDRG1 seq: 362 - 388 + 2 Phospho (ST)																																					4.88971e-06	2.32953	0.000951298	<0.01	0.611589
AHNK_HUMAN	Neuroblast differentiation-associated protein AHNAK OS=Homo sapiens GN=AHNAK PE=1 SV=2	p01950	AHNAK pS115																																					5.27398e-06	1.22286	0.00100554	<0.01	0.0960587
NBEL2_HUMAN	Neurobeachin-like protein 2 OS=Homo sapiens GN=NBEAL2 PE=1 SV=2	p06668	NBEAL2 pS2739																																					5.32188e-06	1.5994	0.000994774	<0.01	0.271468
EVI2B_HUMAN	Protein EVI2B OS=Homo sapiens GN=EVI2B PE=1 SV=2	p07210	EVI2B seq: 266 - 279 + Phospho (ST)																																					5.40485e-06	2.17413	0.000990854	<0.01	0.5392
AHNK_HUMAN	Neuroblast differentiation-associated protein AHNAK OS=Homo sapiens GN=AHNAK PE=1 SV=2	p01952	AHNAK pY121																																					5.52696e-06	1.22042	0.000994122	<0.01	0.0949223
BORG2_HUMAN	Cdc42 effector protein 3 OS=Homo sapiens GN=CDC42EP3 PE=1 SV=1	p00541	CDC42EP3 pS89																																					6.14023e-06	1.80101	0.00108398	<0.01	0.365383
TBCD1_HUMAN	TBC1 domain family member 1 OS=Homo sapiens GN=TBC1D1 PE=1 SV=2	p10665	TBC1D1 pS627																																					6.16567e-06	1.4355	0.00106868	<0.01	0.195113
AHNK_HUMAN	Neuroblast differentiation-associated protein AHNAK OS=Homo sapiens GN=AHNAK PE=1 SV=2	p03740	AHNAK pS93																																					6.25023e-06	1.20514	0.00106399	<0.01	0.0878013
AHNK_HUMAN	Neuroblast differentiation-associated protein AHNAK OS=Homo sapiens GN=AHNAK PE=1 SV=2	p09910	AHNAK pS210 pS216																																					6.34815e-06	2.44662	0.0010617	<0.01	0.666134
AHNK_HUMAN	Neuroblast differentiation-associated protein AHNAK OS=Homo sapiens GN=AHNAK PE=1 SV=2	p03473	AHNAK pS570																																					6.50232e-06	5.00412	0.00106873	<0.01	1.85753
AHNK_HUMAN	Neuroblast differentiation-associated protein AHNAK OS=Homo sapiens GN=AHNAK PE=1 SV=2	p02079	AHNAK pS5110																																					6.53657e-06	1.99683	0.00105615	<0.01	0.456603
PGAM1_HUMAN	Phosphoglycerate mutase 1 OS=Homo sapiens GN=PGAM1 PE=1 SV=2	p02958	PGAM1 pS14																																					6.55299e-06	1.54743	0.00104116	<0.01	0.247258
TOIP1_HUMAN	Torsin-1A-interacting protein 1 OS=Homo sapiens GN=TOR1AIP1 PE=1 SV=2	p08992	TOR1AIP1 seq: 252 - 274 + Phospho (ST)																																					6.56514e-06	2.97788	0.00102599	<0.01	0.91362
ARAP1_HUMAN	Arf-GAP with Rho-GAP domain, ANK repeat and PH domain-containing protein 1 OS=Homo sapiens GN=ARAP1 PE=1 SV=3	p04451	ARAP1 seq: 222 - 244 + Phospho (Y)																																					6.61984e-06	1.69774	0.00101785	<0.01	0.317278
ARAP1_HUMAN	Arf-GAP with Rho-GAP domain, ANK repeat and PH domain-containing protein 1 OS=Homo sapiens GN=ARAP1 PE=1 SV=3	p04449	ARAP1 seq: 222 - 244 + Phospho (ST)																																					7.00688e-06	1.69528	0.00106026	<0.01	0.316131
M3K3_HUMAN	Mitogen-activated protein kinase kinase kinase 3 OS=Homo sapiens GN=MAP3K3 PE=1 SV=2	p03032	MAP3K3 seq: 164 - 185 + 2 Phospho (ST)																																					7.20619e-06	1.87875	0.00107338	<0.01	0.401597
DEN1A_HUMAN	DENN domain-containing protein 1A OS=Homo sapiens GN=DENND1A PE=1 SV=2	p07221	DENND1A seq: 518 - 531 + Phospho (ST)																																					7.42025e-06	1.51641	0.00108827	<0.01	0.232804
CSN7A_HUMAN	COP9 signalosome complex subunit 7a OS=Homo sapiens GN=COPS7A PE=1 SV=1	p10476	COPS7A seq: 222 - 243 + Phospho (ST)																																					7.44467e-06	1.67219	0.0010753	<0.01	0.305372
AHNK_HUMAN	Neuroblast differentiation-associated protein AHNAK OS=Homo sapiens GN=AHNAK PE=1 SV=2	p04633	AHNAK pS135																																					7.63377e-06	3.25305	0.00108616	<0.01	1.0418
NEB2_HUMAN	Neurabin-2 OS=Homo sapiens GN=PPP1R9B PE=1 SV=2	p00772	PPP1R9B seq: 98 - 112 + Phospho (ST)																																					7.9416e-06	1.57271	0.00111334	<0.01	0.259033
MYO5A_HUMAN	Unconventional myosin-Va OS=Homo sapiens GN=MYO5A PE=1 SV=2	p09848	MYO5A seq: 1650 - 1666 + Phospho (ST)																																					7.97287e-06	1.86317	0.00110153	<0.01	0.394341
RHDF2_HUMAN	Inactive rhomboid protein 2 OS=Homo sapiens GN=RHBDF2 PE=1 SV=2	p09221	RHBDF2 seq: 88 - 95 + Phospho (ST)																																					8.13337e-06	3.44794	0.00110765	<0.01	1.13259
EVI2B_HUMAN	Protein EVI2B OS=Homo sapiens GN=EVI2B PE=1 SV=2	p07208	EVI2B seq: 266 - 279 + 2 Phospho (ST)																																					8.18556e-06	1.88373	0.00109906	<0.01	0.403919
BIN2_HUMAN	Bridging integrator 2 OS=Homo sapiens GN=BIN2 PE=1 SV=3	p09802	BIN2 seq: 461 - 477 + Phospho (ST)																																					9.03903e-06	1.36673	0.00119679	<0.01	0.163077
AHNK_HUMAN	Neuroblast differentiation-associated protein AHNAK OS=Homo sapiens GN=AHNAK PE=1 SV=2	p09912	AHNAK seq: 204 - 225 + Phospho (ST)																																					9.36894e-06	2.15449	0.00122348	<0.01	0.530051
KS6A1_HUMAN	Ribosomal protein S6 kinase alpha-1 OS=Homo sapiens GN=RPS6KA1 PE=1 SV=2	p02344	RPS6KA1 pS380																																					9.42973e-06	2.67211	0.00121478	<0.01	0.77118
EVI2B_HUMAN	Protein EVI2B OS=Homo sapiens GN=EVI2B PE=1 SV=2	p04437	EVI2B pS294																																					9.58065e-06	1.8171	0.00121776	<0.01	0.372878
HDAC4_HUMAN	Histone deacetylase 4 OS=Homo sapiens GN=HDAC4 PE=1 SV=3	p09750	HDAC4 seq: 465 - 492 + Phospho (ST)																																					9.81004e-06	1.50508	0.00123051	<0.01	0.227527
GRDN_HUMAN	Girdin OS=Homo sapiens GN=CCDC88A PE=1 SV=2	p08105	CCDC88A seq: 1417 - 1424 + Phospho (ST)																																					1.02234e-05	1.4216	0.00126571	<0.01	0.188641
NUFP2_HUMAN	Nuclear fragile X mental retardation-interacting protein 2 OS=Homo sapiens GN=NUFIP2 PE=1 SV=1	p01438	NUFIP2 pS629																																					1.04574e-05	1.12167	0.00127808	<0.01	0.0489184
FLNA_HUMAN	Filamin-A OS=Homo sapiens GN=FLNA PE=1 SV=4	p00222	FLNA seq: 1072 - 1087 + Phospho (ST)																																					1.10818e-05	2.21718	0.00133725	<0.01	0.559253
M3K2_HUMAN	Mitogen-activated protein kinase kinase kinase 2 OS=Homo sapiens GN=MAP3K2 PE=1 SV=2	p00645	MAP3K2 pS239																																					1.13319e-05	1.35574	0.00135034	<0.01	0.157959
STK10_HUMAN	Serine/threonine-protein kinase 10 OS=Homo sapiens GN=STK10 PE=1 SV=1	p00756	STK10 seq: 447 - 464 + Phospho (ST)																																					1.13508e-05	1.68457	0.00133589	<0.01	0.311142
FKB15_HUMAN	FK506-binding protein 15 OS=Homo sapiens GN=FKBP15 PE=1 SV=2	p03741	FKBP15 seq: 1009 - 1036 + Phospho (ST)																																					1.18389e-05	2.9659	0.00137635	<0.01	0.908039
MPRI_HUMAN	Cation-independent mannose-6-phosphate receptor OS=Homo sapiens GN=IGF2R PE=1 SV=3	p05110	IGF2R pS2484																																					1.19786e-05	3.21461	0.00137581	<0.01	1.0239
LIRB4_HUMAN	Leukocyte immunoglobulin-like receptor subfamily B member 4 OS=Homo sapiens GN=LILRB4 PE=1 SV=3	p07134	LILRB4 seq: 317 - 334 + Phospho (ST)																																					1.23678e-05	4.16734	0.0014036	<0.01	1.46772
SAMH1_HUMAN	Deoxynucleoside triphosphate triphosphohydrolase SAMHD1 OS=Homo sapiens GN=SAMHD1 PE=1 SV=2	p09705	SAMHD1 pS33																																					1.27299e-05	2.44458	0.0014277	<0.01	0.665185
KPCD_HUMAN	Protein kinase C delta type OS=Homo sapiens GN=PRKCD PE=1 SV=2	p05509	PRKCD pS664																																					1.31148e-05	2.12645	0.00145376	<0.01	0.51699
STK10_HUMAN	Serine/threonine-protein kinase 10 OS=Homo sapiens GN=STK10 PE=1 SV=1	p00755	STK10 seq: 447 - 464 + Phospho (ST)																																					1.32613e-05	2.01238	0.0014531	<0.01	0.463847
BIN2_HUMAN	Bridging integrator 2 OS=Homo sapiens GN=BIN2 PE=1 SV=3	p00722	BIN2 seq: 450 - 477 + 2 Phospho (ST)																																					1.34038e-05	1.46772	0.00145203	<0.01	0.210123
DEN1A_HUMAN	DENN domain-containing protein 1A OS=Homo sapiens GN=DENND1A PE=1 SV=2	p07220	DENND1A seq: 518 - 531 + 2 Phospho (ST)																																					1.48308e-05	1.9559	0.00158857	<0.01	0.437539
IKKB_HUMAN	Inhibitor of nuclear factor kappa-B kinase subunit beta OS=Homo sapiens GN=IKBKB PE=1 SV=1	p04980	IKBKB seq: 681 - 704 + Phospho (ST)																																					1.507e-05	1.21288	0.00159624	<0.01	0.091409
AHNK_HUMAN	Neuroblast differentiation-associated protein AHNAK OS=Homo sapiens GN=AHNAK PE=1 SV=2	p04634	AHNAK pS135																																					1.54412e-05	2.17429	0.00161759	<0.01	0.539273
TAGL3_HUMAN	Transgelin-3 OS=Homo sapiens GN=TAGLN3 PE=1 SV=2	p02262	TAGLN3 pS185																																					1.61129e-05	1.34706	0.00166961	<0.01	0.153914
VIME_HUMAN	Vimentin OS=Homo sapiens GN=VIM PE=1 SV=4	p08135	VIM seq: 51 - 64 + Phospho (Y)																																					1.62144e-05	3.91113	0.00166206	<0.01	1.34836
VIME_HUMAN	Vimentin OS=Homo sapiens GN=VIM PE=1 SV=4	p05186	VIM seq: 14 - 28 + Oxidation (M); Phospho (ST)																																					1.72176e-05	1.86546	0.00174612	<0.01	0.395407
KSYK_HUMAN	Tyrosine-protein kinase SYK OS=Homo sapiens GN=SYK PE=1 SV=1	p09299	SYK pS297																																					1.7541e-05	2.12592	0.00176019	<0.01	0.516741
K0930_HUMAN	Uncharacterized protein KIAA0930 OS=Homo sapiens GN=KIAA0930 PE=1 SV=1	p05587	KIAA0930 pS306																																					1.77037e-05	1.73734	0.00175801	<0.01	0.335722
AKP13_HUMAN	A-kinase anchor protein 13 OS=Homo sapiens GN=AKAP13 PE=1 SV=2	p08053	AKAP13 pS1559																																					1.81362e-05	1.36082	0.0017824	<0.01	0.160327
LRRF1_HUMAN	Leucine-rich repeat flightless-interacting protein 1 OS=Homo sapiens GN=LRRFIP1 PE=1 SV=2	p03598	LRRFIP1 pS768																																					1.82038e-05	1.31896	0.00177078	<0.01	0.140826
M3K3_HUMAN	Mitogen-activated protein kinase kinase kinase 3 OS=Homo sapiens GN=MAP3K3 PE=1 SV=2	p03031	MAP3K3 pS166																																					1.89076e-05	2.94741	0.00182067	<0.01	0.899426
RIN1_HUMAN	Ras and Rab interactor 1 OS=Homo sapiens GN=RIN1 PE=1 SV=4	p02772	RIN1 pS333																																					1.90015e-05	1.77326	0.00181141	<0.01	0.352455
AXA2L_HUMAN	Putative annexin A2-like protein OS=Homo sapiens GN=ANXA2P2 PE=5 SV=2	p04932	ANXA2P2 pY24																																					1.93809e-05	3.32099	0.00182929	<0.01	1.07345
NIBL1_HUMAN	Niban-like protein 1 OS=Homo sapiens GN=FAM129B PE=1 SV=3	p00066	FAM129B seq: 686 - 705 + Phospho (ST)																																					2.01613e-05	2.09031	0.0018843	<0.01	0.500153
HMOX1_HUMAN	Heme oxygenase 1 OS=Homo sapiens GN=HMOX1 PE=1 SV=1	p01318	HMOX1 pS229																																					2.03006e-05	3.05295	0.00187889	<0.01	0.948588
BIN2_HUMAN	Bridging integrator 2 OS=Homo sapiens GN=BIN2 PE=1 SV=3	p09801	BIN2 seq: 461 - 477 + Phospho (ST)																																					2.08535e-05	1.52386	0.0018933	<0.01	0.236275
ATX1_HUMAN	Ataxin-1 OS=Homo sapiens GN=ATXN1 PE=1 SV=2	p00557	ATXN1 seq: 230 - 259 + Phospho (ST)																																					2.11433e-05	2.98105	0.0019015	<0.01	0.915098
IQEC2_HUMAN	IQ motif and SEC7 domain-containing protein 2 OS=Homo sapiens GN=IQSEC2 PE=1 SV=1	p08969	IQSEC2 seq: 212 - 235 + Phospho (ST)																																					2.14353e-05	3.45289	0.00190974	<0.01	1.1349
HDAC4_HUMAN	Histone deacetylase 4 OS=Homo sapiens GN=HDAC4 PE=1 SV=3	p00638	HDAC4 seq: 630 - 651 + Phospho (ST)																																					2.19193e-05	1.34899	0.00193478	<0.01	0.154815
K0930_HUMAN	Uncharacterized protein KIAA0930 OS=Homo sapiens GN=KIAA0930 PE=1 SV=1	p08120	KIAA0930 pS362																																					2.23921e-05	1.54777	0.00195839	<0.01	0.247413
DEN5A_HUMAN	DENN domain-containing protein 5A OS=Homo sapiens GN=DENND5A PE=1 SV=2	p02115	DENND5A pS193																																					2.26095e-05	1.56078	0.00195942	<0.01	0.253473
AKP13_HUMAN	A-kinase anchor protein 13 OS=Homo sapiens GN=AKAP13 PE=1 SV=2	p08080	AKAP13 seq: 2561 - 2573 + Phospho (ST)																																					2.26724e-05	1.39457	0.00194717	<0.01	0.176049
NDRG1_HUMAN	Protein NDRG1 OS=Homo sapiens GN=NDRG1 PE=1 SV=1	p08763	NDRG1 pT328 pS330																																					2.37543e-05	3.82362	0.00202188	<0.01	1.3076
RBM14_HUMAN	RNA-binding protein 14 OS=Homo sapiens GN=RBM14 PE=1 SV=2	p00623	RBM14 pS256																																					2.42162e-05	1.03986	0.00204295	<0.01	0.0108069
GMIP_HUMAN	GEM-interacting protein OS=Homo sapiens GN=GMIP PE=1 SV=2	p02703	GMIP pS914																																					2.5922e-05	1.03109	0.00216767	<0.01	0.00672247
NEB2_HUMAN	Neurabin-2 OS=Homo sapiens GN=PPP1R9B PE=1 SV=2	p00773	PPP1R9B seq: 98 - 112 + Phospho (ST)																																					2.79159e-05	1.50689	0.0023141	<0.01	0.22837
KSYK_HUMAN	Tyrosine-protein kinase SYK OS=Homo sapiens GN=SYK PE=1 SV=1	p09300	SYK pS297																																					2.82644e-05	2.03911	0.0023228	<0.01	0.476303
GI24_HUMAN	Platelet receptor Gi24 OS=Homo sapiens GN=C10orf54 PE=1 SV=3	p05161	C10orf54 pS235																																					2.89116e-05	1.95514	0.00235568	<0.01	0.437183
NADK_HUMAN	NAD kinase OS=Homo sapiens GN=NADK PE=1 SV=1	p08721	NADK seq: 44 - 57 + Phospho (ST)																																					2.98372e-05	1.92253	0.00241049	<0.01	0.421992
AHNK_HUMAN	Neuroblast differentiation-associated protein AHNAK OS=Homo sapiens GN=AHNAK PE=1 SV=2	p08262	AHNAK pS93																																					3.09925e-05	1.23408	0.00248279	<0.01	0.101285
EF1G_HUMAN	Elongation factor 1-gamma OS=Homo sapiens GN=EEF1G PE=1 SV=3	p09661	EEF1G pT46																																					3.1926e-05	2.59377	0.00252573	<0.01	0.734684
NCF2_HUMAN	Neutrophil cytosol factor 2 OS=Homo sapiens GN=NCF2 PE=1 SV=2	p09663	NCF2 seq: 233 - 238 + Phospho (ST)																																					3.1926e-05	2.59377	0.00252573	<0.01	0.734684
NBEL2_HUMAN	Neurobeachin-like protein 2 OS=Homo sapiens GN=NBEAL2 PE=1 SV=2	p01269	NBEAL2 pT1867																																					3.22662e-05	2.32928	0.00250076	<0.01	0.611475
SAMH1_HUMAN	Deoxynucleoside triphosphate triphosphohydrolase SAMHD1 OS=Homo sapiens GN=SAMHD1 PE=1 SV=2	p00982	SAMHD1 seq: 15 - 43 + 2 Phospho (ST)																																					3.26882e-05	3.34898	0.00251303	<0.01	1.08649
NCF1_HUMAN	Neutrophil cytosol factor 1 OS=Homo sapiens GN=NCF1 PE=1 SV=3	p05824	NCF1 pS348																																					3.35492e-05	3.61262	0.0025586	<0.01	1.20931
MICA1_HUMAN	Protein-methionine sulfoxide oxidase MICAL1 OS=Homo sapiens GN=MICAL1 PE=1 SV=2	p08138	MICAL1 seq: 613 - 637 + Oxidation (M); Phospho (ST)																																					3.38338e-05	2.76063	0.00255982	<0.01	0.812414
TEP1_HUMAN	Telomerase protein component 1 OS=Homo sapiens GN=TEP1 PE=1 SV=2	p08290	TEP1 pS397																																					3.39936e-05	1.95393	0.00255166	<0.01	0.436621
VIME_HUMAN	Vimentin OS=Homo sapiens GN=VIM PE=1 SV=4	p05185	VIM seq: 14 - 28 + Oxidation (M); Phospho (ST)																																					3.4474e-05	2.08104	0.00256751	<0.01	0.495836
PAK1_HUMAN	Serine/threonine-protein kinase PAK 1 OS=Homo sapiens GN=PAK1 PE=1 SV=2	p10702	PAK1 pS144																																					3.67343e-05	2.63178	0.00271464	<0.01	0.752391
AIF1_HUMAN	Allograft inflammatory factor 1 OS=Homo sapiens GN=AIF1 PE=1 SV=1	p10773	AIF1 seq: 37 - 53 + Phospho (ST)																																					3.74719e-05	1.56553	0.00274784	<0.01	0.255688
MICA1_HUMAN	Protein-methionine sulfoxide oxidase MICAL1 OS=Homo sapiens GN=MICAL1 PE=1 SV=2	p08139	MICAL1 seq: 613 - 637 + Phospho (ST)																																					3.74917e-05	2.08884	0.00272831	<0.01	0.499467
SL9A1_HUMAN	Sodium/hydrogen exchanger 1 OS=Homo sapiens GN=SLC9A1 PE=1 SV=2	p03262	SLC9A1 pS703																																					3.8415e-05	1.44808	0.00277432	<0.01	0.200974
TENS3_HUMAN	Tensin-3 OS=Homo sapiens GN=TNS3 PE=1 SV=2	p02876	TNS3 seq: 646 - 663 + Phospho (ST)																																					3.8427e-05	2.25085	0.00275432	<0.01	0.574938
AHNK_HUMAN	Neuroblast differentiation-associated protein AHNAK OS=Homo sapiens GN=AHNAK PE=1 SV=2	p00162	AHNAK pS5110																																					3.85372e-05	2.29802	0.0027416	<0.01	0.596912
BIN2_HUMAN	Bridging integrator 2 OS=Homo sapiens GN=BIN2 PE=1 SV=3	p00721	BIN2 seq: 450 - 477 + 2 Phospho (ST)																																					3.90406e-05	1.55284	0.00275685	<0.01	0.249778
AHNK_HUMAN	Neuroblast differentiation-associated protein AHNAK OS=Homo sapiens GN=AHNAK PE=1 SV=2	p10129	AHNAK pT4564																																					4.12799e-05	3.83204	0.00289354	<0.01	1.31152
NUMB_HUMAN	Protein numb homolog OS=Homo sapiens GN=NUMB PE=1 SV=2	p03554	NUMB seq: 224 - 263 + Phospho (ST)																																					4.15559e-05	1.36615	0.00289162	<0.01	0.162807
MYPT1_HUMAN	Protein phosphatase 1 regulatory subunit 12A OS=Homo sapiens GN=PPP1R12A PE=1 SV=1	p04191	PPP1R12A seq: 442 - 456 + Phospho (ST)																																					4.17536e-05	1.24368	0.00288433	<0.01	0.105755
LIRB3_HUMAN	Leukocyte immunoglobulin-like receptor subfamily B member 3 OS=Homo sapiens GN=LILRB3 PE=2 SV=3	p07131	LILRB3 seq: 501 - 518 + Phospho (ST)																																					4.1853e-05	2.4289	0.00287039	<0.01	0.657881
DOC11_HUMAN	Dedicator of cytokinesis protein 11 OS=Homo sapiens GN=DOCK11 PE=1 SV=2	p06734	DOCK11 pS12																																					4.2539e-05	1.3062	0.0028966	<0.01	0.134879
PPIP1_HUMAN	Proline-serine-threonine phosphatase-interacting protein 1 OS=Homo sapiens GN=PSTPIP1 PE=1 SV=1	p06530	PSTPIP1 pS312																																					4.37158e-05	3.05963	0.00295563	<0.01	0.951704
PARP4_HUMAN	Poly [ADP-ribose] polymerase 4 OS=Homo sapiens GN=PARP4 PE=1 SV=3	p00340	PARP4 pS1335																																					4.38806e-05	1.79776	0.00294587	<0.01	0.363869
MYPT1_HUMAN	Protein phosphatase 1 regulatory subunit 12A OS=Homo sapiens GN=PPP1R12A PE=1 SV=1	p04190	PPP1R12A pS445																																					4.47602e-05	1.4013	0.00298391	<0.01	0.179183
LRRF1_HUMAN	Leucine-rich repeat flightless-interacting protein 1 OS=Homo sapiens GN=LRRFIP1 PE=1 SV=2	p03597	LRRFIP1 seq: 762 - 789 + Phospho (ST)																																					4.57026e-05	2.03305	0.00302558	<0.01	0.473476
RIC1_HUMAN	Protein RIC1 homolog OS=Homo sapiens GN=KIAA1432 PE=1 SV=2	p09582	KIAA1432 pS1037																																					4.86529e-05	2.04678	0.00319867	<0.01	0.479875
DOC10_HUMAN	Dedicator of cytokinesis protein 10 OS=Homo sapiens GN=DOCK10 PE=1 SV=3	p07979	DOCK10 seq: 12 - 23 + Phospho (ST)																																					4.89825e-05	2.15053	0.00319829	<0.01	0.528206
KCD12_HUMAN	BTB/POZ domain-containing protein KCTD12 OS=Homo sapiens GN=KCTD12 PE=1 SV=1	p08452	KCTD12 seq: 185 - 206 + Phospho (ST)																																					4.91997e-05	2.4412	0.00319062	<0.01	0.66361
AKP13_HUMAN	A-kinase anchor protein 13 OS=Homo sapiens GN=AKAP13 PE=1 SV=2	p01771	AKAP13 seq: 939 - 966 + Phospho (ST)																																					5.0236e-05	2.14711	0.00323581	<0.01	0.526614
M3K3_HUMAN	Mitogen-activated protein kinase kinase kinase 3 OS=Homo sapiens GN=MAP3K3 PE=1 SV=2	p00752	MAP3K3 seq: 144 - 161 + Phospho (ST)																																					5.07548e-05	2.46766	0.00324728	<0.01	0.675936
AXA2L_HUMAN	Putative annexin A2-like protein OS=Homo sapiens GN=ANXA2P2 PE=5 SV=2	p04931	ANXA2P2 pY24																																					5.10941e-05	3.65501	0.0032472	<0.01	1.22906
RHDF2_HUMAN	Inactive rhomboid protein 2 OS=Homo sapiens GN=RHBDF2 PE=1 SV=2	p05838	RHBDF2 pS113																																					5.11794e-05	2.73083	0.00323108	<0.01	0.798531
ARFG2_HUMAN	ADP-ribosylation factor GTPase-activating protein 2 OS=Homo sapiens GN=ARFGAP2 PE=1 SV=1	p09048	ARFGAP2 seq: 314 - 336 + Phospho (ST)																																					5.20032e-05	2.10969	0.00326149	<0.01	0.509179
RIPK3_HUMAN	Receptor-interacting serine/threonine-protein kinase 3 OS=Homo sapiens GN=RIPK3 PE=1 SV=2	p05635	RIPK3 pS410																																					5.25268e-05	1.53541	0.00327279	<0.01	0.241654
LRCH4_HUMAN	Leucine-rich repeat and calponin homology domain-containing protein 4 OS=Homo sapiens GN=LRCH4 PE=1 SV=2	p03669	LRCH4 pS432																																					5.32743e-05	1.63914	0.00329782	<0.01	0.289976
AHNK_HUMAN	Neuroblast differentiation-associated protein AHNAK OS=Homo sapiens GN=AHNAK PE=1 SV=2	p10404	AHNAK pS3426																																					5.58148e-05	1.72728	0.00343279	<0.01	0.331036
ACSA_HUMAN	Acetyl-coenzyme A synthetase, cytoplasmic OS=Homo sapiens GN=ACSS2 PE=1 SV=1	p00190	ACSS2 seq: 256 - 272 + Phospho (ST)																																					5.59858e-05	1.64994	0.00342124	<0.01	0.295008
MBP_HUMAN	Myelin basic protein OS=Homo sapiens GN=MBP PE=1 SV=3	p01328	MBP seq: 109 - 138 + Phospho (ST)																																					5.80734e-05	3.06403	0.0035262	<0.01	0.953751
DC1L1_HUMAN	Cytoplasmic dynein 1 light intermediate chain 1 OS=Homo sapiens GN=DYNC1LI1 PE=1 SV=3	p09233	DYNC1LI1 seq: 412 - 428 + Phospho (ST)																																					6.09102e-05	1.3744	0.00367504	<0.01	0.16665
PAK1_HUMAN	Serine/threonine-protein kinase PAK 1 OS=Homo sapiens GN=PAK1 PE=1 SV=2	p01413	PAK1 seq: 216 - 237 + Phospho (ST)																																					6.20597e-05	1.94872	0.00372085	<0.01	0.434192
VIME_HUMAN	Vimentin OS=Homo sapiens GN=VIM PE=1 SV=4	p09317	VIM pS34																																					6.25034e-05	1.86351	0.00372403	<0.01	0.3945
CAMP1_HUMAN	Calmodulin-regulated spectrin-associated protein 1 OS=Homo sapiens GN=CAMSAP1 PE=1 SV=2	p07801	CAMSAP1 seq: 498 - 523 + Phospho (ST)																																					6.34531e-05	1.98827	0.00375713	<0.01	0.45262
OSB11_HUMAN	Oxysterol-binding protein-related protein 11 OS=Homo sapiens GN=OSBPL11 PE=1 SV=2	p07575	OSBPL11 pS172																																					6.37722e-05	1.7304	0.00375272	<0.01	0.332489
SPE39_HUMAN	Spermatogenesis-defective protein 39 homolog OS=Homo sapiens GN=VIPAS39 PE=1 SV=1	p09765	VIPAS39 seq: 117 - 135 + Phospho (ST)																																					6.45481e-05	1.22239	0.00377507	<0.01	0.0958369
VIME_HUMAN	Vimentin OS=Homo sapiens GN=VIM PE=1 SV=4	p08133	VIM pS51																																					6.52116e-05	1.59864	0.00379062	<0.01	0.27111
GI24_HUMAN	Platelet receptor Gi24 OS=Homo sapiens GN=C10orf54 PE=1 SV=3	p05162	C10orf54 pS235																																					6.52333e-05	2.88167	0.0037689	<0.01	0.8688
DYHC1_HUMAN	Cytoplasmic dynein 1 heavy chain 1 OS=Homo sapiens GN=DYNC1H1 PE=1 SV=5	p09405	DYNC1H1 pS4368																																					6.68964e-05	1.24609	0.00384171	<0.01	0.106879
NADK_HUMAN	NAD kinase OS=Homo sapiens GN=NADK PE=1 SV=1	p08720	NADK pS46																																					6.89168e-05	2.57715	0.00391062	<0.01	0.726943
PKN1_HUMAN	Serine/threonine-protein kinase N1 OS=Homo sapiens GN=PKN1 PE=1 SV=2	p08847	PKN1 seq: 379 - 396 + Phospho (ST)																																					6.94405e-05	2.21079	0.00391702	<0.01	0.556278
STK10_HUMAN	Serine/threonine-protein kinase 10 OS=Homo sapiens GN=STK10 PE=1 SV=1	p03362	STK10 seq: 9 - 17 + Phospho (ST)																																					7.10197e-05	1.39873	0.00398254	<0.01	0.177983
AHNK_HUMAN	Neuroblast differentiation-associated protein AHNAK OS=Homo sapiens GN=AHNAK PE=1 SV=2	p10403	AHNAK pS3426																																					7.40769e-05	1.73364	0.00412968	<0.01	0.333999
AHNK_HUMAN	Neuroblast differentiation-associated protein AHNAK OS=Homo sapiens GN=AHNAK PE=1 SV=2	p03269	AHNAK pS5031																																					7.42133e-05	1.67566	0.00411323	<0.01	0.306989
IF4G1_HUMAN	Eukaryotic translation initiation factor 4 gamma 1 OS=Homo sapiens GN=EIF4G1 PE=1 SV=4	p03530	EIF4G1 pS1092																																					7.53798e-05	3.25585	0.00415373	<0.01	1.04311
MEFV_HUMAN	Pyrin OS=Homo sapiens GN=MEFV PE=1 SV=1	p07944	MEFV pS242																																					7.54776e-05	2.58237	0.00413522	<0.01	0.729375
PAK2_HUMAN	Serine/threonine-protein kinase PAK 2 OS=Homo sapiens GN=PAK2 PE=1 SV=3	p10689	PAK2 pS141																																					7.66104e-05	1.32514	0.0041733	<0.01	0.143704
AGFG1_HUMAN	Arf-GAP domain and FG repeat-containing protein 1 OS=Homo sapiens GN=AGFG1 PE=1 SV=2	p08919	AGFG1 seq: 291 - 313 + Phospho (ST)																																					8.04633e-05	1.75715	0.00433365	<0.01	0.344951
LIRB3_HUMAN	Leukocyte immunoglobulin-like receptor subfamily B member 3 OS=Homo sapiens GN=LILRB3 PE=2 SV=3	p07132	LILRB3 seq: 501 - 518 + Phospho (ST)																																					8.21936e-05	2.73796	0.00440198	<0.01	0.801854
EF1G_HUMAN	Elongation factor 1-gamma OS=Homo sapiens GN=EEF1G PE=1 SV=3	p09660	EEF1G seq: 46 - 51 + Phospho (ST)																																					8.48681e-05	2.5532	0.00451982	<0.01	0.715786
MK01_HUMAN	Mitogen-activated protein kinase 1 OS=Homo sapiens GN=MAPK1 PE=1 SV=3	p09974	MAPK1 pY187																																					8.56544e-05	3.04425	0.00453635	<0.01	0.944539
TENS3_HUMAN	Tensin-3 OS=Homo sapiens GN=TNS3 PE=1 SV=2	p03914	TNS3 pS776																																					8.59469e-05	1.26924	0.00452669	<0.01	0.117664
CD244_HUMAN	Natural killer cell receptor 2B4 OS=Homo sapiens GN=CD244 PE=1 SV=2	p05441	CD244 pS334																																					8.70743e-05	1.79834	0.00456087	<0.01	0.364141
MK01_HUMAN	Mitogen-activated protein kinase 1 OS=Homo sapiens GN=MAPK1 PE=1 SV=3	p09972	MAPK1 seq: 173 - 191 + Phospho (ST)																																					8.80579e-05	3.03402	0.00458719	<0.01	0.939772
AHNK_HUMAN	Neuroblast differentiation-associated protein AHNAK OS=Homo sapiens GN=AHNAK PE=1 SV=2	p10020	AHNAK pT4766																																					8.86851e-05	2.3797	0.00459475	<0.01	0.634962
NDE1_HUMAN	Nuclear distribution protein nudE homolog 1 OS=Homo sapiens GN=NDE1 PE=1 SV=2	p02667	NDE1 pS231																																					8.97723e-05	1.60114	0.00462594	<0.01	0.272276
GRDN_HUMAN	Girdin OS=Homo sapiens GN=CCDC88A PE=1 SV=2	p06052	CCDC88A pS1417																																					8.99071e-05	1.78429	0.00460798	<0.01	0.357595
KPCD_HUMAN	Protein kinase C delta type OS=Homo sapiens GN=PRKCD PE=1 SV=2	p00658	PRKCD pS645																																					9.02553e-05	0.991839	0.00460109	<0.01	-0.0115616
AT1A1_HUMAN		p04269	AT1A1_HUMAN seq: 54 - 61 + Phospho (ST)																																					9.06333e-05	0.991653	0.00459578	<0.01	-0.0116484
DBNL_HUMAN	Drebrin-like protein OS=Homo sapiens GN=DBNL PE=1 SV=1	p00514	DBNL pS269																																					9.2726e-05	1.57747	0.00467702	<0.01	0.261247
NBEL2_HUMAN	Neurobeachin-like protein 2 OS=Homo sapiens GN=NBEAL2 PE=1 SV=2	p06669	NBEAL2 pS2739																																					9.34585e-05	1.42999	0.00468916	<0.01	0.192545
AAK1_HUMAN	AP2-associated protein kinase 1 OS=Homo sapiens GN=AAK1 PE=1 SV=3	p06504	AAK1 seq: 9 - 37 + Phospho (ST)																																					9.54064e-05	1.57899	0.00476183	<0.01	0.261958
NIBL1_HUMAN	Niban-like protein 1 OS=Homo sapiens GN=FAM129B PE=1 SV=3	p00063	FAM129B pS692 pS696																																					9.54809e-05	3.17937	0.00474073	<0.01	1.00748
CEBPB_HUMAN	CCAAT/enhancer-binding protein beta OS=Homo sapiens GN=CEBPB PE=1 SV=2	p00953	CEBPB seq: 209 - 242 + Phospho (ST)																																					9.68256e-05	2.04221	0.00478258	<0.01	0.477743
VIME_HUMAN	Vimentin OS=Homo sapiens GN=VIM PE=1 SV=4	p06371	VIM pS325																																					9.78006e-05	2.02483	0.00480584	<0.01	0.46965
BIN2_HUMAN	Bridging integrator 2 OS=Homo sapiens GN=BIN2 PE=1 SV=3	p00720	BIN2 pS458																																					9.79107e-05	1.21615	0.00478658	<0.01	0.0929332
TBCD1_HUMAN	TBC1 domain family member 1 OS=Homo sapiens GN=TBC1D1 PE=1 SV=2	p04660	TBC1D1 seq: 562 - 591 + Phospho (ST)																																					9.80306e-05	1.35593	0.00476799	<0.01	0.158045
FNBP4_HUMAN	Formin-binding protein 4 OS=Homo sapiens GN=FNBP4 PE=1 SV=3	p06703	FNBP4 seq: 448 - 453 + Oxidation (M); Phospho (ST)																																					9.81255e-05	1.09071	0.00474838	<0.01	0.0344979
VIME_HUMAN	Vimentin OS=Homo sapiens GN=VIM PE=1 SV=4	p09955	VIM seq: 37 - 50 + 2 Phospho (ST)																																					9.89145e-05	2.56972	0.00476238	<0.01	0.72348
SNTB1_HUMAN	Beta-1-syntrophin OS=Homo sapiens GN=SNTB1 PE=1 SV=3	p04488	SNTB1 seq: 222 - 239 + Phospho (ST)																																					9.89616e-05	2.13516	0.00474071	<0.01	0.521043
MYCB2_HUMAN	E3 ubiquitin-protein ligase MYCBP2 OS=Homo sapiens GN=MYCBP2 PE=1 SV=3	p09312	MYCBP2 pS3440																																					9.94898e-05	0.915795	0.00474218	<0.01	-0.0469862
AHNK_HUMAN	Neuroblast differentiation-associated protein AHNAK OS=Homo sapiens GN=AHNAK PE=1 SV=2	p02037	AHNAK pS4986																																					0.000100139	1.80472	0.00474938	<0.01	0.367114
RBP56_HUMAN	TATA-binding protein-associated factor 2N OS=Homo sapiens GN=TAF15 PE=1 SV=1	p06314	TAF15 pS97																																					0.000100275	1.94216	0.00473231	<0.01	0.431139
DPYL2_HUMAN	Dihydropyrimidinase-related protein 2 OS=Homo sapiens GN=DPYSL2 PE=1 SV=1	p05505	DPYSL2 seq: 533 - 552 + Phospho (ST)																																					0.000104908	3.50182	0.00492656	<0.01	1.15769
AKP13_HUMAN	A-kinase anchor protein 13 OS=Homo sapiens GN=AKAP13 PE=1 SV=2	p00454	AKAP13 pS983																																					0.000105143	2.13635	0.00491336	<0.01	0.521601
EH1L1_HUMAN	EH domain-binding protein 1-like protein 1 OS=Homo sapiens GN=EHBP1L1 PE=1 SV=2	p04881	EHBP1L1 pS1257																																					0.000106475	1.66291	0.00495136	<0.01	0.301052
IQCB1_HUMAN		p00509	IQCB1_HUMAN seq: 359 - 364 + Oxidation (M); Phospho (ST)																																					0.0001068	1.65933	0.00493039	<0.01	0.299386
MUC24_HUMAN	Sialomucin core protein 24 OS=Homo sapiens GN=CD164 PE=1 SV=2	p05322	CD164 seq: 1 - 6 + Phospho (ST)																																					0.0001068	1.65933	0.00493039	<0.01	0.299386
B4GN4_HUMAN		p06702	B4GN4_HUMAN seq: 235 - 240 + Oxidation (M); Phospho (ST)																																					0.00010682	1.65927	0.00488401	<0.01	0.299355
NOTUM_HUMAN		p06704	NOTUM_HUMAN seq: 145 - 150 + Phospho (ST)																																					0.00010682	1.65927	0.00488401	<0.01	0.299355
PCBP1_HUMAN	Poly(rC)-binding protein 1 OS=Homo sapiens GN=PCBP1 PE=1 SV=2	p06217	PCBP1 seq: 244 - 268 + Gln->pyro-Glu (N-term Q); Oxidation (M); Phospho (ST)																																					0.000107365	1.38673	0.00487387	<0.01	0.172395
PDLI2_HUMAN	PDZ and LIM domain protein 2 OS=Homo sapiens GN=PDLIM2 PE=1 SV=1	p07559	PDLIM2 pS161																																					0.00010741	2.46808	0.00485277	<0.01	0.676133
NADK_HUMAN	NAD kinase OS=Homo sapiens GN=NADK PE=1 SV=1	p08030	NADK pS46																																					0.000111843	2.29965	0.00502923	<0.01	0.59767
HCLS1_HUMAN	Hematopoietic lineage cell-specific protein OS=Homo sapiens GN=HCLS1 PE=1 SV=3	p03831	HCLS1 pT308																																					0.000113149	1.3391	0.00506407	<0.01	0.150208
ARAP1_HUMAN	Arf-GAP with Rho-GAP domain, ANK repeat and PH domain-containing protein 1 OS=Homo sapiens GN=ARAP1 PE=1 SV=3	p09163	ARAP1 pS1435																																					0.000113743	5.05726	0.00506688	<0.01	1.88228
LRRF1_HUMAN	Leucine-rich repeat flightless-interacting protein 1 OS=Homo sapiens GN=LRRFIP1 PE=1 SV=2	p00414	LRRFIP1 pS768																																					0.00011385	1.39942	0.00504807	<0.01	0.178307
DOCK8_HUMAN	Dedicator of cytokinesis protein 8 OS=Homo sapiens GN=DOCK8 PE=1 SV=3	p00467	DOCK8 pS451																																					0.000115212	1.28623	0.00508481	<0.01	0.125579
RS14_HUMAN	40S ribosomal protein S14 OS=Homo sapiens GN=RPS14 PE=1 SV=3	p03210	RPS14 seq: 129 - 141 + Phospho (ST)																																					0.000115876	1.44133	0.00509054	<0.01	0.197828
NPB_HUMAN	Neuropeptide B OS=Homo sapiens GN=NPB PE=1 SV=1	p07090	NPB seq: 49 - 54 + Phospho (ST)																																					0.000121031	1.60265	0.00529262	<0.01	0.272981
DHX29_HUMAN	ATP-dependent RNA helicase DHX29 OS=Homo sapiens GN=DHX29 PE=1 SV=2	p03570	DHX29 seq: 66 - 83 + Phospho (ST)																																					0.000125187	3.08606	0.00544934	<0.01	0.964012
PAK2_HUMAN	Serine/threonine-protein kinase PAK 2 OS=Homo sapiens GN=PAK2 PE=1 SV=3	p03300	PAK2 seq: 53 - 62 + Phospho (ST)																																					0.000125381	1.58089	0.00543297	<0.01	0.262842
DDX3Y_HUMAN	ATP-dependent RNA helicase DDX3Y OS=Homo sapiens GN=DDX3Y PE=1 SV=2	p02167	DDX3Y pS592																																					0.000125646	1.689	0.00541985	<0.01	0.313206
ARHG6_HUMAN	Rho guanine nucleotide exchange factor 6 OS=Homo sapiens GN=ARHGEF6 PE=1 SV=2	p08955	ARHGEF6 seq: 122 - 148 + Phospho (ST)																																					0.00012845	1.12597	0.00551585	<0.01	0.0509216
VIME_HUMAN	Vimentin OS=Homo sapiens GN=VIM PE=1 SV=4	p09958	VIM pS49																																					0.000130146	1.6727	0.00556359	<0.01	0.305614
PLPL6_HUMAN	Neuropathy target esterase OS=Homo sapiens GN=PNPLA6 PE=1 SV=2	p01041	PNPLA6 pS411																																					0.000130389	1.87914	0.00554912	<0.01	0.40178
SMAP2_HUMAN	Stromal membrane-associated protein 2 OS=Homo sapiens GN=SMAP2 PE=1 SV=1	p04263	SMAP2 seq: 227 - 254 + Oxidation (M); Phospho (ST)																																					0.000131212	1.55967	0.0055593	<0.01	0.252956
GI24_HUMAN	Platelet receptor Gi24 OS=Homo sapiens GN=C10orf54 PE=1 SV=3	p05163	C10orf54 pS235																																					0.00013188	1.84916	0.00556287	<0.01	0.387814
NIBL1_HUMAN	Niban-like protein 1 OS=Homo sapiens GN=FAM129B PE=1 SV=3	p00064	FAM129B seq: 686 - 705 + 2 Phospho (ST)																																					0.000132049	2.47998	0.00554549	<0.01	0.681678
LMNA_HUMAN	Prelamin-A/C OS=Homo sapiens GN=LMNA PE=1 SV=1	p07603	LMNA pS12																																					0.00013262	2.58058	0.00554502	<0.01	0.728541
NADK_HUMAN	NAD kinase OS=Homo sapiens GN=NADK PE=1 SV=1	p07964	NADK pS64																																					0.000132637	2.88057	0.00552151	<0.01	0.868289
MAST2_HUMAN	Microtubule-associated serine/threonine-protein kinase 2 OS=Homo sapiens GN=MAST2 PE=1 SV=2	p08082	MAST2 seq: 1254 - 1274 + Phospho (ST)																																					0.000140587	1.36699	0.00582701	<0.01	0.163199
AHNK_HUMAN	Neuroblast differentiation-associated protein AHNAK OS=Homo sapiens GN=AHNAK PE=1 SV=2	p02604	AHNAK pS5552																																					0.000141142	2.48379	0.00582471	<0.01	0.683452
GRDN_HUMAN	Girdin OS=Homo sapiens GN=CCDC88A PE=1 SV=2	p06053	CCDC88A pS1417																																					0.000142812	1.73502	0.0058682	<0.01	0.334643
SHIP1_HUMAN	Phosphatidylinositol 3,4,5-trisphosphate 5-phosphatase 1 OS=Homo sapiens GN=INPP5D PE=1 SV=2	p08110	INPP5D seq: 883 - 891 + Phospho (ST)																																					0.000143572	1.58992	0.00587414	<0.01	0.267051
SAMH1_HUMAN	Deoxynucleoside triphosphate triphosphohydrolase SAMHD1 OS=Homo sapiens GN=SAMHD1 PE=1 SV=2	p05412	SAMHD1 pT592																																					0.000146468	3.44165	0.00596702	<0.01	1.12966
ARHGB_HUMAN	Rho guanine nucleotide exchange factor 11 OS=Homo sapiens GN=ARHGEF11 PE=1 SV=1	p07950	ARHGEF11 seq: 1452 - 1473 + Phospho (ST)																																					0.000158801	1.38001	0.00641461	<0.01	0.169266
FA65B_HUMAN	Protein FAM65B OS=Homo sapiens GN=FAM65B PE=1 SV=4	p01004	FAM65B pS37																																					0.000159258	2.80928	0.00640594	<0.01	0.835076
LAT_HUMAN	Linker for activation of T-cells family member 1 OS=Homo sapiens GN=LAT PE=1 SV=1	p01984	LAT pS224																																					0.000159656	1.14298	0.00639497	<0.01	0.058848
ENOG_HUMAN	Gamma-enolase OS=Homo sapiens GN=ENO2 PE=1 SV=3	p00110	ENO2 pY44																																					0.000162413	1.61621	0.00647819	<0.01	0.279295
MYCB2_HUMAN	E3 ubiquitin-protein ligase MYCBP2 OS=Homo sapiens GN=MYCBP2 PE=1 SV=3	p07236	MYCBP2 pS3467																																					0.000164036	1.06761	0.00651564	<0.01	0.0237362
WDFY3_HUMAN	WD repeat and FYVE domain-containing protein 3 OS=Homo sapiens GN=WDFY3 PE=1 SV=2	p10426	WDFY3 pS2278																																					0.000167515	2.54499	0.00662621	<0.01	0.711963
4EBP1_HUMAN	Eukaryotic translation initiation factor 4E-binding protein 1 OS=Homo sapiens GN=EIF4EBP1 PE=1 SV=3	p05702	EIF4EBP1 seq: 64 - 99 + 2 Phospho (ST)																																					0.000170685	1.1214	0.00672374	<0.01	0.048795
NIBL1_HUMAN	Niban-like protein 1 OS=Homo sapiens GN=FAM129B PE=1 SV=3	p00065	FAM129B seq: 686 - 705 + Phospho (ST)																																					0.000172924	4.76351	0.00678387	<0.01	1.74544
AHNK_HUMAN	Neuroblast differentiation-associated protein AHNAK OS=Homo sapiens GN=AHNAK PE=1 SV=2	p03455	AHNAK pS5448																																					0.000173261	1.91039	0.00676924	<0.01	0.41634
STK10_HUMAN	Serine/threonine-protein kinase 10 OS=Homo sapiens GN=STK10 PE=1 SV=1	p00754	STK10 seq: 447 - 464 + 2 Phospho (ST)																																					0.000176059	1.37707	0.00685049	<0.01	0.167896
E41L3_HUMAN	Band 4.1-like protein 3 OS=Homo sapiens GN=EPB41L3 PE=1 SV=2	p09431	EPB41L3 pS962																																					0.00017737	1.8274	0.00687347	<0.01	0.377676
ASAP1_HUMAN	Arf-GAP with SH3 domain, ANK repeat and PH domain-containing protein 1 OS=Homo sapiens GN=ASAP1 PE=1 SV=4	p08430	ASAP1 seq: 733 - 750 + Phospho (ST)																																					0.000181177	1.88356	0.00699256	<0.01	0.403838
LYST_HUMAN	Lysosomal-trafficking regulator OS=Homo sapiens GN=LYST PE=1 SV=3	p07994	LYST pS2105																																					0.000184737	1.41457	0.00710122	<0.01	0.185365
PI4KA_HUMAN	Phosphatidylinositol 4-kinase alpha OS=Homo sapiens GN=PI4KA PE=1 SV=3	p04211	PI4KA pS198																																					0.000185314	1.75747	0.00709478	<0.01	0.345103
KPCD_HUMAN	Protein kinase C delta type OS=Homo sapiens GN=PRKCD PE=1 SV=2	p07048	PRKCD seq: 301 - 318 + Phospho (ST)																																					0.000187543	1.7142	0.0071514	<0.01	0.324944
SHC1_HUMAN	SHC-transforming protein 1 OS=Homo sapiens GN=SHC1 PE=1 SV=4	p02974	SHC1 pS139																																					0.000188674	1.10735	0.00716585	<0.01	0.0422479
DOK3_HUMAN	Docking protein 3 OS=Homo sapiens GN=DOK3 PE=1 SV=2	p05116	DOK3 pS483																																					0.000191156	3.41417	0.0072313	<0.01	1.11686
ROA1_HUMAN	Heterogeneous nuclear ribonucleoprotein A1 OS=Homo sapiens GN=HNRNPA1 PE=1 SV=5	p08823	HNRNPA1 seq: 337 - 352 + Phospho (ST)																																					0.000191553	1.17707	0.00721769	<0.01	0.0747275
ZC3HE_HUMAN	Zinc finger CCCH domain-containing protein 14 OS=Homo sapiens GN=ZC3H14 PE=1 SV=1	p09781	ZC3H14 seq: 387 - 404 + Phospho (ST)																																					0.000196141	0.838404	0.00736148	<0.01	-0.0830379
ACAP2_HUMAN	Arf-GAP with coiled-coil, ANK repeat and PH domain-containing protein 2 OS=Homo sapiens GN=ACAP2 PE=1 SV=3	p06731	ACAP2 seq: 538 - 543 + Phospho (ST)																																					0.000196254	0.969162	0.00732247	<0.01	-0.0221256
SNTAN_HUMAN	Sentan OS=Homo sapiens GN=SNTN PE=2 SV=1	p06662	SNTN seq: 37 - 42 + Phospho (ST)																																					0.000196254	0.969162	0.00732247	<0.01	-0.0221256
HMHA1_HUMAN	Minor histocompatibility protein HA-1 OS=Homo sapiens GN=HMHA1 PE=1 SV=2	p02922	HMHA1 pS73																																					0.000197312	1.67363	0.00731897	<0.01	0.306046
HMHA1_HUMAN	Minor histocompatibility protein HA-1 OS=Homo sapiens GN=HMHA1 PE=1 SV=2	p09264	HMHA1 pS619																																					0.000198066	1.79291	0.00731848	<0.01	0.36161
HUWE1_HUMAN	E3 ubiquitin-protein ligase HUWE1 OS=Homo sapiens GN=HUWE1 PE=1 SV=3	p07719	HUWE1 seq: 1084 - 1099 + Phospho (ST)																																					0.000199016	1.56387	0.00729698	<0.01	0.254914
IRAK3_HUMAN	Interleukin-1 receptor-associated kinase 3 OS=Homo sapiens GN=IRAK3 PE=1 SV=2	p00352	IRAK3 pS110																																					0.000199696	4.94394	0.00729386	<0.01	1.82949
AHNK_HUMAN	Neuroblast differentiation-associated protein AHNAK OS=Homo sapiens GN=AHNAK PE=1 SV=2	p01572	AHNAK seq: 5788 - 5812 + Phospho (ST)																																					0.000200535	1.29401	0.00729658	<0.01	0.129203
PAK2_HUMAN	Serine/threonine-protein kinase PAK 2 OS=Homo sapiens GN=PAK2 PE=1 SV=3	p10691	PAK2 seq: 139 - 160 + Phospho (ST)																																					0.000201564	1.03158	0.00730611	<0.01	0.00694962
HMHA1_HUMAN	Minor histocompatibility protein HA-1 OS=Homo sapiens GN=HMHA1 PE=1 SV=2	p09265	HMHA1 seq: 619 - 641 + Phospho (ST)																																					0.000205608	1.76727	0.00742448	<0.01	0.349668
K0930_HUMAN	Uncharacterized protein KIAA0930 OS=Homo sapiens GN=KIAA0930 PE=1 SV=1	p10472	KIAA0930 seq: 285 - 296 + Phospho (ST)																																					0.000206474	1.63432	0.0074276	<0.01	0.287735
PAK1_HUMAN	Serine/threonine-protein kinase PAK 1 OS=Homo sapiens GN=PAK1 PE=1 SV=2	p01414	PAK1 seq: 216 - 237 + Phospho (ST)																																					0.000207579	1.31236	0.00743927	<0.01	0.137752
LIRB2_HUMAN	Leukocyte immunoglobulin-like receptor subfamily B member 2 OS=Homo sapiens GN=LILRB2 PE=1 SV=4	p08859	LILRB2 seq: 521 - 537 + Phospho (ST)																																					0.00020763	3.37351	0.00741324	<0.01	1.09792
GMIP_HUMAN	GEM-interacting protein OS=Homo sapiens GN=GMIP PE=1 SV=2	p02661	GMIP pS914																																					0.000207662	0.956564	0.00738671	<0.01	-0.0279944
SAMH1_HUMAN	Deoxynucleoside triphosphate triphosphohydrolase SAMHD1 OS=Homo sapiens GN=SAMHD1 PE=1 SV=2	p09703	SAMHD1 seq: 21 - 43 + 2 Phospho (ST)																																					0.000210419	4.32706	0.00742935	<0.01	1.54213
NCF2_HUMAN	Neutrophil cytosol factor 2 OS=Homo sapiens GN=NCF2 PE=1 SV=2	p00558	NCF2 pS332																																					0.000212558	2.74709	0.00747718	<0.01	0.806106
LMNA_HUMAN	Prelamin-A/C OS=Homo sapiens GN=LMNA PE=1 SV=1	p09191	LMNA pS636																																					0.000214229	3.08426	0.00750824	<0.01	0.963176
STK4_HUMAN	Serine/threonine-protein kinase 4 OS=Homo sapiens GN=STK4 PE=1 SV=2	p04291	STK4 pT177																																					0.000214579	0.952547	0.00749296	<0.01	-0.0298654
NBEL2_HUMAN	Neurobeachin-like protein 2 OS=Homo sapiens GN=NBEAL2 PE=1 SV=2	p01270	NBEAL2 pT1869																																					0.000220042	1.66127	0.00765571	<0.01	0.300286
PTN6_HUMAN	Tyrosine-protein phosphatase non-receptor type 6 OS=Homo sapiens GN=PTPN6 PE=1 SV=1	p02680	PTPN6 pY536																																					0.000222322	2.83634	0.00770688	<0.01	0.847685
AAK1_HUMAN	AP2-associated protein kinase 1 OS=Homo sapiens GN=AAK1 PE=1 SV=3	p10147	AAK1 pT620																																					0.000224967	2.23093	0.00777032	<0.01	0.565657
NADK_HUMAN	NAD kinase OS=Homo sapiens GN=NADK PE=1 SV=1	p07963	NADK pS64																																					0.000227886	2.87266	0.00784273	<0.01	0.864604
TB22A_HUMAN	TBC1 domain family member 22A OS=Homo sapiens GN=TBC1D22A PE=1 SV=2	p08632	TBC1D22A seq: 165 - 193 + Phospho (ST)																																					0.000229502	0.872952	0.00786995	<0.01	-0.0669439
SHIP1_HUMAN	Phosphatidylinositol 3,4,5-trisphosphate 5-phosphatase 1 OS=Homo sapiens GN=INPP5D PE=1 SV=2	p07596	INPP5D seq: 1085 - 1095 + Phospho (ST)																																					0.000231598	2.84554	0.00791335	<0.01	0.851972
KLF4_HUMAN	Krueppel-like factor 4 OS=Homo sapiens GN=KLF4 PE=1 SV=3	p09882	KLF4 seq: 315 - 328 + Phospho (ST)																																					0.000233263	2.94847	0.00794179	<0.01	0.899919
O13C9_HUMAN		p06518	O13C9_HUMAN seq: 314 - 318 + Phospho (ST)																																					0.000235218	2.23046	0.00797983	<0.01	0.565441
C2C2L_HUMAN		p06527	C2C2L_HUMAN pS691																																					0.000235229	2.23043	0.0079519	<0.01	0.565426
RPB4_HUMAN		p02182	RPB4_HUMAN seq: 71 - 75 + Phospho (ST)																																					0.000235231	2.23042	0.00792389	<0.01	0.565421
NCF2_HUMAN	Neutrophil cytosol factor 2 OS=Homo sapiens GN=NCF2 PE=1 SV=2	p09662	NCF2 pT233																																					0.000238947	1.90595	0.00799256	<0.01	0.41427
LYST_HUMAN	Lysosomal-trafficking regulator OS=Homo sapiens GN=LYST PE=1 SV=3	p08719	LYST seq: 2103 - 2120 + Phospho (ST)																																					0.000240118	1.26798	0.00800364	<0.01	0.117077
IL16_HUMAN	Pro-interleukin-16 OS=Homo sapiens GN=IL16 PE=1 SV=4	p04709	IL16 pS946																																					0.000240155	1.24128	0.00797699	<0.01	0.104638
RHG15_HUMAN	Rho GTPase-activating protein 15 OS=Homo sapiens GN=ARHGAP15 PE=1 SV=2	p08149	ARHGAP15 pS43																																					0.000244565	1.00095	0.00809527	<0.01	-0.00731772
IF4B_HUMAN	Eukaryotic translation initiation factor 4B OS=Homo sapiens GN=EIF4B PE=1 SV=2	p00224	EIF4B seq: 280 - 287 + Phospho (ST)																																					0.000244673	1.43925	0.00805688	<0.01	0.196862
HPLN4_HUMAN	Hyaluronan and proteoglycan link protein 4 OS=Homo sapiens GN=HAPLN4 PE=2 SV=1	p00225	HAPLN4 pS111																																					0.000244673	1.43925	0.00805688	<0.01	0.196862
CC88B_HUMAN	Coiled-coil domain-containing protein 88B OS=Homo sapiens GN=CCDC88B PE=1 SV=1	p08805	CCDC88B pS1408																																					0.000247441	1.51035	0.00810605	<0.01	0.229982
DBNL_HUMAN	Drebrin-like protein OS=Homo sapiens GN=DBNL PE=1 SV=1	p00513	DBNL pS269																																					0.000249918	1.58045	0.00815915	<0.01	0.262637
CG043_HUMAN	Uncharacterized protein C7orf43 OS=Homo sapiens GN=C7orf43 PE=1 SV=2	p08626	C7orf43 pS517																																					0.000251978	0.951915	0.00819832	<0.01	-0.0301601
PTPRE_HUMAN	Receptor-type tyrosine-protein phosphatase epsilon OS=Homo sapiens GN=PTPRE PE=1 SV=1	p10519	PTPRE pY696																																					0.000253253	4.92756	0.00821176	<0.01	1.82186
DMXL2_HUMAN	DmX-like protein 2 OS=Homo sapiens GN=DMXL2 PE=1 SV=2	p05757	DMXL2 seq: 941 - 969 + Phospho (ST)																																					0.000254592	1.51676	0.0082272	<0.01	0.232966
LRCH4_HUMAN	Leucine-rich repeat and calponin homology domain-containing protein 4 OS=Homo sapiens GN=LRCH4 PE=1 SV=2	p02728	LRCH4 seq: 266 - 293 + Phospho (ST)																																					0.000257239	0.953285	0.00828465	<0.01	-0.0295218
LYST_HUMAN	Lysosomal-trafficking regulator OS=Homo sapiens GN=LYST PE=1 SV=3	p04061	LYST pS2149																																					0.000259226	1.46302	0.00832055	<0.01	0.207935
NUMB_HUMAN	Protein numb homolog OS=Homo sapiens GN=NUMB PE=1 SV=2	p03553	NUMB seq: 224 - 263 + Phospho (ST)																																					0.000259733	4.21822	0.00830884	<0.01	1.49142
PTTG_HUMAN	Pituitary tumor-transforming gene 1 protein-interacting protein OS=Homo sapiens GN=PTTG1IP PE=1 SV=1	p10634	PTTG1IP pY174																																					0.000260401	1.32158	0.00830235	<0.01	0.142046
NUCL_HUMAN	Nucleolin OS=Homo sapiens GN=NCL PE=1 SV=3	p02336	NCL pS619																																					0.000262486	1.14768	0.00834094	<0.01	0.0610358
M3K2_HUMAN	Mitogen-activated protein kinase kinase kinase 2 OS=Homo sapiens GN=MAP3K2 PE=1 SV=2	p06581	MAP3K2 seq: 329 - 348 + Phospho (ST)																																					0.000264254	3.52705	0.00836921	<0.01	1.16944
FA65B_HUMAN	Protein FAM65B OS=Homo sapiens GN=FAM65B PE=1 SV=4	p05068	FAM65B pS573																																					0.000265615	2.63404	0.00838447	<0.01	0.753442
PTN6_HUMAN	Tyrosine-protein phosphatase non-receptor type 6 OS=Homo sapiens GN=PTPN6 PE=1 SV=1	p02678	PTPN6 pY536																																					0.000266136	4.23034	0.00837318	<0.01	1.49707
CD97_HUMAN	CD97 antigen OS=Homo sapiens GN=CD97 PE=1 SV=4	p00456	CD97 pS831																																					0.000266644	1.38105	0.00836158	<0.01	0.169749
LIRB4_HUMAN	Leukocyte immunoglobulin-like receptor subfamily B member 4 OS=Homo sapiens GN=LILRB4 PE=1 SV=3	p07133	LILRB4 seq: 317 - 334 + Phospho (ST)																																					0.000268273	4.77153	0.00838506	<0.01	1.74917
LRCH4_HUMAN	Leucine-rich repeat and calponin homology domain-containing protein 4 OS=Homo sapiens GN=LRCH4 PE=1 SV=2	p03668	LRCH4 pS432																																					0.00027154	2.74393	0.00845945	<0.01	0.804634
PP1R7_HUMAN	Protein phosphatase 1 regulatory subunit 7 OS=Homo sapiens GN=PPP1R7 PE=1 SV=1	p02239	PPP1R7 pS12																																					0.000275854	1.83915	0.00853803	<0.01	0.383151
IMMT_HUMAN	Mitochondrial inner membrane protein OS=Homo sapiens GN=IMMT PE=1 SV=1	p03497	IMMT pS113																																					0.000277882	0.999601	0.00857296	<0.01	-0.00794556
KPBB_HUMAN	Phosphorylase b kinase regulatory subunit beta OS=Homo sapiens GN=PHKB PE=1 SV=3	p07691	PHKB pS27																																					0.000278826	0.997779	0.00857436	<0.01	-0.00879459
RPAP3_HUMAN	RNA polymerase II-associated protein 3 OS=Homo sapiens GN=RPAP3 PE=1 SV=2	p03971	RPAP3 pS481																																					0.000279793	1.61825	0.00857643	<0.01	0.280248
MCMBP_HUMAN	Mini-chromosome maintenance complex-binding protein OS=Homo sapiens GN=MCMBP PE=1 SV=2	p10165	MCMBP pS298																																					0.000281774	1.13539	0.00860947	<0.01	0.0553123
KCD12_HUMAN	BTB/POZ domain-containing protein KCTD12 OS=Homo sapiens GN=KCTD12 PE=1 SV=1	p01948	KCTD12 seq: 247 - 265 + Phospho (ST)																																					0.000293211	2.81442	0.0089303	<0.01	0.837471
PAK1_HUMAN	Serine/threonine-protein kinase PAK 1 OS=Homo sapiens GN=PAK1 PE=1 SV=2	p09195	PAK1 seq: 204 - 237 + 2 Phospho (ST)																																					0.00029401	2.7392	0.0089261	<0.01	0.802432
OGFR_HUMAN	Opioid growth factor receptor OS=Homo sapiens GN=OGFR PE=1 SV=3	p04217	OGFR pS484																																					0.000294677	0.901103	0.00891795	<0.01	-0.0538304
PLEC_HUMAN	Plectin OS=Homo sapiens GN=PLEC PE=1 SV=3	p09014	PLEC pS4384 pS4400																																					0.000294794	2.51681	0.00889325	<0.01	0.698834
AHNK_HUMAN	Neuroblast differentiation-associated protein AHNAK OS=Homo sapiens GN=AHNAK PE=1 SV=2	p02629	AHNAK pT3716																																					0.000297394	1.62807	0.0089434	<0.01	0.284822
IRAK3_HUMAN	Interleukin-1 receptor-associated kinase 3 OS=Homo sapiens GN=IRAK3 PE=1 SV=2	p00353	IRAK3 pS110																																					0.000299157	2.98334	0.00896812	<0.01	0.916164
AHNK_HUMAN	Neuroblast differentiation-associated protein AHNAK OS=Homo sapiens GN=AHNAK PE=1 SV=2	p04791	AHNAK pS210 pS216																																					0.000304628	2.27267	0.00910351	<0.01	0.585103
ARAP1_HUMAN	Arf-GAP with Rho-GAP domain, ANK repeat and PH domain-containing protein 1 OS=Homo sapiens GN=ARAP1 PE=1 SV=3	p04448	ARAP1 pS229																																					0.000305117	3.15189	0.00908964	<0.01	0.994678
AHNK_HUMAN	Neuroblast differentiation-associated protein AHNAK OS=Homo sapiens GN=AHNAK PE=1 SV=2	p01571	AHNAK seq: 5788 - 5812 + Phospho (ST)																																					0.000311552	2.56195	0.00925243	<0.01	0.719862
SAE2_HUMAN	SUMO-activating enzyme subunit 2 OS=Homo sapiens GN=UBA2 PE=1 SV=2	p04019	UBA2 seq: 277 - 308 + Phospho (ST)																																					0.000319739	1.50007	0.00946607	<0.01	0.225196
SHOT1_HUMAN	Shootin-1 OS=Homo sapiens GN=KIAA1598 PE=1 SV=4	p04251	KIAA1598 seq: 485 - 505 + Phospho (ST)																																					0.000323526	4.32148	0.00954851	<0.01	1.53952
GSK3A_HUMAN	Glycogen synthase kinase-3 alpha OS=Homo sapiens GN=GSK3A PE=1 SV=2	p09840	GSK3A seq: 19 - 50 + Phospho (ST)																																					0.000331082	0.896819	0.00974138	<0.01	-0.0558261
MARCS_HUMAN	Myristoylated alanine-rich C-kinase substrate OS=Homo sapiens GN=MARCKS PE=1 SV=4	p04917	MARCKS pS170																																					0.000332112	2.37136	0.0097416	<0.01	0.631078
RBM14_HUMAN	RNA-binding protein 14 OS=Homo sapiens GN=RBM14 PE=1 SV=2	p09754	RBM14 seq: 518 - 541 + Phospho (ST)																																					0.000333568	1.16372	0.00975431	<0.01	0.0685091
LMNA_HUMAN	Prelamin-A/C OS=Homo sapiens GN=LMNA PE=1 SV=1	p09190	LMNA pS636																																					0.000338184	2.60902	0.00985904	<0.01	0.74179
KCD12_HUMAN	BTB/POZ domain-containing protein KCTD12 OS=Homo sapiens GN=KCTD12 PE=1 SV=1	p01622	KCTD12 pS151																																					0.000342924	3.17112	0.00996675	<0.01	1.00364
F102B_HUMAN	Protein FAM102B OS=Homo sapiens GN=FAM102B PE=1 SV=2	p08937	FAM102B pS228																																					0.000343227	1.10217	0.00994523	<0.01	0.0398357
SNX27_HUMAN	Sorting nexin-27 OS=Homo sapiens GN=SNX27 PE=1 SV=2	p07488	SNX27 pS51																																					0.000346398	2.11205	0.0100067	<0.05	0.51028
GI24_HUMAN	Platelet receptor Gi24 OS=Homo sapiens GN=C10orf54 PE=1 SV=3	p03047	C10orf54 pS264																																					0.000350999	2.62711	0.010109	<0.05	0.750218
RAB7A_HUMAN	Ras-related protein Rab-7a OS=Homo sapiens GN=RAB7A PE=1 SV=1	p02140	RAB7A pS72																																					0.000354181	1.57838	0.0101699	<0.05	0.261672
PANK2_HUMAN	Pantothenate kinase 2, mitochondrial OS=Homo sapiens GN=PANK2 PE=1 SV=3	p01322	PANK2 pS189																																					0.000354645	1.73505	0.0101526	<0.05	0.334656
PLEC_HUMAN	Plectin OS=Homo sapiens GN=PLEC PE=1 SV=3	p09738	PLEC pS4406																																					0.000367046	4.56225	0.0104762	<0.05	1.65168
AL3A2_HUMAN	Fatty aldehyde dehydrogenase OS=Homo sapiens GN=ALDH3A2 PE=1 SV=1	p03367	ALDH3A2 pS293																																					0.000367094	2.74668	0.0104463	<0.05	0.805918
DOC10_HUMAN	Dedicator of cytokinesis protein 10 OS=Homo sapiens GN=DOCK10 PE=1 SV=3	p08653	DOCK10 pT1440																																					0.00038105	1.2463	0.0107472	<0.05	0.106976
VASP_HUMAN	Vasodilator-stimulated phosphoprotein OS=Homo sapiens GN=VASP PE=1 SV=3	p05236	VASP seq: 320 - 346 + Oxidation (M); Phospho (ST)																																					0.000384972	1.54254	0.0108258	<0.05	0.244978
SHIP1_HUMAN	Phosphatidylinositol 3,4,5-trisphosphate 5-phosphatase 1 OS=Homo sapiens GN=INPP5D PE=1 SV=2	p08111	INPP5D seq: 883 - 898 + Phospho (ST)																																					0.000385831	1.80151	0.010818	<0.05	0.365615
MARCS_HUMAN	Myristoylated alanine-rich C-kinase substrate OS=Homo sapiens GN=MARCKS PE=1 SV=4	p04916	MARCKS pS170																																					0.000386782	2.44621	0.0108129	<0.05	0.665944
VIME_HUMAN	Vimentin OS=Homo sapiens GN=VIM PE=1 SV=4	p09957	VIM pS39																																					0.000388492	1.44656	0.0108289	<0.05	0.200268
TBCB_HUMAN	Tubulin-folding cofactor B OS=Homo sapiens GN=TBCB PE=1 SV=2	p10782	TBCB pS110																																					0.000392773	1.71487	0.0109163	<0.05	0.325256
SH3K1_HUMAN	SH3 domain-containing kinase-binding protein 1 OS=Homo sapiens GN=SH3KBP1 PE=1 SV=2	p09631	SH3KBP1 pS410																																					0.000400465	1.61671	0.0110978	<0.05	0.279529
CYH4_HUMAN	Cytohesin-4 OS=Homo sapiens GN=CYTH4 PE=2 SV=1	p02208	CYTH4 pS215																																					0.000401152	1.51542	0.0110846	<0.05	0.232345
KPCD_HUMAN	Protein kinase C delta type OS=Homo sapiens GN=PRKCD PE=1 SV=2	p05510	PRKCD pS664																																					0.000403087	1.57759	0.0111059	<0.05	0.261304
KPCD_HUMAN	Protein kinase C delta type OS=Homo sapiens GN=PRKCD PE=1 SV=2	p07433	PRKCD pY313																																					0.000403513	2.50399	0.0110855	<0.05	0.69286
PRKDC_HUMAN	DNA-dependent protein kinase catalytic subunit OS=Homo sapiens GN=PRKDC PE=1 SV=3	p05054	PRKDC seq: 3197 - 3217 + Phospho (ST)																																					0.000405666	1.35327	0.0111127	<0.05	0.156809
GRAP1_HUMAN	GRIP1-associated protein 1 OS=Homo sapiens GN=GRIPAP1 PE=1 SV=1	p08088	GRIPAP1 seq: 688 - 714 + Phospho (ST)																																					0.000412557	0.96765	0.0112691	<0.05	-0.0228299
MYCPP_HUMAN	C-myc promoter-binding protein OS=Homo sapiens GN=DENND4A PE=1 SV=2	p03013	DENND4A seq: 1013 - 1030 + Phospho (ST)																																					0.000413037	0.815903	0.0112499	<0.05	-0.0935199
HIDE1_HUMAN	Protein HIDE1 OS=Homo sapiens GN=HIDE1 PE=2 SV=2	p04096	HIDE1 seq: 209 - 227 + 2 Phospho (ST)																																					0.000416831	1.8232	0.0113209	<0.05	0.375721
KPCD_HUMAN	Protein kinase C delta type OS=Homo sapiens GN=PRKCD PE=1 SV=2	p07432	PRKCD seq: 302 - 318 + Phospho (ST)																																					0.000418178	2.54645	0.0113253	<0.05	0.712642
FA21B_HUMAN	WASH complex subunit FAM21B OS=Homo sapiens GN=FAM21B PE=2 SV=2	p05037	FAM21B pS264																																					0.000419158	1.44779	0.0113196	<0.05	0.200841
SPTB2_HUMAN	Spectrin beta chain, non-erythrocytic 1 OS=Homo sapiens GN=SPTBN1 PE=1 SV=2	p09849	SPTBN1 seq: 2159 - 2174 + Phospho (ST)																																					0.000426962	2.14983	0.0114978	<0.05	0.52788
KPB2_HUMAN	Phosphorylase b kinase regulatory subunit alpha, liver isoform OS=Homo sapiens GN=PHKA2 PE=1 SV=1	p09028	PHKA2 seq: 1039 - 1063 + 2 Phospho (ST)																																					0.000427836	1.26046	0.0114889	<0.05	0.113575
RS6_HUMAN	40S ribosomal protein S6 OS=Homo sapiens GN=RPS6 PE=1 SV=1	p06766	RPS6 seq: 233 - 243 + 2 Phospho (ST)																																					0.000432217	1.22932	0.011574	<0.05	0.0990648
PLSL_HUMAN	Plastin-2 OS=Homo sapiens GN=LCP1 PE=1 SV=6	p02817	LCP1 pS5																																					0.000435684	2.52734	0.0116341	<0.05	0.703736
HMHA1_HUMAN	Minor histocompatibility protein HA-1 OS=Homo sapiens GN=HMHA1 PE=1 SV=2	p04154	HMHA1 seq: 576 - 606 + Phospho (ST)																																					0.000438718	0.819421	0.0116824	<0.05	-0.0918812
AHNK_HUMAN	Neuroblast differentiation-associated protein AHNAK OS=Homo sapiens GN=AHNAK PE=1 SV=2	p02605	AHNAK pS5552																																					0.000444778	2.94242	0.0118108	<0.05	0.897102
BORG2_HUMAN	Cdc42 effector protein 3 OS=Homo sapiens GN=CDC42EP3 PE=1 SV=1	p00542	CDC42EP3 seq: 87 - 104 + Phospho (ST)																																					0.000450967	2.35025	0.0119418	<0.05	0.621241
FKB15_HUMAN	FK506-binding protein 15 OS=Homo sapiens GN=FKBP15 PE=1 SV=2	p08203	FKBP15 seq: 344 - 361 + Phospho (ST)																																					0.000462182	4.95634	0.0121712	<0.05	1.83527
LMNB1_HUMAN	Lamin-B1 OS=Homo sapiens GN=LMNB1 PE=1 SV=2	p01015	LMNB1 pS200																																					0.000463024	1.87573	0.0121598	<0.05	0.400191
TBCD5_HUMAN	TBC1 domain family member 5 OS=Homo sapiens GN=TBC1D5 PE=1 SV=1	p07496	TBC1D5 pS522																																					0.000466627	1.13103	0.0121873	<0.05	0.0532776
SNTB1_HUMAN	Beta-1-syntrophin OS=Homo sapiens GN=SNTB1 PE=1 SV=3	p04487	SNTB1 seq: 222 - 239 + Phospho (ST)																																					0.000466813	2.03639	0.0121588	<0.05	0.475034
DYHC1_HUMAN	Cytoplasmic dynein 1 heavy chain 1 OS=Homo sapiens GN=DYNC1H1 PE=1 SV=5	p09404	DYNC1H1 seq: 4366 - 4378 + Phospho (ST)																																					0.000469444	1.2429	0.012194	<0.05	0.105395
IRS2_HUMAN	Insulin receptor substrate 2 OS=Homo sapiens GN=IRS2 PE=1 SV=2	p09960	IRS2 pS577																																					0.000470501	2.13841	0.0121883	<0.05	0.522558
PREX1_HUMAN	Phosphatidylinositol 3,4,5-trisphosphate-dependent Rac exchanger 1 protein OS=Homo sapiens GN=PREX1 PE=1 SV=3	p07778	PREX1 pS319																																					0.000472139	3.60614	0.0121976	<0.05	1.20629
RB3GP_HUMAN	Rab3 GTPase-activating protein catalytic subunit OS=Homo sapiens GN=RAB3GAP1 PE=1 SV=3	p04201	RAB3GAP1 seq: 535 - 551 + Phospho (ST)																																					0.000473364	1.22893	0.0121962	<0.05	0.0988853
ARAP1_HUMAN	Arf-GAP with Rho-GAP domain, ANK repeat and PH domain-containing protein 1 OS=Homo sapiens GN=ARAP1 PE=1 SV=3	p04450	ARAP1 seq: 222 - 244 + Phospho (Y)																																					0.000473734	3.34186	0.0121728	<0.05	1.08318
VIME_HUMAN	Vimentin OS=Homo sapiens GN=VIM PE=1 SV=4	p05187	VIM seq: 14 - 28 + Phospho (ST)																																					0.000473965	1.92431	0.012146	<0.05	0.422822
MADD_HUMAN	MAP kinase-activating death domain protein OS=Homo sapiens GN=MADD PE=1 SV=2	p02851	MADD seq: 1236 - 1255 + Phospho (ST)																																					0.000475914	1.02845	0.0121632	<0.05	0.00549397
SKAP2_HUMAN	Src kinase-associated phosphoprotein 2 OS=Homo sapiens GN=SKAP2 PE=1 SV=1	p05807	SKAP2 pS6																																					0.000482459	1.94109	0.0122975	<0.05	0.430637
NELFE_HUMAN	Negative elongation factor E OS=Homo sapiens GN=NELFE PE=1 SV=3	p08136	NELFE pS131																																					0.000483321	0.899101	0.0122867	<0.05	-0.0547629
GI24_HUMAN	Platelet receptor Gi24 OS=Homo sapiens GN=C10orf54 PE=1 SV=3	p10365	C10orf54 pS264																																					0.000487137	3.48261	0.0123507	<0.05	1.14875
DOC10_HUMAN	Dedicator of cytokinesis protein 10 OS=Homo sapiens GN=DOCK10 PE=1 SV=3	p02581	DOCK10 pT196																																					0.000508403	1.45064	0.0127879	<0.05	0.202168
IQEC1_HUMAN	IQ motif and SEC7 domain-containing protein 1 OS=Homo sapiens GN=IQSEC1 PE=1 SV=1	p05731	IQSEC1 pS512																																					0.000511317	1.21358	0.0128273	<0.05	0.091733
PLSL_HUMAN	Plastin-2 OS=Homo sapiens GN=LCP1 PE=1 SV=6	p01599	LCP1 pT114																																					0.000520865	1.57537	0.0130326	<0.05	0.260269
ACSA_HUMAN	Acetyl-coenzyme A synthetase, cytoplasmic OS=Homo sapiens GN=ACSS2 PE=1 SV=1	p00191	ACSS2 pS267																																					0.000524117	0.972948	0.0130796	<0.05	-0.0203618
RGS14_HUMAN	Regulator of G-protein signaling 14 OS=Homo sapiens GN=RGS14 PE=1 SV=4	p08005	RGS14 pS218																																					0.000533467	1.2574	0.0132782	<0.05	0.112148
HMHA1_HUMAN	Minor histocompatibility protein HA-1 OS=Homo sapiens GN=HMHA1 PE=1 SV=2	p04156	HMHA1 seq: 576 - 609 + 2 Phospho (ST)																																					0.0005423	1.05579	0.0134629	<0.05	0.0182315
JIP4_HUMAN	C-Jun-amino-terminal kinase-interacting protein 4 OS=Homo sapiens GN=SPAG9 PE=1 SV=4	p01837	SPAG9 pS203 pT217																																					0.000549528	3.28742	0.0135716	<0.05	1.05781
NUFP2_HUMAN	Nuclear fragile X mental retardation-interacting protein 2 OS=Homo sapiens GN=NUFIP2 PE=1 SV=1	p01439	NUFIP2 pS629																																					0.000552138	0.91677	0.0136009	<0.05	-0.0465319
LIRB3_HUMAN	Leukocyte immunoglobulin-like receptor subfamily B member 3 OS=Homo sapiens GN=LILRB3 PE=2 SV=3	p08860	LILRB3 seq: 502 - 518 + Phospho (ST)																																					0.000554191	2.38591	0.0136162	<0.05	0.637857
MEFV_HUMAN	Pyrin OS=Homo sapiens GN=MEFV PE=1 SV=1	p09770	MEFV seq: 177 - 186 + Phospho (ST)																																					0.000574973	2.12404	0.0140905	<0.05	0.515863
K0930_HUMAN	Uncharacterized protein KIAA0930 OS=Homo sapiens GN=KIAA0930 PE=1 SV=1	p10435	KIAA0930 seq: 261 - 284 + Phospho (ST)																																					0.00057515	1.13917	0.0140587	<0.05	0.0570706
NHSL2_HUMAN	NHS-like protein 2 OS=Homo sapiens GN=NHSL2 PE=2 SV=1	p07865	NHSL2 seq: 190 - 196 + Phospho (ST)																																					0.000575416	3.31443	0.0140293	<0.05	1.0704
NHRF1_HUMAN	Na(+)/H(+) exchange regulatory cofactor NHE-RF1 OS=Homo sapiens GN=SLC9A3R1 PE=1 SV=4	p01484	SLC9A3R1 pS280																																					0.000581998	1.12143	0.0141535	<0.05	0.0488068
HMHA1_HUMAN	Minor histocompatibility protein HA-1 OS=Homo sapiens GN=HMHA1 PE=1 SV=2	p04153	HMHA1 seq: 576 - 606 + 2 Phospho (ST)																																					0.000585808	1.35701	0.0142099	<0.05	0.158552
AKP13_HUMAN	A-kinase anchor protein 13 OS=Homo sapiens GN=AKAP13 PE=1 SV=2	p01331	AKAP13 pS1507																																					0.000593836	3.13827	0.0143681	<0.05	0.988333
AAK1_HUMAN	AP2-associated protein kinase 1 OS=Homo sapiens GN=AAK1 PE=1 SV=3	p09110	AAK1 seq: 652 - 667 + Phospho (ST)																																					0.000598942	1.86888	0.014455	<0.05	0.397002
HMHA1_HUMAN	Minor histocompatibility protein HA-1 OS=Homo sapiens GN=HMHA1 PE=1 SV=2	p04152	HMHA1 seq: 576 - 606 + 2 Phospho (ST)																																					0.000602703	1.29529	0.0144725	<0.05	0.129799
AIM1_HUMAN	Absent in melanoma 1 protein OS=Homo sapiens GN=AIM1 PE=1 SV=3	p01400	AIM1 seq: 479 - 495 + Phospho (ST)																																					0.000614988	3.56791	0.0147304	<0.05	1.18848
AHNK_HUMAN	Neuroblast differentiation-associated protein AHNAK OS=Homo sapiens GN=AHNAK PE=1 SV=2	p01153	AHNAK pS177																																					0.000622054	0.979586	0.0148251	<0.05	-0.0172697
PI4KA_HUMAN	Phosphatidylinositol 4-kinase alpha OS=Homo sapiens GN=PI4KA PE=1 SV=3	p04212	PI4KA seq: 196 - 210 + Phospho (ST)																																					0.000623385	1.75634	0.0148198	<0.05	0.344576
CLIC1_HUMAN	Chloride intracellular channel protein 1 OS=Homo sapiens GN=CLIC1 PE=1 SV=4	p10236	CLIC1 pS156																																					0.000637265	1.19125	0.0151121	<0.05	0.0813313
KPCD_HUMAN	Protein kinase C delta type OS=Homo sapiens GN=PRKCD PE=1 SV=2	p07052	PRKCD pY313																																					0.000639295	3.45077	0.0151226	<0.05	1.13391
CHCH3_HUMAN	Coiled-coil-helix-coiled-coil-helix domain-containing protein 3, mitochondrial OS=Homo sapiens GN=CHCHD3 PE=1 SV=1	p10732	CHCHD3 seq: 49 - 64 + Phospho (ST)																																					0.000640701	0.850923	0.0151183	<0.05	-0.0772063
DMXL2_HUMAN	DmX-like protein 2 OS=Homo sapiens GN=DMXL2 PE=1 SV=2	p06963	DMXL2 seq: 2397 - 2414 + Phospho (ST)																																					0.000644788	2.04087	0.0151398	<0.05	0.47712
WIPF1_HUMAN	WAS/WASL-interacting protein family member 1 OS=Homo sapiens GN=WIPF1 PE=1 SV=3	p05537	WIPF1 pS340																																					0.000654803	1.36637	0.0153372	<0.05	0.162911
SHIP1_HUMAN	Phosphatidylinositol 3,4,5-trisphosphate 5-phosphatase 1 OS=Homo sapiens GN=INPP5D PE=1 SV=2	p04882	INPP5D pS1085																																					0.000666798	3.09866	0.0155799	<0.05	0.969886
FLNB_HUMAN	Filamin-B OS=Homo sapiens GN=FLNB PE=1 SV=2	p05114	FLNB pS2481																																					0.000677811	2.73454	0.0157985	<0.05	0.80026
I17RA_HUMAN	Interleukin-17 receptor A OS=Homo sapiens GN=IL17RA PE=1 SV=2	p04307	IL17RA pS708																																					0.000684038	1.94764	0.0159047	<0.05	0.433689
ICAL_HUMAN	Calpastatin OS=Homo sapiens GN=CAST PE=1 SV=4	p03689	CAST seq: 212 - 249 + Phospho (ST)																																					0.000692267	2.01217	0.0160569	<0.05	0.463751
MKL1_HUMAN	MKL/myocardin-like protein 1 OS=Homo sapiens GN=MKL1 PE=1 SV=1	p00957	MKL1 pS385																																					0.000693565	1.41062	0.0160479	<0.05	0.183523
SASH3_HUMAN	SAM and SH3 domain-containing protein 3 OS=Homo sapiens GN=SASH3 PE=1 SV=2	p02077	SASH3 pS243																																					0.000705964	3.8145	0.0162953	<0.05	1.30335
SMCR8_HUMAN	Smith-Magenis syndrome chromosomal region candidate gene 8 protein OS=Homo sapiens GN=SMCR8 PE=1 SV=2	p10255	SMCR8 pS417																																					0.000706255	3.10498	0.0162626	<0.05	0.972826
DDX17_HUMAN	Probable ATP-dependent RNA helicase DDX17 OS=Homo sapiens GN=DDX17 PE=1 SV=2	p09893	DDX17 seq: 569 - 587 + Phospho (ST)																																					0.00071508	0.990883	0.0163867	<0.05	-0.0120069
ARHG2_HUMAN	Rho guanine nucleotide exchange factor 2 OS=Homo sapiens GN=ARHGEF2 PE=1 SV=4	p02725	ARHGEF2 seq: 140 - 148 + Phospho (ST)																																					0.00071544	1.65447	0.0163556	<0.05	0.297118
AHNK_HUMAN	Neuroblast differentiation-associated protein AHNAK OS=Homo sapiens GN=AHNAK PE=1 SV=2	p03470	AHNAK pS511																																					0.000716316	2.00623	0.0163365	<0.05	0.460986
TTC7A_HUMAN	Tetratricopeptide repeat protein 7A OS=Homo sapiens GN=TTC7A PE=1 SV=3	p06603	TTC7A seq: 49 - 66 + Phospho (ST)																																					0.000719479	2.47644	0.0163694	<0.05	0.680028
SASH3_HUMAN	SAM and SH3 domain-containing protein 3 OS=Homo sapiens GN=SASH3 PE=1 SV=2	p07853	SASH3 seq: 34 - 67 + 2 Phospho (ST)																																					0.000723206	1.20665	0.0164151	<0.05	0.0885043
SAMN1_HUMAN	SAM domain-containing protein SAMSN-1 OS=Homo sapiens GN=SAMSN1 PE=1 SV=1	p07156	SAMSN1 seq: 20 - 29 + Phospho (ST)																																					0.000737122	1.17007	0.0166912	<0.05	0.0714654
KCD12_HUMAN	BTB/POZ domain-containing protein KCTD12 OS=Homo sapiens GN=KCTD12 PE=1 SV=1	p08449	KCTD12 seq: 185 - 205 + Phospho (ST)																																					0.000743507	2.25477	0.0167166	<0.05	0.576764
SIPA1_HUMAN	Signal-induced proliferation-associated protein 1 OS=Homo sapiens GN=SIPA1 PE=1 SV=1	p00333	SIPA1 pS74																																					0.00075043	1.53354	0.0168326	<0.05	0.240784
APOBR_HUMAN	Apolipoprotein B receptor OS=Homo sapiens GN=APOBR PE=1 SV=2	p08687	APOBR seq: 1004 - 1009 + 2 Phospho (ST)																																					0.000754344	2.11346	0.0168807	<0.05	0.510938
FCERG_HUMAN	High affinity immunoglobulin epsilon receptor subunit gamma OS=Homo sapiens GN=FCER1G PE=1 SV=1	p05623	FCER1G pT78																																					0.000764482	2.35132	0.0170276	<0.05	0.621739
BCAP_HUMAN	Phosphoinositide 3-kinase adapter protein 1 OS=Homo sapiens GN=PIK3AP1 PE=1 SV=2	p04867	PIK3AP1 pS656																																					0.000778197	2.09655	0.0172927	<0.05	0.503057
DBNL_HUMAN	Drebrin-like protein OS=Homo sapiens GN=DBNL PE=1 SV=1	p10715	DBNL pS232																																					0.000786505	1.21696	0.0174366	<0.05	0.0933095
MNDA_HUMAN	Myeloid cell nuclear differentiation antigen OS=Homo sapiens GN=MNDA PE=1 SV=1	p10422	MNDA seq: 151 - 198 + Phospho (ST)																																					0.000792178	2.47831	0.0174811	<0.05	0.680897
LIRB1_HUMAN	Leukocyte immunoglobulin-like receptor subfamily B member 1 OS=Homo sapiens GN=LILRB1 PE=1 SV=1	p01759	LILRB1 pS579																																					0.000794193	4.70461	0.0174851	<0.05	1.718
AHNK_HUMAN	Neuroblast differentiation-associated protein AHNAK OS=Homo sapiens GN=AHNAK PE=1 SV=2	p02053	AHNAK pS5830																																					0.000802422	1.30941	0.0176256	<0.05	0.136375
VIME_HUMAN	Vimentin OS=Homo sapiens GN=VIM PE=1 SV=4	p05188	VIM seq: 14 - 28 + Phospho (ST)																																					0.000803194	1.69624	0.0176019	<0.05	0.316576
LMNA_HUMAN	Prelamin-A/C OS=Homo sapiens GN=LMNA PE=1 SV=1	p09286	LMNA seq: 645 - 654 + Phospho (ST)																																					0.000807039	2.02168	0.0176457	<0.05	0.468181
AHNK_HUMAN	Neuroblast differentiation-associated protein AHNAK OS=Homo sapiens GN=AHNAK PE=1 SV=2	p10225	AHNAK pT490																																					0.000814675	2.08378	0.0177718	<0.05	0.497108
SHC1_HUMAN	SHC-transforming protein 1 OS=Homo sapiens GN=SHC1 PE=1 SV=4	p02973	SHC1 pS139																																					0.000825132	2.0419	0.0179589	<0.05	0.4776
MEPCE_HUMAN	7SK snRNA methylphosphate capping enzyme OS=Homo sapiens GN=MEPCE PE=1 SV=1	p01169	MEPCE pS254																																					0.000841495	1.36661	0.0182318	<0.05	0.163022
DOC10_HUMAN	Dedicator of cytokinesis protein 10 OS=Homo sapiens GN=DOCK10 PE=1 SV=3	p07980	DOCK10 pS12																																					0.000843118	3.1584	0.0182255	<0.05	0.997711
PP2BB_HUMAN	Serine/threonine-protein phosphatase 2B catalytic subunit beta isoform OS=Homo sapiens GN=PPP3CB PE=1 SV=2	p02346	PPP3CB pS471																																					0.000850174	1.40081	0.0183365	<0.05	0.178956
UBP24_HUMAN	Ubiquitin carboxyl-terminal hydrolase 24 OS=Homo sapiens GN=USP24 PE=1 SV=3	p05012	USP24 seq: 1370 - 1395 + Phospho (ST)																																					0.000859244	2.29019	0.0184486	<0.05	0.593263
ZSWM1_HUMAN	Zinc finger SWIM domain-containing protein 1 OS=Homo sapiens GN=ZSWIM1 PE=2 SV=2	p07283	ZSWIM1 seq: 465 - 470 + Phospho (ST)																																					0.000861424	3.14415	0.0184538	<0.05	0.991074
RFIP1_HUMAN	Rab11 family-interacting protein 1 OS=Homo sapiens GN=RAB11FIP1 PE=1 SV=3	p03018	RAB11FIP1 seq: 353 - 379 + Phospho (ST)																																					0.000862009	1.11158	0.018425	<0.05	0.0442199
BAIP2_HUMAN	Brain-specific angiogenesis inhibitor 1-associated protein 2 OS=Homo sapiens GN=BAIAP2 PE=1 SV=1	p08957	BAIAP2 pS366																																					0.000868896	1.52001	0.0185306	<0.05	0.234481
PP12C_HUMAN	Protein phosphatase 1 regulatory subunit 12C OS=Homo sapiens GN=PPP1R12C PE=1 SV=1	p08556	PPP1R12C pS407																																					0.000870789	1.24802	0.0185295	<0.05	0.107779
NF1_HUMAN	Neurofibromin OS=Homo sapiens GN=NF1 PE=1 SV=2	p06692	NF1 seq: 1137 - 1142 + Phospho (ST)																																					0.000872513	1.1563	0.0185249	<0.05	0.0650516
HCLS1_HUMAN	Hematopoietic lineage cell-specific protein OS=Homo sapiens GN=HCLS1 PE=1 SV=3	p01638	HCLS1 pT333																																					0.000876347	2.71916	0.0185649	<0.05	0.793097
AHNK_HUMAN	Neuroblast differentiation-associated protein AHNAK OS=Homo sapiens GN=AHNAK PE=1 SV=2	p01713	AHNAK seq: 9 - 28 + Phospho (ST)																																					0.000880818	3.18405	0.0186183	<0.05	1.00966
ARHG2_HUMAN	Rho guanine nucleotide exchange factor 2 OS=Homo sapiens GN=ARHGEF2 PE=1 SV=4	p03369	ARHGEF2 pS174																																					0.000903909	1.12451	0.0190641	<0.05	0.050242
KCD12_HUMAN	BTB/POZ domain-containing protein KCTD12 OS=Homo sapiens GN=KCTD12 PE=1 SV=1	p01623	KCTD12 pS176																																					0.00090884	3.29235	0.0191258	<0.05	1.06011
CORO7_HUMAN	Coronin-7 OS=Homo sapiens GN=CORO7 PE=1 SV=2	p08023	CORO7 pS465																																					0.000909861	1.59407	0.0191051	<0.05	0.268981
DOK3_HUMAN	Docking protein 3 OS=Homo sapiens GN=DOK3 PE=1 SV=2	p00704	DOK3 seq: 388 - 424 + Phospho (Y)																																					0.000932372	3.09703	0.0195347	<0.05	0.969124
BNIP2_HUMAN	BCL2/adenovirus E1B 19 kDa protein-interacting protein 2 OS=Homo sapiens GN=BNIP2 PE=1 SV=1	p03775	BNIP2 pS114																																					0.000935863	2.28535	0.0195221	<0.05	0.591009
NIBL1_HUMAN	Niban-like protein 1 OS=Homo sapiens GN=FAM129B PE=1 SV=3	p02515	FAM129B pS665																																					0.0009388	4.83065	0.0195406	<0.05	1.77672
AKP13_HUMAN	A-kinase anchor protein 13 OS=Homo sapiens GN=AKAP13 PE=1 SV=2	p05009	AKAP13 seq: 330 - 367 + Phospho (ST)																																					0.000942026	2.81508	0.019565	<0.05	0.83778
I17RA_HUMAN	Interleukin-17 receptor A OS=Homo sapiens GN=IL17RA PE=1 SV=2	p04308	IL17RA pS708																																					0.000943128	2.46372	0.0195453	<0.05	0.674101
AHNK_HUMAN	Neuroblast differentiation-associated protein AHNAK OS=Homo sapiens GN=AHNAK PE=1 SV=2	p02109	AHNAK pS5720																																					0.000957447	2.69569	0.0197561	<0.05	0.782164
LYST_HUMAN	Lysosomal-trafficking regulator OS=Homo sapiens GN=LYST PE=1 SV=3	p10578	LYST pS2264																																					0.000963236	2.7632	0.0198327	<0.05	0.813613
ZDHC5_HUMAN	Palmitoyltransferase ZDHHC5 OS=Homo sapiens GN=ZDHHC5 PE=1 SV=2	p07842	ZDHHC5 seq: 296 - 322 + Phospho (ST)																																					0.000977248	0.851833	0.0199488	<0.05	-0.076782
MYPT1_HUMAN	Protein phosphatase 1 regulatory subunit 12A OS=Homo sapiens GN=PPP1R12A PE=1 SV=1	p09496	PPP1R12A seq: 443 - 456 + Phospho (ST)																																					0.000979029	1.02255	0.0199425	<0.05	0.00274353
KPCD2_HUMAN	Serine/threonine-protein kinase D2 OS=Homo sapiens GN=PRKD2 PE=1 SV=2	p09249	PRKD2 seq: 710 - 730 + Phospho (Y)																																					0.000982805	1.43123	0.0199767	<0.05	0.193126
SNX18_HUMAN	Sorting nexin-18 OS=Homo sapiens GN=SNX18 PE=1 SV=2	p10720	SNX18 seq: 193 - 198 + Phospho (ST)																																					0.000987099	3.11488	0.0200213	<0.05	0.977441
SP20H_HUMAN	Transcription factor SPT20 homolog OS=Homo sapiens GN=SUPT20H PE=1 SV=2	p04170	SUPT20H seq: 507 - 531 + Phospho (ST)																																					0.000987937	1.18784	0.0199958	<0.05	0.0797441
IF4B_HUMAN	Eukaryotic translation initiation factor 4B OS=Homo sapiens GN=EIF4B PE=1 SV=2	p00223	EIF4B pS283																																					0.000994559	1.13001	0.0200872	<0.05	0.0528044
SMTN_HUMAN	Smoothelin OS=Homo sapiens GN=SMTN PE=1 SV=7	p03451	SMTN seq: 30 - 35 + Phospho (ST)																																					0.00100303	1.11758	0.0201728	<0.05	0.0470157
LEO1_HUMAN	RNA polymerase-associated protein LEO1 OS=Homo sapiens GN=LEO1 PE=1 SV=1	p04864	LEO1 seq: 543 - 548 + Phospho (ST)																																					0.00100303	1.11758	0.0201728	<0.05	0.0470157
T132A_HUMAN	Transmembrane protein 132A OS=Homo sapiens GN=TMEM132A PE=2 SV=1	p04865	TMEM132A seq: 482 - 487 + Phospho (ST)																																					0.00100303	1.11758	0.0201728	<0.05	0.0470157
SASH3_HUMAN	SAM and SH3 domain-containing protein 3 OS=Homo sapiens GN=SASH3 PE=1 SV=2	p07855	SASH3 seq: 34 - 67 + Phospho (ST)																																					0.00101086	1.97611	0.0202448	<0.05	0.446952
ILF3_HUMAN	Interleukin enhancer-binding factor 3 OS=Homo sapiens GN=ILF3 PE=1 SV=3	p10230	ILF3 pS190																																					0.00101384	1.47063	0.0202619	<0.05	0.211478
AHNK_HUMAN	Neuroblast differentiation-associated protein AHNAK OS=Homo sapiens GN=AHNAK PE=1 SV=2	p03471	AHNAK pS511																																					0.00103225	2.71989	0.0205868	<0.05	0.793435
EH1L1_HUMAN	EH domain-binding protein 1-like protein 1 OS=Homo sapiens GN=EHBP1L1 PE=1 SV=2	p00327	EHBP1L1 seq: 1270 - 1278 + Phospho (ST)																																					0.0010335	2.3914	0.0205687	<0.05	0.640414
MMGT1_HUMAN	Membrane magnesium transporter 1 OS=Homo sapiens GN=MMGT1 PE=1 SV=1	p10244	MMGT1 seq: 99 - 122 + Phospho (ST)																																					0.00105765	1.90709	0.0209616	<0.05	0.414799
PSF2_HUMAN	DNA replication complex GINS protein PSF2 OS=Homo sapiens GN=GINS2 PE=1 SV=1	p09617	GINS2 pS182																																					0.00107593	1.33648	0.0212357	<0.05	0.148986
SH3K1_HUMAN	SH3 domain-containing kinase-binding protein 1 OS=Homo sapiens GN=SH3KBP1 PE=1 SV=2	p01017	SH3KBP1 pS108																																					0.00108037	2.6003	0.0212792	<0.05	0.737725
RFIP1_HUMAN	Rab11 family-interacting protein 1 OS=Homo sapiens GN=RAB11FIP1 PE=1 SV=3	p05973	RAB11FIP1 seq: 498 - 520 + Gln->pyro-Glu (N-term Q); Phospho (ST)																																					0.00108574	2.20922	0.021341	<0.05	0.555544
LYRIC_HUMAN	Protein LYRIC OS=Homo sapiens GN=MTDH PE=1 SV=2	p05005	MTDH seq: 293 - 314 + Phospho (ST)																																					0.00108583	3.26638	0.0212988	<0.05	1.04801
MOT4_HUMAN	Monocarboxylate transporter 4 OS=Homo sapiens GN=SLC16A3 PE=1 SV=1	p04558	SLC16A3 pS436																																					0.00108638	2.53984	0.0212658	<0.05	0.709562
ICAL_HUMAN	Calpastatin OS=Homo sapiens GN=CAST PE=1 SV=4	p01603	CAST seq: 213 - 249 + Phospho (ST)																																					0.00109225	1.67422	0.0213369	<0.05	0.30632
LIPB2_HUMAN	Liprin-beta-2 OS=Homo sapiens GN=PPFIBP2 PE=1 SV=3	p03902	PPFIBP2 seq: 383 - 392 + Phospho (ST)																																					0.00109304	2.46296	0.0213087	<0.05	0.67375
NDRG3_HUMAN	Protein NDRG3 OS=Homo sapiens GN=NDRG3 PE=1 SV=2	p09500	NDRG3 seq: 329 - 345 + Phospho (ST)																																					0.0010983	0.894862	0.0213675	<0.05	-0.0567377
VASP_HUMAN	Vasodilator-stimulated phosphoprotein OS=Homo sapiens GN=VASP PE=1 SV=3	p09008	VASP seq: 322 - 346 + Phospho (ST)																																					0.00111619	1.64272	0.0216273	<0.05	0.291648
AMPD2_HUMAN	AMP deaminase 2 OS=Homo sapiens GN=AMPD2 PE=1 SV=2	p08001	AMPD2 pS100																																					0.00112035	0.973596	0.0216639	<0.05	-0.0200598
KCD12_HUMAN	BTB/POZ domain-containing protein KCTD12 OS=Homo sapiens GN=KCTD12 PE=1 SV=1	p08450	KCTD12 seq: 185 - 205 + Phospho (ST)																																					0.0011386	2.30447	0.0219278	<0.05	0.599916
DPTOR_HUMAN	DEP domain-containing mTOR-interacting protein OS=Homo sapiens GN=DEPTOR PE=1 SV=2	p04723	DEPTOR seq: 227 - 249 + Phospho (ST)																																					0.00115113	2.28389	0.0221244	<0.05	0.590329
FA21C_HUMAN	WASH complex subunit FAM21C OS=Homo sapiens GN=FAM21C PE=1 SV=3	p08691	FAM21C pS288																																					0.0011546	0.949378	0.0221464	<0.05	-0.0313415
FKB15_HUMAN	FK506-binding protein 15 OS=Homo sapiens GN=FKBP15 PE=1 SV=2	p06917	FKBP15 seq: 954 - 974 + Phospho (ST)																																					0.00117333	0.881975	0.0224606	<0.05	-0.062741
CC88B_HUMAN	Coiled-coil domain-containing protein 88B OS=Homo sapiens GN=CCDC88B PE=1 SV=1	p07125	CCDC88B seq: 595 - 613 + Phospho (ST)																																					0.00118211	1.18744	0.0225832	<0.05	0.0795573
NUP50_HUMAN	Nuclear pore complex protein Nup50 OS=Homo sapiens GN=NUP50 PE=1 SV=2	p05670	NUP50 pS221																																					0.00119936	1.00149	0.0228669	<0.05	-0.00706583
GYS1_HUMAN	Glycogen [starch] synthase, muscle OS=Homo sapiens GN=GYS1 PE=1 SV=2	p05727	GYS1 seq: 709 - 737 + Phospho (ST)																																					0.00121699	0.981158	0.0231569	<0.05	-0.0165373
TB22A_HUMAN	TBC1 domain family member 22A OS=Homo sapiens GN=TBC1D22A PE=1 SV=2	p09216	TBC1D22A seq: 143 - 164 + Phospho (ST)																																					0.00122602	0.900153	0.0232822	<0.05	-0.0542728
ZDHC5_HUMAN	Palmitoyltransferase ZDHHC5 OS=Homo sapiens GN=ZDHHC5 PE=1 SV=2	p02877	ZDHHC5 pS621																																					0.00122629	1.51797	0.0232409	<0.05	0.233531
THOC1_HUMAN	THO complex subunit 1 OS=Homo sapiens GN=THOC1 PE=1 SV=1	p08524	THOC1 seq: 2 - 14 + Phospho (ST)																																					0.0012289	1.98685	0.0232442	<0.05	0.451955
MCMBP_HUMAN	Mini-chromosome maintenance complex-binding protein OS=Homo sapiens GN=MCMBP PE=1 SV=2	p10166	MCMBP pS298																																					0.00125615	1.14965	0.0237126	<0.05	0.0619532
NCF1_HUMAN	Neutrophil cytosol factor 1 OS=Homo sapiens GN=NCF1 PE=1 SV=3	p05823	NCF1 seq: 338 - 354 + Gln->pyro-Glu (N-term Q); Phospho (ST)																																					0.00125846	2.477	0.0237092	<0.05	0.68029
LRRF1_HUMAN	Leucine-rich repeat flightless-interacting protein 1 OS=Homo sapiens GN=LRRFIP1 PE=1 SV=2	p00415	LRRFIP1 seq: 763 - 789 + Phospho (ST)																																					0.00126005	1.0525	0.0236924	<0.05	0.016699
TNAP3_HUMAN	Tumor necrosis factor alpha-induced protein 3 OS=Homo sapiens GN=TNFAIP3 PE=1 SV=1	p07939	TNFAIP3 pS220																																					0.00128381	0.938219	0.0240917	<0.05	-0.0365399
PACS1_HUMAN	Phosphofurin acidic cluster sorting protein 1 OS=Homo sapiens GN=PACS1 PE=1 SV=2	p04630	PACS1 seq: 399 - 421 + Phospho (ST)																																					0.00129046	1.66741	0.0241689	<0.05	0.30315
RGPA2_HUMAN	Ral GTPase-activating protein subunit alpha-2 OS=Homo sapiens GN=RALGAPA2 PE=1 SV=2	p07158	RALGAPA2 seq: 818 - 837 + Phospho (ST)																																					0.00129691	1.0753	0.0242421	<0.05	0.0273169
VASP_HUMAN	Vasodilator-stimulated phosphoprotein OS=Homo sapiens GN=VASP PE=1 SV=3	p05237	VASP seq: 320 - 346 + Phospho (ST)																																					0.00129776	1.28835	0.0242105	<0.05	0.126564
FLNB_HUMAN	Filamin-B OS=Homo sapiens GN=FLNB PE=1 SV=2	p05115	FLNB seq: 2476 - 2495 + Phospho (ST)																																					0.00130131	2.20244	0.0242292	<0.05	0.552389
FLNA_HUMAN	Filamin-A OS=Homo sapiens GN=FLNA PE=1 SV=4	p05112	FLNA seq: 2521 - 2540 + Phospho (ST)																																					0.00130735	1.83575	0.0242942	<0.05	0.381569
NDRG1_HUMAN	Protein NDRG1 OS=Homo sapiens GN=NDRG1 PE=1 SV=1	p08713	NDRG1 seq: 362 - 388 + Phospho (ST)																																					0.00132724	2.32892	0.024616	<0.05	0.611307
SHOT1_HUMAN	Shootin-1 OS=Homo sapiens GN=KIAA1598 PE=1 SV=4	p08151	KIAA1598 pS506																																					0.001332	3.48456	0.0246561	<0.05	1.14965
ILF3_HUMAN	Interleukin enhancer-binding factor 3 OS=Homo sapiens GN=ILF3 PE=1 SV=3	p10231	ILF3 seq: 183 - 200 + Phospho (ST)																																					0.00134442	1.81939	0.0248379	<0.05	0.373948
AHNK_HUMAN	Neuroblast differentiation-associated protein AHNAK OS=Homo sapiens GN=AHNAK PE=1 SV=2	p02487	AHNAK pS5731																																					0.00134676	0.949255	0.024833	<0.05	-0.0313991
NHSL2_HUMAN	NHS-like protein 2 OS=Homo sapiens GN=NHSL2 PE=2 SV=1	p00860	NHSL2 seq: 318 - 331 + Phospho (ST)																																					0.001353	2.56967	0.0248999	<0.05	0.72346
HAP28_HUMAN	28 kDa heat- and acid-stable phosphoprotein OS=Homo sapiens GN=PDAP1 PE=1 SV=1	p05296	PDAP1 pS178																																					0.00137727	1.96733	0.025249	<0.05	0.442865
MP2K7_HUMAN	Dual specificity mitogen-activated protein kinase kinase 7 OS=Homo sapiens GN=MAP2K7 PE=1 SV=2	p08494	MAP2K7 seq: 55 - 72 + Phospho (ST)																																					0.00138966	0.911085	0.0254273	<0.05	-0.0491803
N4BP1_HUMAN	NEDD4-binding protein 1 OS=Homo sapiens GN=N4BP1 PE=1 SV=4	p05913	N4BP1 pS300																																					0.00141544	1.13037	0.0257507	<0.05	0.0529708
BCAP_HUMAN	Phosphoinositide 3-kinase adapter protein 1 OS=Homo sapiens GN=PIK3AP1 PE=1 SV=2	p10053	PIK3AP1 pY694																																					0.0014193	3.55301	0.0257718	<0.05	1.18154
LYRIC_HUMAN	Protein LYRIC OS=Homo sapiens GN=MTDH PE=1 SV=2	p05006	MTDH seq: 293 - 314 + Phospho (ST)																																					0.00142035	0.998664	0.0257417	<0.05	-0.00838246
KPCD_HUMAN	Protein kinase C delta type OS=Homo sapiens GN=PRKCD PE=1 SV=2	p07049	PRKCD seq: 301 - 318 + Phospho (ST)																																					0.00142172	1.39937	0.0257178	<0.05	0.178283
RGPA1_HUMAN	Ral GTPase-activating protein subunit alpha-1 OS=Homo sapiens GN=RALGAPA1 PE=1 SV=1	p02955	RALGAPA1 seq: 771 - 794 + Phospho (ST)																																					0.00142344	1.64709	0.0256515	<0.05	0.293681
XRCC5_HUMAN	X-ray repair cross-complementing protein 5 OS=Homo sapiens GN=XRCC5 PE=1 SV=3	p09428	XRCC5 seq: 569 - 599 + Phospho (ST)																																					0.00144765	1.76781	0.0259896	<0.05	0.349918
PKP2_HUMAN	Plakophilin-2 OS=Homo sapiens GN=PKP2 PE=1 SV=2	p04185	PKP2 pS870																																					0.00145423	1.46935	0.0260586	<0.05	0.210883
LYST_HUMAN	Lysosomal-trafficking regulator OS=Homo sapiens GN=LYST PE=1 SV=3	p05050	LYST pS2124																																					0.0014545	1.18103	0.0260146	<0.05	0.0765713
EFHD2_HUMAN	EF-hand domain-containing protein D2 OS=Homo sapiens GN=EFHD2 PE=1 SV=1	p06394	EFHD2 pS74																																					0.00147223	1.27382	0.0262332	<0.05	0.119797
ARBK1_HUMAN	Beta-adrenergic receptor kinase 1 OS=Homo sapiens GN=ADRBK1 PE=1 SV=2	p05487	ADRBK1 pS670																																					0.00150579	1.17429	0.0267312	<0.05	0.0734294
STMN1_HUMAN	Stathmin OS=Homo sapiens GN=STMN1 PE=1 SV=3	p06426	STMN1 pS16																																					0.00156189	1.19041	0.0275222	<0.05	0.08094
LIRB5_HUMAN	Leukocyte immunoglobulin-like receptor subfamily B member 5 OS=Homo sapiens GN=LILRB5 PE=1 SV=1	p00013	LILRB5 pS559																																					0.00156264	2.47534	0.0274847	<0.05	0.679515
LIPB2_HUMAN	Liprin-beta-2 OS=Homo sapiens GN=PPFIBP2 PE=1 SV=3	p04896	PPFIBP2 pS387																																					0.00157837	3.66273	0.0277101	<0.05	1.23265
UBXN1_HUMAN	UBX domain-containing protein 1 OS=Homo sapiens GN=UBXN1 PE=1 SV=2	p04268	UBXN1 seq: 178 - 209 + Phospho (ST)																																					0.00158033	0.873383	0.0276936	<0.05	-0.0667433
PP12C_HUMAN	Protein phosphatase 1 regulatory subunit 12C OS=Homo sapiens GN=PPP1R12C PE=1 SV=1	p07371	PPP1R12C seq: 450 - 464 + Phospho (ST)																																					0.00158888	1.01163	0.0277923	<0.05	-0.00234274
EFHD2_HUMAN	EF-hand domain-containing protein D2 OS=Homo sapiens GN=EFHD2 PE=1 SV=1	p06393	EFHD2 seq: 62 - 77 + Phospho (ST)																																					0.00159076	1.30885	0.0277743	<0.05	0.136115
EFHD2_HUMAN	EF-hand domain-containing protein D2 OS=Homo sapiens GN=EFHD2 PE=1 SV=1	p00136	EFHD2 seq: 63 - 78 + Phospho (ST)																																					0.00159986	1.3068	0.0278821	<0.05	0.13516
TRA2B_HUMAN	Transformer-2 protein homolog beta OS=Homo sapiens GN=TRA2B PE=1 SV=1	p06871	TRA2B seq: 198 - 217 + 2 Phospho (ST)																																					0.00160924	1.18974	0.0279943	<0.05	0.0806283
HNRPK_HUMAN	Heterogeneous nuclear ribonucleoprotein K OS=Homo sapiens GN=HNRNPK PE=1 SV=1	p09411	HNRNPK pS77																																					0.00161068	1.27739	0.0279684	<0.05	0.121462
PITM1_HUMAN	Membrane-associated phosphatidylinositol transfer protein 1 OS=Homo sapiens GN=PITPNM1 PE=1 SV=4	p06449	PITPNM1 seq: 662 - 685 + Phospho (ST)																																					0.00162251	1.02282	0.0280714	<0.05	0.00287244
APOBR_HUMAN	Apolipoprotein B receptor OS=Homo sapiens GN=APOBR PE=1 SV=2	p02682	APOBR seq: 552 - 571 + Phospho (ST)																																					0.00163544	2.88238	0.028244	<0.05	0.869129
UBA1_HUMAN	Ubiquitin-like modifier-activating enzyme 1 OS=Homo sapiens GN=UBA1 PE=1 SV=3	p03276	UBA1 pS820																																					0.0016355	1.06664	0.0281939	<0.05	0.0232825
PO2F2_HUMAN	POU domain, class 2, transcription factor 2 OS=Homo sapiens GN=POU2F2 PE=1 SV=3	p09812	POU2F2 pS55																																					0.00164411	1.98779	0.0282402	<0.05	0.452393
DBNL_HUMAN	Drebrin-like protein OS=Homo sapiens GN=DBNL PE=1 SV=1	p02134	DBNL seq: 149 - 164 + Phospho (Y)																																					0.00165628	0.881887	0.0283471	<0.05	-0.0627819
PRIC1_HUMAN	Prickle-like protein 1 OS=Homo sapiens GN=PRICKLE1 PE=1 SV=2	p07429	PRICKLE1 pS683																																					0.00168315	1.11813	0.0287039	<0.05	0.0472703
AHNK_HUMAN	Neuroblast differentiation-associated protein AHNAK OS=Homo sapiens GN=AHNAK PE=1 SV=2	p10437	AHNAK pS5400																																					0.00170468	2.57877	0.0290192	<0.05	0.727695
PLIN5_HUMAN	Perilipin-5 OS=Homo sapiens GN=PLIN5 PE=2 SV=2	p04524	PLIN5 pS203																																					0.0017068	0.956062	0.0289519	<0.05	-0.0282282
TGFR2_HUMAN	TGF-beta receptor type-2 OS=Homo sapiens GN=TGFBR2 PE=1 SV=2	p04536	TGFBR2 seq: 350 - 356 + Phospho (ST)																																					0.0017068	0.956062	0.0289519	<0.05	-0.0282282
ROBO4_HUMAN		p04543	ROBO4_HUMAN seq: 120 - 126 + Phospho (ST)																																					0.0017068	0.956062	0.0289519	<0.05	-0.0282282
AHNK_HUMAN	Neuroblast differentiation-associated protein AHNAK OS=Homo sapiens GN=AHNAK PE=1 SV=2	p10402	AHNAK pS3426																																					0.00170716	3.01475	0.0288553	<0.05	0.930794
TTP_HUMAN	Tristetraprolin OS=Homo sapiens GN=ZFP36 PE=1 SV=1	p09121	ZFP36 pS60																																					0.0017076	2.50723	0.0288117	<0.05	0.694373
NBN_HUMAN	Nibrin OS=Homo sapiens GN=NBN PE=1 SV=1	p05261	NBN pS397																																					0.00171848	1.30428	0.0289439	<0.05	0.133985
MEFV_HUMAN	Pyrin OS=Homo sapiens GN=MEFV PE=1 SV=1	p08237	MEFV pS179																																					0.00172323	5.73453	0.0289727	<0.05	2.19778
NECP2_HUMAN	Adaptin ear-binding coat-associated protein 2 OS=Homo sapiens GN=NECAP2 PE=1 SV=1	p10367	NECAP2 seq: 177 - 195 + Phospho (ST)																																					0.00174087	1.84088	0.0292178	<0.05	0.383957
RIPK3_HUMAN	Receptor-interacting serine/threonine-protein kinase 3 OS=Homo sapiens GN=RIPK3 PE=1 SV=2	p01946	RIPK3 seq: 219 - 236 + Phospho (ST)																																					0.00174421	3.27174	0.0292225	<0.05	1.05051
MNDA_HUMAN	Myeloid cell nuclear differentiation antigen OS=Homo sapiens GN=MNDA PE=1 SV=1	p05493	MNDA seq: 149 - 198 + Phospho (ST)																																					0.00174675	5.14844	0.0292136	<0.05	1.92475
IF4H_HUMAN	Eukaryotic translation initiation factor 4H OS=Homo sapiens GN=EIF4H PE=1 SV=5	p00966	EIF4H pS21																																					0.00175417	1.18924	0.0292864	<0.05	0.0803939
MYCB2_HUMAN	E3 ubiquitin-protein ligase MYCBP2 OS=Homo sapiens GN=MYCBP2 PE=1 SV=3	p09311	MYCBP2 pS3440																																					0.00175585	1.51672	0.0292631	<0.05	0.232951
APBA3_HUMAN	Amyloid beta A4 precursor protein-binding family A member 3 OS=Homo sapiens GN=APBA3 PE=1 SV=1	p08453	APBA3 pS11																																					0.00176821	1.83116	0.0293665	<0.05	0.37943
DEN1C_HUMAN	DENN domain-containing protein 1C OS=Homo sapiens GN=DENND1C PE=1 SV=1	p03892	DENND1C pS619																																					0.00178305	1.35368	0.0295101	<0.05	0.156999
AKP13_HUMAN	A-kinase anchor protein 13 OS=Homo sapiens GN=AKAP13 PE=1 SV=2	p05008	AKAP13 seq: 330 - 367 + Phospho (ST)																																					0.00178862	4.11907	0.029551	<0.05	1.44523
IRS2_HUMAN	Insulin receptor substrate 2 OS=Homo sapiens GN=IRS2 PE=1 SV=2	p00816	IRS2 seq: 603 - 611 + Phospho (ST)																																					0.00179202	2.9595	0.0295559	<0.05	0.905057
LT4R1_HUMAN	Leukotriene B4 receptor 1 OS=Homo sapiens GN=LTB4R PE=1 SV=2	p04650	LTB4R seq: 304 - 316 + Phospho (ST)																																					0.00179849	7.07319	0.0296113	<0.05	2.82139
LIPA1_HUMAN	Liprin-alpha-1 OS=Homo sapiens GN=PPFIA1 PE=1 SV=1	p02248	PPFIA1 pS763																																					0.00179902	1.09253	0.0295182	<0.05	0.0353426
EFHD2_HUMAN	EF-hand domain-containing protein D2 OS=Homo sapiens GN=EFHD2 PE=1 SV=1	p00135	EFHD2 seq: 63 - 78 + Phospho (ST)																																					0.00180592	1.51688	0.0295804	<0.05	0.233026
TR150_HUMAN	Thyroid hormone receptor-associated protein 3 OS=Homo sapiens GN=THRAP3 PE=1 SV=2	p01673	THRAP3 pS379																																					0.00180629	0.938771	0.0295357	<0.05	-0.036283
SIGL7_HUMAN	Sialic acid-binding Ig-like lectin 7 OS=Homo sapiens GN=SIGLEC7 PE=1 SV=1	p02730	SIGLEC7 seq: 403 - 420 + Phospho (ST)																																					0.00181723	6.28104	0.0296637	<0.05	2.45237
TPR_HUMAN	Nucleoprotein TPR OS=Homo sapiens GN=TPR PE=1 SV=3	p09920	TPR seq: 2133 - 2145 + Phospho (ST)																																					0.00183426	2.4418	0.0298396	<0.05	0.66389
FES_HUMAN	Tyrosine-protein kinase Fes/Fps OS=Homo sapiens GN=FES PE=1 SV=3	p01534	FES pY713																																					0.00184676	4.27983	0.0299917	<0.05	1.52012
SKAP2_HUMAN	Src kinase-associated phosphoprotein 2 OS=Homo sapiens GN=SKAP2 PE=1 SV=1	p05806	SKAP2 seq: 2 - 18 + 2 Phospho (ST)																																					0.00186246	2.36178	0.030042	<0.05	0.626615
DLGP4_HUMAN	Disks large-associated protein 4 OS=Homo sapiens GN=DLGAP4 PE=1 SV=3	p06139	DLGAP4 seq: 971 - 991 + Gln->pyro-Glu (N-term Q); Phospho (ST)																																					0.00187113	2.53773	0.0301308	<0.05	0.70858
AHNK_HUMAN	Neuroblast differentiation-associated protein AHNAK OS=Homo sapiens GN=AHNAK PE=1 SV=2	p02108	AHNAK pS3360																																					0.00187772	2.82537	0.030186	<0.05	0.842575
AHNK_HUMAN	Neuroblast differentiation-associated protein AHNAK OS=Homo sapiens GN=AHNAK PE=1 SV=2	p02437	AHNAK pS5739																																					0.00189474	1.26476	0.0304083	<0.05	0.115579
ASAP1_HUMAN	Arf-GAP with SH3 domain, ANK repeat and PH domain-containing protein 1 OS=Homo sapiens GN=ASAP1 PE=1 SV=4	p09575	ASAP1 pS839 pS843																																					0.00190138	1.59848	0.0304636	<0.05	0.271035
H11_HUMAN	Histone H1.1 OS=Homo sapiens GN=HIST1H1A PE=1 SV=3	p02844	HIST1H1A pS107																																					0.00197182	1.50551	0.0314337	<0.05	0.227729
IF4G1_HUMAN	Eukaryotic translation initiation factor 4 gamma 1 OS=Homo sapiens GN=EIF4G1 PE=1 SV=4	p01459	EIF4G1 pS1231																																					0.00199507	1.30341	0.0317512	<0.05	0.13358
SLAP1_HUMAN	Src-like-adapter OS=Homo sapiens GN=SLA PE=1 SV=3	p00782	SLA pS190																																					0.00199596	1.44908	0.0317125	<0.05	0.201439
CPZIP_HUMAN	CapZ-interacting protein OS=Homo sapiens GN=RCSD1 PE=1 SV=1	p10023	RCSD1 pS68																																					0.00202861	0.996308	0.0321241	<0.05	-0.00947958
TENS3_HUMAN	Tensin-3 OS=Homo sapiens GN=TNS3 PE=1 SV=2	p10558	TNS3 seq: 330 - 356 + Phospho (ST)																																					0.00205771	1.27965	0.0324771	<0.05	0.122513
NDRG3_HUMAN	Protein NDRG3 OS=Homo sapiens GN=NDRG3 PE=1 SV=2	p09499	NDRG3 seq: 329 - 345 + 2 Phospho (ST)																																					0.00206935	2.14883	0.032553	<0.05	0.527414
TFE3_HUMAN	Transcription factor E3 OS=Homo sapiens GN=TFE3 PE=1 SV=4	p00078	TFE3 pS548																																					0.00208631	2.24874	0.0327119	<0.05	0.573957
POTEE_HUMAN	POTE ankyrin domain family member E OS=Homo sapiens GN=POTEE PE=1 SV=3	p04364	POTEE seq: 916 - 938 + Oxidation (M); Phospho (ST)																																					0.00208914	2.36455	0.0327024	<0.05	0.627902
STA5B_HUMAN	Signal transducer and activator of transcription 5B OS=Homo sapiens GN=STAT5B PE=1 SV=2	p01495	STAT5B seq: 122 - 140 + Phospho (ST)																																					0.0021373	1.26757	0.0334014	<0.05	0.116886
AHNK_HUMAN	Neuroblast differentiation-associated protein AHNAK OS=Homo sapiens GN=AHNAK PE=1 SV=2	p04924	AHNAK seq: 4899 - 4905 + Phospho (ST)																																					0.00215855	2.12786	0.0336232	<0.05	0.517646
EPN1_HUMAN	Epsin-1 OS=Homo sapiens GN=EPN1 PE=1 SV=2	p02761	EPN1 seq: 446 - 468 + Phospho (ST)																																					0.00216901	1.08533	0.033731	<0.05	0.0319893
NCF1_HUMAN	Neutrophil cytosol factor 1 OS=Homo sapiens GN=NCF1 PE=1 SV=3	p05825	NCF1 pS348																																					0.00219925	2.68107	0.0340902	<0.05	0.775353
RFIP5_HUMAN	Rab11 family-interacting protein 5 OS=Homo sapiens GN=RAB11FIP5 PE=1 SV=1	p03080	RAB11FIP5 seq: 354 - 374 + Phospho (ST)																																					0.00222055	6.50214	0.0343088	<0.05	2.55536
PRKDC_HUMAN	DNA-dependent protein kinase catalytic subunit OS=Homo sapiens GN=PRKDC PE=1 SV=3	p00835	PRKDC pT2638																																					0.00222973	1.55076	0.0343949	<0.05	0.248809
ATRAP_HUMAN	Type-1 angiotensin II receptor-associated protein OS=Homo sapiens GN=AGTRAP PE=1 SV=1	p07395	AGTRAP seq: 131 - 152 + Phospho (ST)																																					0.00224458	2.03913	0.034568	<0.05	0.476308
FGR_HUMAN	Tyrosine-protein kinase Fgr OS=Homo sapiens GN=FGR PE=1 SV=2	p04597	FGR pY412																																					0.00224678	1.47955	0.0345461	<0.05	0.215634
C43BP_HUMAN	Collagen type IV alpha-3-binding protein OS=Homo sapiens GN=COL4A3BP PE=1 SV=1	p02205	COL4A3BP pS373																																					0.00225168	0.870221	0.0345657	<0.05	-0.0682165
PLSL_HUMAN	Plastin-2 OS=Homo sapiens GN=LCP1 PE=1 SV=6	p02816	LCP1 pS5																																					0.00226845	2.2902	0.0346556	<0.05	0.593269
AHNK_HUMAN	Neuroblast differentiation-associated protein AHNAK OS=Homo sapiens GN=AHNAK PE=1 SV=2	p08405	AHNAK seq: 4516 - 4532 + Phospho (ST)																																					0.00227538	4.83281	0.034706	<0.05	1.77772
IF4H_HUMAN	Eukaryotic translation initiation factor 4H OS=Homo sapiens GN=EIF4H PE=1 SV=5	p00967	EIF4H pS21																																					0.00228772	1.96718	0.0348383	<0.05	0.442791
NIBL1_HUMAN	Niban-like protein 1 OS=Homo sapiens GN=FAM129B PE=1 SV=3	p01371	FAM129B seq: 567 - 615 + Phospho (ST)																																					0.00231757	5.05277	0.0351247	<0.05	1.88019
PSMD4_HUMAN	26S proteasome non-ATPase regulatory subunit 4 OS=Homo sapiens GN=PSMD4 PE=1 SV=1	p00008	PSMD4 pS256																																					0.00232325	1.11162	0.0351549	<0.05	0.0442392
CTDP1_HUMAN	RNA polymerase II subunit A C-terminal domain phosphatase OS=Homo sapiens GN=CTDP1 PE=1 SV=3	p01171	CTDP1 seq: 405 - 434 + Phospho (ST)																																					0.00232939	1.53553	0.0351919	<0.05	0.241712
PTN11_HUMAN	Tyrosine-protein phosphatase non-receptor type 11 OS=Homo sapiens GN=PTPN11 PE=1 SV=2	p10537	PTPN11 pY584																																					0.00233614	1.12902	0.035238	<0.05	0.0523434
IL16_HUMAN	Pro-interleukin-16 OS=Homo sapiens GN=IL16 PE=1 SV=4	p03488	IL16 seq: 843 - 861 + Phospho (ST)																																					0.00239578	1.98079	0.0360237	<0.05	0.449131
DDX21_HUMAN	Nucleolar RNA helicase 2 OS=Homo sapiens GN=DDX21 PE=1 SV=5	p10456	DDX21 seq: 114 - 131 + Phospho (ST)																																					0.00240269	2.12321	0.0360707	<0.05	0.515477
APOBR_HUMAN	Apolipoprotein B receptor OS=Homo sapiens GN=APOBR PE=1 SV=2	p02353	APOBR seq: 968 - 990 + Phospho (ST)																																					0.00240938	3.58838	0.0361142	<0.05	1.19802
SHIP1_HUMAN	Phosphatidylinositol 3,4,5-trisphosphate 5-phosphatase 1 OS=Homo sapiens GN=INPP5D PE=1 SV=2	p05357	INPP5D pY1022																																					0.00242473	1.55108	0.0362871	<0.05	0.248957
KS6A4_HUMAN	Ribosomal protein S6 kinase alpha-4 OS=Homo sapiens GN=RPS6KA4 PE=1 SV=1	p08886	RPS6KA4 seq: 681 - 699 + 2 Phospho (ST)																																					0.00247451	0.970014	0.0369163	<0.05	-0.0217286
AHNK_HUMAN	Neuroblast differentiation-associated protein AHNAK OS=Homo sapiens GN=AHNAK PE=1 SV=2	p02435	AHNAK pS5731																																					0.00248019	0.899331	0.0369432	<0.05	-0.0546557
NCF1_HUMAN	Neutrophil cytosol factor 1 OS=Homo sapiens GN=NCF1 PE=1 SV=3	p04092	NCF1 pS320																																					0.00248852	2.61676	0.0370095	<0.05	0.745395
MYCPP_HUMAN	C-myc promoter-binding protein OS=Homo sapiens GN=DENND4A PE=1 SV=2	p07816	DENND4A seq: 1587 - 1601 + Phospho (ST)																																					0.00249736	0.867169	0.037083	<0.05	-0.0696379
DAPP1_HUMAN	Dual adapter for phosphotyrosine and 3-phosphotyrosine and 3-phosphoinositide OS=Homo sapiens GN=DAPP1 PE=1 SV=1	p08705	DAPP1 seq: 274 - 280 + Phospho (ST)																																					0.00253921	1.21253	0.0375875	<0.05	0.0912453
IRS2_HUMAN	Insulin receptor substrate 2 OS=Homo sapiens GN=IRS2 PE=1 SV=2	p06238	IRS2 pS594																																					0.00255607	1.42467	0.0377783	<0.05	0.190068
FLNB_HUMAN	Filamin-B OS=Homo sapiens GN=FLNB PE=1 SV=2	p00597	FLNB pS2107																																					0.00256867	2.01112	0.0379058	<0.05	0.463263
ARHG2_HUMAN	Rho guanine nucleotide exchange factor 2 OS=Homo sapiens GN=ARHGEF2 PE=1 SV=4	p01212	ARHGEF2 pT679																																					0.00256958	2.99826	0.0378606	<0.05	0.923112
RFIP5_HUMAN	Rab11 family-interacting protein 5 OS=Homo sapiens GN=RAB11FIP5 PE=1 SV=1	p08214	RAB11FIP5 seq: 393 - 411 + Phospho (ST)																																					0.00260406	6.34619	0.0383094	<0.05	2.48272
ZN185_HUMAN	Zinc finger protein 185 OS=Homo sapiens GN=ZNF185 PE=1 SV=3	p06507	ZNF185 seq: 463 - 482 + Phospho (ST)																																					0.00262799	1.17583	0.0386019	<0.05	0.0741491
ARC1B_HUMAN	Actin-related protein 2/3 complex subunit 1B OS=Homo sapiens GN=ARPC1B PE=1 SV=3	p00762	ARPC1B seq: 309 - 326 + Phospho (ST)																																					0.00263907	2.01991	0.0387051	<0.05	0.467356
VIME_HUMAN	Vimentin OS=Homo sapiens GN=VIM PE=1 SV=4	p06370	VIM seq: 322 - 342 + Gln->pyro-Glu (N-term Q); Phospho (ST)																																					0.00267533	3.34977	0.0391165	<0.05	1.08686
ASXL2_HUMAN	Putative Polycomb group protein ASXL2 OS=Homo sapiens GN=ASXL2 PE=1 SV=1	p04160	ASXL2 seq: 569 - 583 + Phospho (ST)																																					0.00267828	1.3764	0.0390996	<0.05	0.167584
TBCD8_HUMAN	TBC1 domain family member 8 OS=Homo sapiens GN=TBC1D8 PE=1 SV=3	p08338	TBC1D8 seq: 445 - 468 + Phospho (ST)																																					0.00268436	3.47897	0.0391285	<0.05	1.14705
KSYK_HUMAN	Tyrosine-protein kinase SYK OS=Homo sapiens GN=SYK PE=1 SV=1	p03324	SYK pS295 pS297																																					0.00270562	2.00279	0.0393782	<0.05	0.459383
FLII_HUMAN	Protein flightless-1 homolog OS=Homo sapiens GN=FLII PE=1 SV=2	p05354	FLII pS856																																					0.00270809	0.800775	0.039354	<0.05	-0.100567
AVL9_HUMAN	Late secretory pathway protein AVL9 homolog OS=Homo sapiens GN=AVL9 PE=1 SV=1	p04127	AVL9 seq: 243 - 278 + Phospho (ST)																																					0.00270851	7.58967	0.0393002	<0.05	3.06198
AHNK_HUMAN	Neuroblast differentiation-associated protein AHNAK OS=Homo sapiens GN=AHNAK PE=1 SV=2	p02411	AHNAK seq: 5630 - 5655 + Phospho (ST)																																					0.00271588	2.30718	0.0393473	<0.05	0.601178
AHNK_HUMAN	Neuroblast differentiation-associated protein AHNAK OS=Homo sapiens GN=AHNAK PE=1 SV=2	p10438	AHNAK seq: 5385 - 5405 + Phospho (ST)																																					0.00273225	3.41854	0.0395244	<0.05	1.1189
E41L3_HUMAN	Band 4.1-like protein 3 OS=Homo sapiens GN=EPB41L3 PE=1 SV=2	p02479	EPB41L3 pS460																																					0.0027438	4.35209	0.0395714	<0.05	1.55378
SYNRG_HUMAN	Synergin gamma OS=Homo sapiens GN=SYNRG PE=1 SV=2	p06101	SYNRG seq: 750 - 771 + Gln->pyro-Glu (N-term Q); Phospho (ST)																																					0.0027616	0.904055	0.039708	<0.05	-0.052455
GAPD1_HUMAN	GTPase-activating protein and VPS9 domain-containing protein 1 OS=Homo sapiens GN=GAPVD1 PE=1 SV=2	p08789	GAPVD1 seq: 902 - 910 + Phospho (ST)																																					0.00277734	1.06831	0.0398141	<0.05	0.0240597
TOM1_HUMAN	Target of Myb protein 1 OS=Homo sapiens GN=TOM1 PE=1 SV=2	p00017	TOM1 seq: 453 - 478 + Phospho (ST)																																					0.00279526	1.57264	0.0399509	<0.05	0.258999
CDK9_HUMAN	Cyclin-dependent kinase 9 OS=Homo sapiens GN=CDK9 PE=1 SV=3	p03784	CDK9 pS347																																					0.00279837	0.987218	0.0399355	<0.05	-0.013714
KCD12_HUMAN	BTB/POZ domain-containing protein KCTD12 OS=Homo sapiens GN=KCTD12 PE=1 SV=1	p08451	KCTD12 seq: 185 - 206 + 2 Phospho (ST)																																					0.00281375	2.24694	0.0400351	<0.05	0.573115
HOOK3_HUMAN	Protein Hook homolog 3 OS=Homo sapiens GN=HOOK3 PE=1 SV=2	p09290	HOOK3 pS707																																					0.00281733	1.05585	0.0400262	<0.05	0.0182553
IL16_HUMAN	Pro-interleukin-16 OS=Homo sapiens GN=IL16 PE=1 SV=4	p03489	IL16 seq: 843 - 861 + Phospho (ST)																																					0.0028211	1.58872	0.0400202	<0.05	0.26649
PLSL_HUMAN	Plastin-2 OS=Homo sapiens GN=LCP1 PE=1 SV=6	p02815	LCP1 pS5																																					0.00285949	3.30716	0.0405045	<0.05	1.06701
GMIP_HUMAN	GEM-interacting protein OS=Homo sapiens GN=GMIP PE=1 SV=2	p08598	GMIP seq: 231 - 248 + Phospho (ST)																																					0.00286525	1.8343	0.0405259	<0.05	0.380894
LMNB1_HUMAN	Lamin-B1 OS=Homo sapiens GN=LMNB1 PE=1 SV=2	p09878	LMNB1 pT575																																					0.00288803	1.81953	0.0407876	<0.05	0.374013
ARHG2_HUMAN	Rho guanine nucleotide exchange factor 2 OS=Homo sapiens GN=ARHGEF2 PE=1 SV=4	p01841	ARHGEF2 seq: 118 - 131 + Phospho (ST)																																					0.00290172	1.12435	0.0409202	<0.05	0.0501679
PAK1_HUMAN	Serine/threonine-protein kinase PAK 1 OS=Homo sapiens GN=PAK1 PE=1 SV=2	p10701	PAK1 pS144																																					0.00290529	5.37052	0.0409101	<0.05	2.02821
HEXI1_HUMAN	Protein HEXIM1 OS=Homo sapiens GN=HEXIM1 PE=1 SV=1	p00234	HEXIM1 seq: 51 - 86 + Phospho (ST)																																					0.00292039	2.94822	0.0410015	<0.05	0.8998
TENS3_HUMAN	Tensin-3 OS=Homo sapiens GN=TNS3 PE=1 SV=2	p02121	TNS3 seq: 669 - 704 + Phospho (ST)																																					0.00292071	1.44852	0.0409457	<0.05	0.201178
AKP13_HUMAN	A-kinase anchor protein 13 OS=Homo sapiens GN=AKAP13 PE=1 SV=2	p09220	AKAP13 seq: 1904 - 1924 + Phospho (ST)																																					0.00298385	1.26514	0.0416472	<0.05	0.115752
MKL1_HUMAN	MKL/myocardin-like protein 1 OS=Homo sapiens GN=MKL1 PE=1 SV=1	p06146	MKL1 seq: 331 - 351 + Gln->pyro-Glu (N-term Q); Phospho (ST)																																					0.00300052	1.57812	0.0418186	<0.05	0.261554
HCLS1_HUMAN	Hematopoietic lineage cell-specific protein OS=Homo sapiens GN=HCLS1 PE=1 SV=3	p08251	HCLS1 pS275																																					0.00301516	1.3856	0.0419613	<0.05	0.171871
CC88B_HUMAN	Coiled-coil domain-containing protein 88B OS=Homo sapiens GN=CCDC88B PE=1 SV=1	p07935	CCDC88B seq: 429 - 454 + Phospho (ST)																																					0.00302994	1.08874	0.0421055	<0.05	0.0335768
ATRAP_HUMAN	Type-1 angiotensin II receptor-associated protein OS=Homo sapiens GN=AGTRAP PE=1 SV=1	p07394	AGTRAP seq: 131 - 152 + Phospho (ST)																																					0.00303	2.34711	0.0420451	<0.05	0.619779
IQEC2_HUMAN	IQ motif and SEC7 domain-containing protein 2 OS=Homo sapiens GN=IQSEC2 PE=1 SV=1	p02250	IQSEC2 pS1133																																					0.00303257	2.73086	0.0420195	<0.05	0.798548
MKL1_HUMAN	MKL/myocardin-like protein 1 OS=Homo sapiens GN=MKL1 PE=1 SV=1	p06147	MKL1 seq: 331 - 351 + Phospho (ST)																																					0.00308959	1.00439	0.0426855	<0.05	-0.00571641
AHNK_HUMAN	Neuroblast differentiation-associated protein AHNAK OS=Homo sapiens GN=AHNAK PE=1 SV=2	p07262	AHNAK pT158																																					0.0031096	1.8932	0.0428998	<0.05	0.40833
HCK_HUMAN	Tyrosine-protein kinase HCK OS=Homo sapiens GN=HCK PE=1 SV=5	p02103	HCK pT36																																					0.00312989	2.53526	0.0430552	<0.05	0.707429
MYO9B_HUMAN	Unconventional myosin-IXb OS=Homo sapiens GN=MYO9B PE=1 SV=3	p10416	MYO9B pT1271																																					0.00314849	1.15301	0.0432486	<0.05	0.0635194
ICAL_HUMAN	Calpastatin OS=Homo sapiens GN=CAST PE=1 SV=4	p03690	CAST pS243																																					0.0031686	1.49281	0.0434623	<0.05	0.22181
RFIP1_HUMAN	Rab11 family-interacting protein 1 OS=Homo sapiens GN=RAB11FIP1 PE=1 SV=3	p05975	RAB11FIP1 seq: 498 - 520 + Phospho (ST)																																					0.00316972	1.42533	0.0434151	<0.05	0.190378
TANK_HUMAN	TRAF family member-associated NF-kappa-B activator OS=Homo sapiens GN=TANK PE=1 SV=2	p02252	TANK pS208																																					0.00317592	1.28964	0.0434376	<0.05	0.127164
CCL13_HUMAN	C-C motif chemokine 13 OS=Homo sapiens GN=CCL13 PE=1 SV=1	p03829	CCL13 seq: 42 - 47 + Phospho (ST)																																					0.00318934	1.4673	0.0434964	<0.05	0.209928
MEF2B_HUMAN		p03826	MEF2B_HUMAN seq: 5 - 10 + Phospho (ST)																																					0.00318934	1.4673	0.0434964	<0.05	0.209928
UBP21_HUMAN		p03943	UBP21_HUMAN seq: 449 - 454 + Phospho (ST)																																					0.00318934	1.4673	0.0434964	<0.05	0.209928
ARHG2_HUMAN	Rho guanine nucleotide exchange factor 2 OS=Homo sapiens GN=ARHGEF2 PE=1 SV=4	p09240	ARHGEF2 seq: 149 - 168 + Phospho (ST)																																					0.00319321	0.833855	0.0434249	<0.05	-0.085157
RHG09_HUMAN	Rho GTPase-activating protein 9 OS=Homo sapiens GN=ARHGAP9 PE=1 SV=2	p07447	ARHGAP9 seq: 279 - 298 + Phospho (ST)																																					0.00321003	1.29195	0.0435915	<0.05	0.128241
3BP1_HUMAN	SH3 domain-binding protein 1 OS=Homo sapiens GN=SH3BP1 PE=1 SV=3	p06780	SH3BP1 seq: 608 - 615 + Phospho (ST)																																					0.00322593	3.3401	0.0436829	<0.05	1.08235
STK10_HUMAN	Serine/threonine-protein kinase 10 OS=Homo sapiens GN=STK10 PE=1 SV=1	p08672	STK10 seq: 20 - 27 + Phospho (ST)																																					0.00325194	3.50928	0.0439104	<0.05	1.16117
TIF1B_HUMAN	Transcription intermediary factor 1-beta OS=Homo sapiens GN=TRIM28 PE=1 SV=5	p04833	TRIM28 seq: 747 - 767 + Phospho (Y)																																					0.00326483	1.0431	0.0440221	<0.05	0.01232
GPSM3_HUMAN	G-protein-signaling modulator 3 OS=Homo sapiens GN=GPSM3 PE=1 SV=1	p07327	GPSM3 pS39																																					0.00326546	0.990957	0.0439684	<0.05	-0.0119725
CARD9_HUMAN	Caspase recruitment domain-containing protein 9 OS=Homo sapiens GN=CARD9 PE=1 SV=2	p07092	CARD9 pS460																																					0.00331225	1.44905	0.0445355	<0.05	0.201427
BIN2_HUMAN	Bridging integrator 2 OS=Homo sapiens GN=BIN2 PE=1 SV=3	p00390	BIN2 seq: 355 - 390 + 2 Phospho (ST)																																					0.00331549	1.83558	0.0445162	<0.05	0.381489
EMAL3_HUMAN	Echinoderm microtubule-associated protein-like 3 OS=Homo sapiens GN=EML3 PE=1 SV=1	p02382	EML3 seq: 191 - 205 + Phospho (ST)																																					0.00334631	1.37898	0.044867	<0.05	0.168783
ARK72_HUMAN	Aflatoxin B1 aldehyde reductase member 2 OS=Homo sapiens GN=AKR7A2 PE=1 SV=3	p02027	AKR7A2 pS255																																					0.00335767	0.881983	0.044956	<0.05	-0.0627371
OGFR_HUMAN	Opioid growth factor receptor OS=Homo sapiens GN=OGFR PE=1 SV=3	p04218	OGFR pS484																																					0.00337483	1.21954	0.0451224	<0.05	0.0945106
LMNB2_HUMAN	Lamin-B2 OS=Homo sapiens GN=LMNB2 PE=1 SV=3	p00272	LMNB2 pS17																																					0.00342005	1.31878	0.0455991	<0.05	0.140742
RLA1_HUMAN	60S acidic ribosomal protein P1 OS=Homo sapiens GN=RPLP1 PE=1 SV=1	p03685	RPLP1 pS104																																					0.00342941	0.988616	0.04566	<0.05	-0.0130629
MA7D1_HUMAN	MAP7 domain-containing protein 1 OS=Homo sapiens GN=MAP7D1 PE=1 SV=1	p04097	MAP7D1 pS442																																					0.00345125	2.78341	0.0458867	<0.05	0.823025
GAPD1_HUMAN	GTPase-activating protein and VPS9 domain-containing protein 1 OS=Homo sapiens GN=GAPVD1 PE=1 SV=2	p08758	GAPVD1 seq: 900 - 910 + Phospho (ST)																																					0.00346686	0.847819	0.04603	<0.05	-0.0786519
LBR_HUMAN	Lamin-B receptor OS=Homo sapiens GN=LBR PE=1 SV=2	p07334	LBR pS99																																					0.00347491	1.19364	0.0460088	<0.05	0.0824479
DEN1C_HUMAN	DENN domain-containing protein 1C OS=Homo sapiens GN=DENND1C PE=1 SV=1	p02282	DENND1C pS596																																					0.00347921	1.28472	0.0460018	<0.05	0.124873
AHNK_HUMAN	Neuroblast differentiation-associated protein AHNAK OS=Homo sapiens GN=AHNAK PE=1 SV=2	p04792	AHNAK seq: 208 - 225 + 2 Phospho (ST)																																					0.00349479	2.88916	0.0461438	<0.05	0.872292
ITSN2_HUMAN	Intersectin-2 OS=Homo sapiens GN=ITSN2 PE=1 SV=3	p06489	ITSN2 pY968																																					0.00349479	1.14831	0.04608	<0.05	0.061329
AKP13_HUMAN	A-kinase anchor protein 13 OS=Homo sapiens GN=AKAP13 PE=1 SV=2	p07576	AKAP13 seq: 1600 - 1631 + Phospho (ST)																																					0.00351209	1.32802	0.0462442	<0.05	0.145048
WIPF1_HUMAN	WAS/WASL-interacting protein family member 1 OS=Homo sapiens GN=WIPF1 PE=1 SV=3	p02823	WIPF1 pS234																																					0.003559	1.23315	0.0467328	<0.05	0.100853
VIME_HUMAN	Vimentin OS=Homo sapiens GN=VIM PE=1 SV=4	p01920	VIM pS430																																					0.00357173	1.73984	0.0468353	<0.05	0.33689
TBCD5_HUMAN	TBC1 domain family member 5 OS=Homo sapiens GN=TBC1D5 PE=1 SV=1	p05468	TBC1D5 pS539																																					0.00357622	1.04683	0.0467656	<0.05	0.0140555
RXRA_HUMAN	Retinoic acid receptor RXR-alpha OS=Homo sapiens GN=RXRA PE=1 SV=1	p02949	RXRA seq: 5 - 25 + Phospho (ST)																																					0.00358481	3.56424	0.0468137	<0.05	1.18677
K0930_HUMAN	Uncharacterized protein KIAA0930 OS=Homo sapiens GN=KIAA0930 PE=1 SV=1	p10471	KIAA0930 seq: 285 - 296 + 2 Phospho (ST)																																					0.00358774	1.9009	0.0467878	<0.05	0.411918
EH1L1_HUMAN	EH domain-binding protein 1-like protein 1 OS=Homo sapiens GN=EHBP1L1 PE=1 SV=2	p03766	EHBP1L1 pS310																																					0.00359016	1.16167	0.0467554	<0.05	0.0675536
NCF1_HUMAN	Neutrophil cytosol factor 1 OS=Homo sapiens GN=NCF1 PE=1 SV=3	p05826	NCF1 pS348																																					0.00362286	2.39889	0.0471169	<0.05	0.643903
PASK_HUMAN	PAS domain-containing serine/threonine-protein kinase OS=Homo sapiens GN=PASK PE=1 SV=3	p02552	PASK seq: 113 - 132 + Phospho (ST)																																					0.00362805	2.60067	0.0471202	<0.05	0.737897
AKP13_HUMAN	A-kinase anchor protein 13 OS=Homo sapiens GN=AKAP13 PE=1 SV=2	p07386	AKAP13 pS1876																																					0.0036575	1.67556	0.0474381	<0.05	0.306942
SIR2_HUMAN	NAD-dependent protein deacetylase sirtuin-2 OS=Homo sapiens GN=SIRT2 PE=1 SV=2	p06497	SIRT2 seq: 347 - 370 + Phospho (ST)																																					0.00366042	1.13751	0.0474114	<0.05	0.0562982
HNRH1_HUMAN	Heterogeneous nuclear ribonucleoprotein H OS=Homo sapiens GN=HNRNPH1 PE=1 SV=4	p02535	HNRNPH1 pS23																																					0.00366269	0.900067	0.0473123	<0.05	-0.0543128
HTR5B_HUMAN	HEAT repeat-containing protein 5B OS=Homo sapiens GN=HEATR5B PE=1 SV=2	p09143	HEATR5B seq: 1562 - 1578 + Phospho (ST)																																					0.00367637	1.54438	0.0474247	<0.05	0.245833
SASH3_HUMAN	SAM and SH3 domain-containing protein 3 OS=Homo sapiens GN=SASH3 PE=1 SV=2	p07854	SASH3 seq: 34 - 67 + 2 Phospho (ST)																																					0.00367745	0.938367	0.0473746	<0.05	-0.036471
ST1A4_HUMAN	Sulfotransferase 1A4 OS=Homo sapiens GN=SULT1A4 PE=1 SV=1	p05131	SULT1A4 pS288																																					0.00370109	3.57853	0.0474228	<0.05	1.19343
PHIP_HUMAN	PH-interacting protein OS=Homo sapiens GN=PHIP PE=1 SV=2	p00441	PHIP seq: 1554 - 1571 + Phospho (ST)																																					0.00370217	4.48843	0.0473728	<0.05	1.6173
PFKAL_HUMAN	ATP-dependent 6-phosphofructokinase, liver type OS=Homo sapiens GN=PFKL PE=1 SV=6	p09580	PFKL pS775																																					0.0037097	2.72962	0.0474055	<0.05	0.797971
HXK3_HUMAN	Hexokinase-3 OS=Homo sapiens GN=HK3 PE=1 SV=2	p05916	HK3 seq: 11 - 41 + Phospho (ST)																																					0.00372601	4.54404	0.0474867	<0.05	1.6432
TBC9B_HUMAN	TBC1 domain family member 9B OS=Homo sapiens GN=TBC1D9B PE=1 SV=3	p05464	TBC1D9B pS275																																					0.00373491	1.12358	0.0474731	<0.05	0.0498074
POGZ_HUMAN	Pogo transposable element with ZNF domain OS=Homo sapiens GN=POGZ PE=1 SV=2	p07549	POGZ seq: 1322 - 1341 + Phospho (ST)																																					0.00374266	0.949555	0.0475084	<0.05	-0.0312593
ARAP1_HUMAN	Arf-GAP with Rho-GAP domain, ANK repeat and PH domain-containing protein 1 OS=Homo sapiens GN=ARAP1 PE=1 SV=3	p04541	ARAP1 pS1419																																					0.00374892	3.96195	0.0474615	<0.05	1.37204
PPR3D_HUMAN	Protein phosphatase 1 regulatory subunit 3D OS=Homo sapiens GN=PPP1R3D PE=1 SV=1	p08031	PPP1R3D seq: 23 - 39 + Phospho (ST)																																					0.00375199	1.18616	0.0474373	<0.05	0.0789607
SNX17_HUMAN	Sorting nexin-17 OS=Homo sapiens GN=SNX17 PE=1 SV=1	p04996	SNX17 pS437 pS440																																					0.00377697	2.82713	0.0476268	<0.05	0.843392
ICAL_HUMAN	Calpastatin OS=Homo sapiens GN=CAST PE=1 SV=4	p01604	CAST seq: 213 - 249 + Phospho (ST)																																					0.00378362	1.3529	0.0476477	<0.05	0.156635
PPR18_HUMAN	Phostensin OS=Homo sapiens GN=PPP1R18 PE=1 SV=1	p04652	PPP1R18 pS368																																					0.00378636	1.02155	0.0476192	<0.05	0.00227744
TOR4A_HUMAN	Torsin-4A OS=Homo sapiens GN=TOR4A PE=1 SV=2	p05102	TOR4A seq: 99 - 107 + Phospho (ST)																																					0.00378927	2.08552	0.0475931	<0.05	0.497918
RBM14_HUMAN	RNA-binding protein 14 OS=Homo sapiens GN=RBM14 PE=1 SV=2	p00625	RBM14 pS278																																					0.00379864	0.89703	0.0476479	<0.05	-0.0557274
SHC1_HUMAN	SHC-transforming protein 1 OS=Homo sapiens GN=SHC1 PE=1 SV=4	p01702	SHC1 seq: 420 - 435 + Phospho (Y)																																					0.0038227	1.13734	0.0477611	<0.05	0.0562189
EOMES_HUMAN	Eomesodermin homolog OS=Homo sapiens GN=EOMES PE=1 SV=3	p03779	EOMES seq: 105 - 133 + Phospho (ST)																																					0.00384812	2.48996	0.0480159	<0.05	0.686323
SAMN1_HUMAN	SAM domain-containing protein SAMSN-1 OS=Homo sapiens GN=SAMSN1 PE=1 SV=1	p08931	SAMSN1 pS23																																					0.00385677	0.904344	0.0480609	<0.05	-0.0523204
PAXI_HUMAN	Paxillin OS=Homo sapiens GN=PXN PE=1 SV=3	p02070	PXN seq: 76 - 93 + Phospho (ST)																																					0.00386379	1.00848	0.0480855	<0.05	-0.00380733
RANG_HUMAN	Ran-specific GTPase-activating protein OS=Homo sapiens GN=RANBP1 PE=1 SV=1	p02002	RANBP1 pS60																																					0.0038955	0.99048	0.0484169	<0.05	-0.0121944
KS6A4_HUMAN	Ribosomal protein S6 kinase alpha-4 OS=Homo sapiens GN=RPS6KA4 PE=1 SV=1	p08885	RPS6KA4 seq: 681 - 699 + 2 Phospho (ST)																																					0.003921	1.80843	0.0486704	<0.05	0.36884
TOP2A_HUMAN	DNA topoisomerase 2-alpha OS=Homo sapiens GN=TOP2A PE=1 SV=3	p09251	TOP2A seq: 1374 - 1411 + Phospho (ST)																																					0.00392252	2.53379	0.048626	<0.05	0.706742
LRCH4_HUMAN	Leucine-rich repeat and calponin homology domain-containing protein 4 OS=Homo sapiens GN=LRCH4 PE=1 SV=2	p07270	LRCH4 seq: 311 - 327 + Phospho (ST)																																					0.0039228	3	0.0485663	<0.05	0.923924
VIME_HUMAN	Vimentin OS=Homo sapiens GN=VIM PE=1 SV=4	p01918	VIM seq: 425 - 439 + Phospho (ST)																																					0.00395083	1.28647	0.0488499	<0.05	0.125691
ZCHC8_HUMAN	Zinc finger CCHC domain-containing protein 8 OS=Homo sapiens GN=ZCCHC8 PE=1 SV=2	p03275	ZCCHC8 pS658																																					0.00397133	1.01103	0.0490397	<0.05	-0.00262112
MYCB2_HUMAN	E3 ubiquitin-protein ligase MYCBP2 OS=Homo sapiens GN=MYCBP2 PE=1 SV=3	p10315	MYCBP2 pS3467																																					0.00398177	0.820649	0.0491051	<0.05	-0.091309
HECD1_HUMAN	E3 ubiquitin-protein ligase HECTD1 OS=Homo sapiens GN=HECTD1 PE=1 SV=3	p03789	HECTD1 seq: 1382 - 1403 + Phospho (ST)																																					0.00398312	1.40704	0.0490583	<0.05	0.181857
RIN2_HUMAN	Ras and Rab interactor 2 OS=Homo sapiens GN=RIN2 PE=1 SV=1	p08941	RIN2 seq: 484 - 491 + Phospho (ST)																																					0.00398952	4.40453	0.0490737	<0.05	1.57821
RTN4_HUMAN	Reticulon-4 OS=Homo sapiens GN=RTN4 PE=1 SV=2	p07006	RTN4 seq: 178 - 201 + Phospho (ST)																																					0.0040064	1.47028	0.0492178	<0.05	0.211316
NEK9_HUMAN	Serine/threonine-protein kinase Nek9 OS=Homo sapiens GN=NEK9 PE=1 SV=2	p08210	NEK9 seq: 735 - 779 + Phospho (ST)																																					0.00400743	1.15985	0.0491671	<0.05	0.0667062
KS6A4_HUMAN	Ribosomal protein S6 kinase alpha-4 OS=Homo sapiens GN=RPS6KA4 PE=1 SV=1	p02806	RPS6KA4 pS678																																					0.00401799	0.843292	0.0492332	<0.05	-0.080761
MICA1_HUMAN	Protein-methionine sulfoxide oxidase MICAL1 OS=Homo sapiens GN=MICAL1 PE=1 SV=2	p04998	MICAL1 seq: 816 - 835 + Phospho (ST)																																					0.00402086	2.13764	0.0492053	<0.05	0.5222
SAMN1_HUMAN	SAM domain-containing protein SAMSN-1 OS=Homo sapiens GN=SAMSN1 PE=1 SV=1	p00688	SAMSN1 seq: 122 - 149 + Phospho (ST)																																					0.00405389	1.627	0.0494823	<0.05	0.284324
PPR18_HUMAN	Phostensin OS=Homo sapiens GN=PPP1R18 PE=1 SV=1	p04958	PPP1R18 pS224																																					0.00406213	0.936899	0.0495195	<0.05	-0.0371551
PLEC_HUMAN	Plectin OS=Homo sapiens GN=PLEC PE=1 SV=3	p09268	PLEC pS1047																																					0.00413443	2.55916	0.0503366	n.s.	0.71856
E41L3_HUMAN	Band 4.1-like protein 3 OS=Homo sapiens GN=EPB41L3 PE=1 SV=2	p06774	EPB41L3 pS760																																					0.00418043	3.51613	0.0507669	n.s.	1.16436
SAMH1_HUMAN	Deoxynucleoside triphosphate triphosphohydrolase SAMHD1 OS=Homo sapiens GN=SAMHD1 PE=1 SV=2	p04712	SAMHD1 pS102																																					0.00419067	3.47415	0.0508266	n.s.	1.1448
AHNK_HUMAN	Neuroblast differentiation-associated protein AHNAK OS=Homo sapiens GN=AHNAK PE=1 SV=2	p00129	AHNAK pT4100																																					0.00422418	2.05395	0.0511678	n.s.	0.483215
TTP_HUMAN	Tristetraprolin OS=Homo sapiens GN=ZFP36 PE=1 SV=1	p06708	ZFP36 pS323																																					0.00428015	2.13435	0.05178	n.s.	0.520667
DOCK5_HUMAN	Dedicator of cytokinesis protein 5 OS=Homo sapiens GN=DOCK5 PE=1 SV=3	p05723	DOCK5 seq: 1833 - 1844 + Phospho (ST)																																					0.00430117	2.06832	0.0519684	n.s.	0.489906
PCBP1_HUMAN	Poly(rC)-binding protein 1 OS=Homo sapiens GN=PCBP1 PE=1 SV=2	p06218	PCBP1 pS264																																					0.00431221	1.08861	0.0520358	n.s.	0.0335198
RPAP3_HUMAN	RNA polymerase II-associated protein 3 OS=Homo sapiens GN=RPAP3 PE=1 SV=2	p03972	RPAP3 seq: 478 - 493 + Phospho (ST)																																					0.00433332	1.22033	0.0522245	n.s.	0.0948795
LSP1_HUMAN	Lymphocyte-specific protein 1 OS=Homo sapiens GN=LSP1 PE=1 SV=1	p09707	LSP1 pT184 pS188																																					0.00435013	1.78218	0.0523609	n.s.	0.356614
MNDA_HUMAN	Myeloid cell nuclear differentiation antigen OS=Homo sapiens GN=MNDA PE=1 SV=1	p10421	MNDA pS187 pT189																																					0.00436472	2.74025	0.0524702	n.s.	0.802921
XRCC6_HUMAN	X-ray repair cross-complementing protein 6 OS=Homo sapiens GN=XRCC6 PE=1 SV=2	p07437	XRCC6 seq: 475 - 488 + Phospho (ST)																																					0.00440198	1.08981	0.0528515	n.s.	0.0340786
RN213_HUMAN	E3 ubiquitin-protein ligase RNF213 OS=Homo sapiens GN=RNF213 PE=1 SV=3	p02548	RNF213 pS217																																					0.00447495	1.02838	0.0534582	n.s.	0.00545889
AHNK_HUMAN	Neuroblast differentiation-associated protein AHNAK OS=Homo sapiens GN=AHNAK PE=1 SV=2	p10439	AHNAK pS5400																																					0.00448089	2.21646	0.0534622	n.s.	0.558917
FGD3_HUMAN	FYVE, RhoGEF and PH domain-containing protein 3 OS=Homo sapiens GN=FGD3 PE=1 SV=1	p07402	FGD3 pS547																																					0.00448107	1.80677	0.0533976	n.s.	0.368068
LMNA_HUMAN	Prelamin-A/C OS=Homo sapiens GN=LMNA PE=1 SV=1	p00769	LMNA seq: 402 - 417 + 2 Phospho (ST)																																					0.00448111	2.70757	0.0533313	n.s.	0.787699
PRKDC_HUMAN	DNA-dependent protein kinase catalytic subunit OS=Homo sapiens GN=PRKDC PE=1 SV=3	p05055	PRKDC seq: 3197 - 3232 + Phospho (ST)																																					0.00455007	2.89563	0.0538829	n.s.	0.875302
DLGP4_HUMAN	Disks large-associated protein 4 OS=Homo sapiens GN=DLGAP4 PE=1 SV=3	p06140	DLGAP4 seq: 971 - 991 + Gln->pyro-Glu (N-term Q); Phospho (ST)																																					0.00455039	1.72611	0.0538199	n.s.	0.330494
GABPA_HUMAN	GA-binding protein alpha chain OS=Homo sapiens GN=GABPA PE=1 SV=1	p04816	GABPA pS62																																					0.004582	1.85364	0.0541266	n.s.	0.389902
SMCA5_HUMAN	SWI/SNF-related matrix-associated actin-dependent regulator of chromatin subfamily A member 5 OS=Homo sapiens GN=SMARCA5 PE=1 SV=1	p06325	SMARCA5 seq: 98 - 119 + Gln->pyro-Glu (N-term Q); 2 Phospho (ST)																																					0.004744	1.90477	0.0556952	n.s.	0.413721
CPZIP_HUMAN	CapZ-interacting protein OS=Homo sapiens GN=RCSD1 PE=1 SV=1	p10022	RCSD1 pS68																																					0.00474558	0.977709	0.0556453	n.s.	-0.0181439
AKTS1_HUMAN	Proline-rich AKT1 substrate 1 OS=Homo sapiens GN=AKT1S1 PE=1 SV=1	p08015	AKT1S1 pS183																																					0.00481126	1.06235	0.0562081	n.s.	0.0212851
RIPK3_HUMAN	Receptor-interacting serine/threonine-protein kinase 3 OS=Homo sapiens GN=RIPK3 PE=1 SV=2	p06533	RIPK3 pS316																																					0.0048616	0.902448	0.0567266	n.s.	-0.0532037
TOM1_HUMAN	Target of Myb protein 1 OS=Homo sapiens GN=TOM1 PE=1 SV=2	p00016	TOM1 seq: 453 - 478 + Phospho (ST)																																					0.00489353	1.15615	0.0570293	n.s.	0.0649793
M4K4_HUMAN	Mitogen-activated protein kinase kinase kinase kinase 4 OS=Homo sapiens GN=MAP4K4 PE=1 SV=2	p03795	MAP4K4 pS900																																					0.00489765	1.22372	0.0570077	n.s.	0.0964586
TRI22_HUMAN	E3 ubiquitin-protein ligase TRIM22 OS=Homo sapiens GN=TRIM22 PE=1 SV=1	p08820	TRIM22 seq: 383 - 396 + Phospho (ST)																																					0.00490717	1.27495	0.0570488	n.s.	0.120322
TYK2_HUMAN	Non-receptor tyrosine-protein kinase TYK2 OS=Homo sapiens GN=TYK2 PE=1 SV=3	p04640	TYK2 pY292																																					0.00491285	0.985386	0.0570453	n.s.	-0.0145674
ROAA_HUMAN	Heterogeneous nuclear ribonucleoprotein A/B OS=Homo sapiens GN=HNRNPAB PE=1 SV=2	p01966	HNRNPAB pS242																																					0.0049244	1.57568	0.0571099	n.s.	0.260414
PKN1_HUMAN	Serine/threonine-protein kinase N1 OS=Homo sapiens GN=PKN1 PE=1 SV=2	p08848	PKN1 seq: 379 - 396 + Phospho (ST)																																					0.00494235	2.49023	0.0571095	n.s.	0.686452
FKB15_HUMAN	FK506-binding protein 15 OS=Homo sapiens GN=FKBP15 PE=1 SV=2	p01337	FKBP15 seq: 306 - 334 + 2 Phospho (ST)																																					0.004975	3.86944	0.0573478	n.s.	1.32894
PHAG1_HUMAN	Phosphoprotein associated with glycosphingolipid-enriched microdomains 1 OS=Homo sapiens GN=PAG1 PE=1 SV=2	p08667	PAG1 seq: 301 - 329 + Phospho (Y)																																					0.00503162	1.27563	0.0578606	n.s.	0.120641
NSF1C_HUMAN	NSFL1 cofactor p47 OS=Homo sapiens GN=NSFL1C PE=1 SV=2	p05988	NSFL1C seq: 174 - 185 + Gln->pyro-Glu (N-term Q); Phospho (ST)																																					0.00504512	1.90851	0.0578762	n.s.	0.415462
DBNL_HUMAN	Drebrin-like protein OS=Homo sapiens GN=DBNL PE=1 SV=1	p00696	DBNL pS141																																					0.00514533	1.45513	0.0588134	n.s.	0.204257
BCAP_HUMAN	Phosphoinositide 3-kinase adapter protein 1 OS=Homo sapiens GN=PIK3AP1 PE=1 SV=2	p06212	PIK3AP1 seq: 166 - 185 + Phospho (ST)																																					0.00517175	1.46235	0.0589741	n.s.	0.207624
ICAL_HUMAN	Calpastatin OS=Homo sapiens GN=CAST PE=1 SV=4	p03977	CAST pS660																																					0.00520016	2.41683	0.0591564	n.s.	0.652257
SMAP2_HUMAN	Stromal membrane-associated protein 2 OS=Homo sapiens GN=SMAP2 PE=1 SV=1	p09805	SMAP2 pS219																																					0.00520346	1.05804	0.0591234	n.s.	0.0192767
SRRM2_HUMAN	Serine/arginine repetitive matrix protein 2 OS=Homo sapiens GN=SRRM2 PE=1 SV=2	p05674	SRRM2 pS1336																																					0.00520473	2.41303	0.0590675	n.s.	0.65049
VIME_HUMAN	Vimentin OS=Homo sapiens GN=VIM PE=1 SV=4	p09236	VIM seq: 5 - 12 + Phospho (ST)																																					0.0052201	1.66624	0.0591715	n.s.	0.3026
SYTL3_HUMAN	Synaptotagmin-like protein 3 OS=Homo sapiens GN=SYTL3 PE=2 SV=3	p08617	SYTL3 pS231																																					0.00522432	3.65635	0.059149	n.s.	1.22968
KS6A3_HUMAN	Ribosomal protein S6 kinase alpha-3 OS=Homo sapiens GN=RPS6KA3 PE=1 SV=1	p01376	RPS6KA3 pS369																																					0.00523415	0.854315	0.05919	n.s.	-0.0756259
VAV_HUMAN	Proto-oncogene vav OS=Homo sapiens GN=VAV1 PE=1 SV=4	p09522	VAV1 seq: 772 - 782 + Phospho (ST)																																					0.00527994	1.48088	0.0595665	n.s.	0.216256
SPA2L_HUMAN	Spermatogenesis-associated protein 2-like protein OS=Homo sapiens GN=SPATA2L PE=2 SV=1	p01739	SPATA2L seq: 315 - 334 + Phospho (ST)																																					0.00528527	1.11845	0.0595561	n.s.	0.0474195
AHNK_HUMAN	Neuroblast differentiation-associated protein AHNAK OS=Homo sapiens GN=AHNAK PE=1 SV=2	p10128	AHNAK pT4564																																					0.00535259	2.51958	0.0601725	n.s.	0.700122
VIME_HUMAN	Vimentin OS=Homo sapiens GN=VIM PE=1 SV=4	p01921	VIM pT426																																					0.00541839	1.08589	0.0607688	n.s.	0.0322491
PHAG1_HUMAN	Phosphoprotein associated with glycosphingolipid-enriched microdomains 1 OS=Homo sapiens GN=PAG1 PE=1 SV=2	p08665	PAG1 seq: 301 - 329 + Phospho (ST)																																					0.00552436	1.23991	0.0618119	n.s.	0.104001
RALY_HUMAN	RNA-binding protein Raly OS=Homo sapiens GN=RALY PE=1 SV=1	p10478	RALY pT151																																					0.00563702	1.57711	0.0629247	n.s.	0.261081
MVP_HUMAN	Major vault protein OS=Homo sapiens GN=MVP PE=1 SV=4	p08021	MVP pS445																																					0.00565418	2.05531	0.0630425	n.s.	0.483848
MA7D1_HUMAN	MAP7 domain-containing protein 1 OS=Homo sapiens GN=MAP7D1 PE=1 SV=1	p06971	MAP7D1 pS442																																					0.00568189	1.3006	0.0632774	n.s.	0.132273
CC88B_HUMAN	Coiled-coil domain-containing protein 88B OS=Homo sapiens GN=CCDC88B PE=1 SV=1	p00634	CCDC88B pS1379																																					0.0056868	1.20695	0.0632582	n.s.	0.0886438
AHNK_HUMAN	Neuroblast differentiation-associated protein AHNAK OS=Homo sapiens GN=AHNAK PE=1 SV=2	p02436	AHNAK seq: 5726 - 5744 + 2 Phospho (ST)																																					0.00569619	1.2022	0.0632888	n.s.	0.0864337
TRMB_HUMAN	tRNA (guanine-N(7)-)-methyltransferase OS=Homo sapiens GN=METTL1 PE=1 SV=1	p00338	METTL1 pS27																																					0.00570785	2.61413	0.0633445	n.s.	0.744167
MAST3_HUMAN	Microtubule-associated serine/threonine-protein kinase 3 OS=Homo sapiens GN=MAST3 PE=1 SV=2	p10539	MAST3 seq: 707 - 725 + Phospho (ST)																																					0.00573297	1.81364	0.0634755	n.s.	0.371269
CEP55_HUMAN	Centrosomal protein of 55 kDa OS=Homo sapiens GN=CEP55 PE=1 SV=3	p08507	CEP55 pT430																																					0.00574161	2.79883	0.0633504	n.s.	0.830208
NECP2_HUMAN	Adaptin ear-binding coat-associated protein 2 OS=Homo sapiens GN=NECAP2 PE=1 SV=1	p10366	NECAP2 seq: 177 - 195 + Phospho (ST)																																					0.00575201	3.17595	0.0633186	n.s.	1.00589
ZN516_HUMAN	Zinc finger protein 516 OS=Homo sapiens GN=ZNF516 PE=1 SV=1	p07684	ZNF516 pS852																																					0.00576751	1.35815	0.063416	n.s.	0.159083
FOXK2_HUMAN	Forkhead box protein K2 OS=Homo sapiens GN=FOXK2 PE=1 SV=3	p07316	FOXK2 seq: 369 - 395 + Phospho (ST)																																					0.0057975	2.03024	0.063599	n.s.	0.472168
CD97_HUMAN	CD97 antigen OS=Homo sapiens GN=CD97 PE=1 SV=4	p10730	CD97 seq: 810 - 826 + Phospho (ST)																																					0.00580968	2.16247	0.0635864	n.s.	0.533768
STMN1_HUMAN	Stathmin OS=Homo sapiens GN=STMN1 PE=1 SV=3	p06427	STMN1 pS25																																					0.00581684	0.996303	0.0635917	n.s.	-0.00948214
MYO1F_HUMAN	Unconventional myosin-If OS=Homo sapiens GN=MYO1F PE=1 SV=3	p00664	MYO1F seq: 997 - 1020 + Phospho (ST)																																					0.0058347	3.27636	0.0636409	n.s.	1.05266
RU2A_HUMAN	U2 small nuclear ribonucleoprotein A' OS=Homo sapiens GN=SNRPA1 PE=1 SV=2	p07890	SNRPA1 seq: 178 - 192 + Phospho (ST)																																					0.00584018	0.980464	0.0636279	n.s.	-0.0168606
DOK1_HUMAN	Docking protein 1 OS=Homo sapiens GN=DOK1 PE=1 SV=1	p00146	DOK1 seq: 267 - 304 + 2 Phospho (ST)																																					0.00586558	2.37047	0.0637589	n.s.	0.630664
LAP2B_HUMAN	Lamina-associated polypeptide 2, isoforms beta/gamma OS=Homo sapiens GN=TMPO PE=1 SV=2	p07228	TMPO seq: 216 - 239 + Phospho (ST)																																					0.00586784	1.96907	0.0637108	n.s.	0.443673
BASP1_HUMAN	Brain acid soluble protein 1 OS=Homo sapiens GN=BASP1 PE=1 SV=2	p00615	BASP1 pS205																																					0.0059025	2.8156	0.0639416	n.s.	0.83802
VIME_HUMAN	Vimentin OS=Homo sapiens GN=VIM PE=1 SV=4	p05183	VIM seq: 14 - 28 + 2 Phospho (ST)																																					0.00590422	2.66659	0.0638876	n.s.	0.768609
ZYX_HUMAN	Zyxin OS=Homo sapiens GN=ZYX PE=1 SV=1	p02198	ZYX seq: 273 - 295 + Phospho (ST)																																					0.00591065	1.29884	0.0638846	n.s.	0.131451
CG043_HUMAN	Uncharacterized protein C7orf43 OS=Homo sapiens GN=C7orf43 PE=1 SV=2	p08627	C7orf43 seq: 515 - 525 + Phospho (ST)																																					0.0059252	1.35362	0.0639693	n.s.	0.15697
PHAG1_HUMAN	Phosphoprotein associated with glycosphingolipid-enriched microdomains 1 OS=Homo sapiens GN=PAG1 PE=1 SV=2	p07651	PAG1 seq: 330 - 350 + Phospho (Y)																																					0.00597885	3.80134	0.0644027	n.s.	1.29722
NEK9_HUMAN	Serine/threonine-protein kinase Nek9 OS=Homo sapiens GN=NEK9 PE=1 SV=2	p02931	NEK9 seq: 10 - 39 + Phospho (ST)																																					0.00598032	0.879571	0.0643458	n.s.	-0.0638605
KBTBB_HUMAN	Kelch repeat and BTB domain-containing protein 11 OS=Homo sapiens GN=KBTBD11 PE=1 SV=1	p02008	KBTBD11 seq: 505 - 526 + Phospho (ST)																																					0.0059979	1.40026	0.0644622	n.s.	0.178699
ATM_HUMAN	Serine-protein kinase ATM OS=Homo sapiens GN=ATM PE=1 SV=4	p07899	ATM pS1981																																					0.00605733	1.45524	0.0649545	n.s.	0.204309
HCLS1_HUMAN	Hematopoietic lineage cell-specific protein OS=Homo sapiens GN=HCLS1 PE=1 SV=3	p07076	HCLS1 pS275																																					0.00605929	1.98419	0.0649025	n.s.	0.450717
IL16_HUMAN	Pro-interleukin-16 OS=Homo sapiens GN=IL16 PE=1 SV=4	p04710	IL16 seq: 944 - 958 + Phospho (ST)																																					0.00606192	2.21073	0.0647851	n.s.	0.556249
MYOF_HUMAN	Myoferlin OS=Homo sapiens GN=MYOF PE=1 SV=1	p02673	MYOF pS174																																					0.00609009	2.07392	0.0650133	n.s.	0.492516
DBNL_HUMAN	Drebrin-like protein OS=Homo sapiens GN=DBNL PE=1 SV=1	p00697	DBNL pS146																																					0.00609409	2.89383	0.0649831	n.s.	0.874466
PTN12_HUMAN	Tyrosine-protein phosphatase non-receptor type 12 OS=Homo sapiens GN=PTPN12 PE=1 SV=3	p09930	PTPN12 seq: 565 - 592 + Phospho (ST)																																					0.00611947	1.25522	0.0651082	n.s.	0.111131
SAE2_HUMAN	SUMO-activating enzyme subunit 2 OS=Homo sapiens GN=UBA2 PE=1 SV=2	p04020	UBA2 seq: 277 - 308 + Phospho (ST)																																					0.00618597	1.27584	0.0657424	n.s.	0.120738
PTN7_HUMAN	Tyrosine-protein phosphatase non-receptor type 7 OS=Homo sapiens GN=PTPN7 PE=1 SV=3	p00632	PTPN7 pS143																																					0.00626212	0.89819	0.0661827	n.s.	-0.0551872
RTN3_HUMAN	Reticulon-3 OS=Homo sapiens GN=RTN3 PE=1 SV=2	p05912	RTN3 pS316																																					0.00627092	3.12072	0.0662023	n.s.	0.980158
OGFR_HUMAN	Opioid growth factor receptor OS=Homo sapiens GN=OGFR PE=1 SV=3	p00071	OGFR seq: 50 - 59 + Phospho (ST)																																					0.00633452	1.50578	0.0667259	n.s.	0.227853
VIME_HUMAN	Vimentin OS=Homo sapiens GN=VIM PE=1 SV=4	p01917	VIM pS430																																					0.00639415	1.48617	0.0672797	n.s.	0.218717
NCF1_HUMAN	Neutrophil cytosol factor 1 OS=Homo sapiens GN=NCF1 PE=1 SV=3	p06757	NCF1 pS320																																					0.00640909	2.05763	0.0673626	n.s.	0.484928
ROA1_HUMAN	Heterogeneous nuclear ribonucleoprotein A1 OS=Homo sapiens GN=HNRNPA1 PE=1 SV=5	p08824	HNRNPA1 seq: 337 - 352 + Phospho (ST)																																					0.00641555	0.960357	0.0673562	n.s.	-0.0262271
ARHG2_HUMAN	Rho guanine nucleotide exchange factor 2 OS=Homo sapiens GN=ARHGEF2 PE=1 SV=4	p08853	ARHGEF2 pS143																																					0.00643585	1.45965	0.067495	n.s.	0.206366
SDCG3_HUMAN	Serologically defined colon cancer antigen 3 OS=Homo sapiens GN=SDCCAG3 PE=1 SV=3	p10409	SDCCAG3 pS247																																					0.00647689	1.28724	0.0678508	n.s.	0.126047
KAP3_HUMAN	cAMP-dependent protein kinase type II-beta regulatory subunit OS=Homo sapiens GN=PRKAR2B PE=1 SV=3	p02882	PRKAR2B seq: 73 - 108 + Phospho (ST)																																					0.00650278	2.92269	0.0680472	n.s.	0.887908
SCRIB_HUMAN	Protein scribble homolog OS=Homo sapiens GN=SCRIB PE=1 SV=4	p06453	SCRIB pT475																																					0.00651194	1.05089	0.0680684	n.s.	0.0159489
APOBR_HUMAN	Apolipoprotein B receptor OS=Homo sapiens GN=APOBR PE=1 SV=2	p02918	APOBR pS602																																					0.00653093	2.60986	0.0681921	n.s.	0.742179
SMCA2_HUMAN	Probable global transcription activator SNF2L2 OS=Homo sapiens GN=SMARCA2 PE=1 SV=2	p03353	SMARCA2 pS666																																					0.00655053	1.25677	0.0683219	n.s.	0.111853
ARI1A_HUMAN	AT-rich interactive domain-containing protein 1A OS=Homo sapiens GN=ARID1A PE=1 SV=3	p09692	ARID1A seq: 377 - 389 + Phospho (ST)																																					0.00657527	1.41414	0.0684302	n.s.	0.185164
FUBP2_HUMAN	Far upstream element-binding protein 2 OS=Homo sapiens GN=KHSRP PE=1 SV=4	p03867	KHSRP pS125																																					0.00661386	0.876441	0.0687567	n.s.	-0.0653187
PANK2_HUMAN	Pantothenate kinase 2, mitochondrial OS=Homo sapiens GN=PANK2 PE=1 SV=3	p00757	PANK2 seq: 167 - 183 + Phospho (ST)																																					0.00663339	0.808466	0.0688847	n.s.	-0.0969842
NUMA1_HUMAN	Nuclear mitotic apparatus protein 1 OS=Homo sapiens GN=NUMA1 PE=1 SV=2	p04977	NUMA1 pS395																																					0.00667858	3.05554	0.0692032	n.s.	0.949798
AKP13_HUMAN	A-kinase anchor protein 13 OS=Homo sapiens GN=AKAP13 PE=1 SV=2	p07669	AKAP13 pS2728																																					0.00668212	0.947269	0.0691647	n.s.	-0.032324
ENOG_HUMAN	Gamma-enolase OS=Homo sapiens GN=ENO2 PE=1 SV=3	p00111	ENO2 pY44																																					0.00670354	2.07322	0.0693111	n.s.	0.492191
GAB2_HUMAN	GRB2-associated-binding protein 2 OS=Homo sapiens GN=GAB2 PE=1 SV=1	p07341	GAB2 pS210																																					0.00674552	0.823596	0.0695942	n.s.	-0.0899362
EPHB3_HUMAN	Ephrin type-B receptor 3 OS=Homo sapiens GN=EPHB3 PE=1 SV=2	p10157	EPHB3 seq: 669 - 676 + Phospho (ST)																																					0.0067469	2.03485	0.0695332	n.s.	0.474315
HD_HUMAN	Huntingtin OS=Homo sapiens GN=HTT PE=1 SV=2	p07664	HTT seq: 417 - 437 + 2 Phospho (ST)																																					0.00675251	0.946649	0.0695159	n.s.	-0.0326131
PAXI_HUMAN	Paxillin OS=Homo sapiens GN=PXN PE=1 SV=3	p09861	PXN pS106																																					0.00678039	1.95555	0.0696524	n.s.	0.437375
HNRPC_HUMAN	Heterogeneous nuclear ribonucleoproteins C1/C2 OS=Homo sapiens GN=HNRNPC PE=1 SV=4	p05347	HNRNPC pS138																																					0.00678287	1.0946	0.0696029	n.s.	0.0363076
AHNK_HUMAN	Neuroblast differentiation-associated protein AHNAK OS=Homo sapiens GN=AHNAK PE=1 SV=2	p00130	AHNAK seq: 4087 - 4111 + Phospho (ST)																																					0.00684803	2.58884	0.070196	n.s.	0.732389
AHNK_HUMAN	Neuroblast differentiation-associated protein AHNAK OS=Homo sapiens GN=AHNAK PE=1 SV=2	p00288	AHNAK pS332																																					0.0068954	2.56402	0.0706056	n.s.	0.720827
FYB_HUMAN	FYN-binding protein OS=Homo sapiens GN=FYB PE=1 SV=2	p05500	FYB pS46																																					0.00689628	1.92249	0.0705389	n.s.	0.421975
MAP1S_HUMAN	Microtubule-associated protein 1S OS=Homo sapiens GN=MAP1S PE=1 SV=2	p00101	MAP1S pS546																																					0.00691079	1.32359	0.0706116	n.s.	0.142983
DOK2_HUMAN	Docking protein 2 OS=Homo sapiens GN=DOK2 PE=1 SV=2	p06296	DOK2 seq: 128 - 149 + Phospho (Y)																																					0.00692302	7.17071	0.0705852	n.s.	2.86681
FA65B_HUMAN	Protein FAM65B OS=Homo sapiens GN=FAM65B PE=1 SV=4	p08622	FAM65B pS21																																					0.00694928	1.2827	0.0707772	n.s.	0.123932
SNX2_HUMAN	Sorting nexin-2 OS=Homo sapiens GN=SNX2 PE=1 SV=2	p08152	SNX2 pS119																																					0.0069721	1.27042	0.0709338	n.s.	0.118213
HMHA1_HUMAN	Minor histocompatibility protein HA-1 OS=Homo sapiens GN=HMHA1 PE=1 SV=2	p06941	HMHA1 seq: 64 - 70 + Phospho (ST)																																					0.00702445	0.812881	0.0713142	n.s.	-0.0949278
EF1B_HUMAN	Elongation factor 1-beta OS=Homo sapiens GN=EEF1B2 PE=1 SV=3	p07788	EEF1B2 seq: 164 - 176 + Phospho (ST)																																					0.00704805	2.18607	0.0714018	n.s.	0.544762
MLTK_HUMAN	Mitogen-activated protein kinase kinase kinase MLT OS=Homo sapiens GN=ZAK PE=1 SV=3	p08637	ZAK seq: 591 - 616 + Phospho (ST)																																					0.00704822	1.26351	0.0712521	n.s.	0.114995
MNDA_HUMAN	Myeloid cell nuclear differentiation antigen OS=Homo sapiens GN=MNDA PE=1 SV=1	p00800	MNDA pS227																																					0.00707716	2.16106	0.0714689	n.s.	0.533109
MKL1_HUMAN	MKL/myocardin-like protein 1 OS=Homo sapiens GN=MKL1 PE=1 SV=1	p00300	MKL1 pS511																																					0.00710486	5.25271	0.0715969	n.s.	1.97333
RS2_HUMAN	40S ribosomal protein S2 OS=Homo sapiens GN=RPS2 PE=1 SV=2	p09501	RPS2 seq: 276 - 284 + Phospho (ST)																																					0.00718194	1.23985	0.0721449	n.s.	0.103971
LMNA_HUMAN	Prelamin-A/C OS=Homo sapiens GN=LMNA PE=1 SV=1	p05470	LMNA pS212																																					0.00721016	6.22305	0.0723521	n.s.	2.42535
SAMN1_HUMAN	SAM domain-containing protein SAMSN-1 OS=Homo sapiens GN=SAMSN1 PE=1 SV=1	p07157	SAMSN1 seq: 20 - 29 + Phospho (ST)																																					0.00731694	1.69784	0.0732693	n.s.	0.317322
BIN2_HUMAN	Bridging integrator 2 OS=Homo sapiens GN=BIN2 PE=1 SV=3	p00392	BIN2 pS357																																					0.0073577	1.08487	0.073523	n.s.	0.0317758
PLIN3_HUMAN	Perilipin-3 OS=Homo sapiens GN=PLIN3 PE=1 SV=3	p03163	PLIN3 seq: 214 - 230 + Phospho (ST)																																					0.00736616	2.38361	0.0734536	n.s.	0.636784
MK03_HUMAN	Mitogen-activated protein kinase 3 OS=Homo sapiens GN=MAPK3 PE=1 SV=4	p03149	MAPK3 pT202 pY204																																					0.00737349	3.61378	0.0733731	n.s.	1.20985
PAPD5_HUMAN	Non-canonical poly(A) RNA polymerase PAPD5 OS=Homo sapiens GN=PAPD5 PE=1 SV=2	p10152	PAPD5 pS484																																					0.00743852	2.0563	0.0738661	n.s.	0.484309
STMN1_HUMAN	Stathmin OS=Homo sapiens GN=STMN1 PE=1 SV=3	p00707	STMN1 pS16 pS25																																					0.00744641	1.88439	0.0738675	n.s.	0.404224
AHNK_HUMAN	Neuroblast differentiation-associated protein AHNAK OS=Homo sapiens GN=AHNAK PE=1 SV=2	p02445	AHNAK seq: 5834 - 5847 + Phospho (ST)																																					0.00745784	2.94138	0.0739039	n.s.	0.896617
3BP1_HUMAN	SH3 domain-binding protein 1 OS=Homo sapiens GN=SH3BP1 PE=1 SV=3	p09429	SH3BP1 pS544																																					0.00749583	2.15416	0.0742033	n.s.	0.529897
4EBP1_HUMAN	Eukaryotic translation initiation factor 4E-binding protein 1 OS=Homo sapiens GN=EIF4EBP1 PE=1 SV=3	p05703	EIF4EBP1 seq: 64 - 99 + Oxidation (M); 2 Phospho (ST)																																					0.00757533	1.89833	0.0746801	n.s.	0.410719
RU2A_HUMAN	U2 small nuclear ribonucleoprotein A' OS=Homo sapiens GN=SNRPA1 PE=1 SV=2	p07889	SNRPA1 seq: 178 - 192 + Phospho (ST)																																					0.00769007	1.52938	0.0757329	n.s.	0.238849
NCF2_HUMAN	Neutrophil cytosol factor 2 OS=Homo sapiens GN=NCF2 PE=1 SV=2	p03271	NCF2 seq: 301 - 324 + Phospho (ST)																																					0.00774152	2.04006	0.0759258	n.s.	0.476742
AHNK_HUMAN	Neuroblast differentiation-associated protein AHNAK OS=Homo sapiens GN=AHNAK PE=1 SV=2	p01074	AHNAK pS41																																					0.00775349	1.43047	0.0759651	n.s.	0.19277
ANO6_HUMAN	Anoctamin-6 OS=Homo sapiens GN=ANO6 PE=1 SV=2	p05213	ANO6 pS909																																					0.00776422	4.14804	0.0759921	n.s.	1.45873
ARBK1_HUMAN	Beta-adrenergic receptor kinase 1 OS=Homo sapiens GN=ADRBK1 PE=1 SV=2	p08562	ADRBK1 pS670																																					0.00779734	0.929751	0.0760819	n.s.	-0.040485
TRIPC_HUMAN	E3 ubiquitin-protein ligase TRIP12 OS=Homo sapiens GN=TRIP12 PE=1 SV=1	p04647	TRIP12 pS1577																																					0.00779913	2.00471	0.0760216	n.s.	0.460278
ZC3HD_HUMAN	Zinc finger CCCH domain-containing protein 13 OS=Homo sapiens GN=ZC3H13 PE=1 SV=1	p07848	ZC3H13 seq: 204 - 214 + 2 Phospho (ST)																																					0.00796929	7.74687	0.0772851	n.s.	3.13521
LRRF1_HUMAN	Leucine-rich repeat flightless-interacting protein 1 OS=Homo sapiens GN=LRRFIP1 PE=1 SV=2	p05557	LRRFIP1 seq: 99 - 117 + Oxidation (M); Phospho (ST)																																					0.00798938	0.803118	0.0773226	n.s.	-0.0994758
FYB_HUMAN	FYN-binding protein OS=Homo sapiens GN=FYB PE=1 SV=2	p05501	FYB pS46																																					0.00798996	1.37804	0.0772498	n.s.	0.168349
ASAP1_HUMAN	Arf-GAP with SH3 domain, ANK repeat and PH domain-containing protein 1 OS=Homo sapiens GN=ASAP1 PE=1 SV=4	p09574	ASAP1 seq: 837 - 852 + 2 Phospho (ST)																																					0.00800972	1.43557	0.0773623	n.s.	0.195148
PHF2_HUMAN	Lysine-specific demethylase PHF2 OS=Homo sapiens GN=PHF2 PE=1 SV=4	p01222	PHF2 pS705																																					0.00803107	1.99246	0.0774901	n.s.	0.454571
RBM7_HUMAN	RNA-binding protein 7 OS=Homo sapiens GN=RBM7 PE=1 SV=1	p05274	RBM7 pS204																																					0.00805858	1.55368	0.0776769	n.s.	0.250166
PICAL_HUMAN	Phosphatidylinositol-binding clathrin assembly protein OS=Homo sapiens GN=PICALM PE=1 SV=2	p03514	PICALM pS16																																					0.0080628	3.25898	0.0776391	n.s.	1.04457
RIC1_HUMAN	Protein RIC1 homolog OS=Homo sapiens GN=KIAA1432 PE=1 SV=2	p07806	KIAA1432 pS1017																																					0.00808379	0.907879	0.0777626	n.s.	-0.0506735
SHIP1_HUMAN	Phosphatidylinositol 3,4,5-trisphosphate 5-phosphatase 1 OS=Homo sapiens GN=INPP5D PE=1 SV=2	p07473	INPP5D seq: 1127 - 1146 + Phospho (ST)																																					0.00810829	3.10366	0.0779197	n.s.	0.97221
SRRM2_HUMAN	Serine/arginine repetitive matrix protein 2 OS=Homo sapiens GN=SRRM2 PE=1 SV=2	p07466	SRRM2 seq: 1245 - 1261 + Phospho (ST)																																					0.00811055	2.08061	0.0778629	n.s.	0.495631
PPIG_HUMAN	Peptidyl-prolyl cis-trans isomerase G OS=Homo sapiens GN=PPIG PE=1 SV=2	p07521	PPIG pT358																																					0.00816305	3.48202	0.0782881	n.s.	1.14847
KAP3_HUMAN	cAMP-dependent protein kinase type II-beta regulatory subunit OS=Homo sapiens GN=PRKAR2B PE=1 SV=3	p06450	PRKAR2B pS114																																					0.00822257	1.41371	0.0787006	n.s.	0.184962
BCAP_HUMAN	Phosphoinositide 3-kinase adapter protein 1 OS=Homo sapiens GN=PIK3AP1 PE=1 SV=2	p01327	PIK3AP1 seq: 587 - 601 + Phospho (ST)																																					0.00822586	6.66588	0.0786531	n.s.	2.63164
DBNL_HUMAN	Drebrin-like protein OS=Homo sapiens GN=DBNL PE=1 SV=1	p10524	DBNL seq: 19 - 41 + Phospho (ST)																																					0.00824244	1.44246	0.0787327	n.s.	0.198357
HMHA1_HUMAN	Minor histocompatibility protein HA-1 OS=Homo sapiens GN=HMHA1 PE=1 SV=2	p02923	HMHA1 pS73																																					0.00832053	0.932616	0.0793197	n.s.	-0.0391502
RPGF1_HUMAN	Rap guanine nucleotide exchange factor 1 OS=Homo sapiens GN=RAPGEF1 PE=1 SV=3	p00838	RAPGEF1 pS311																																					0.0083512	1.58572	0.0794531	n.s.	0.265091
TBCD5_HUMAN	TBC1 domain family member 5 OS=Homo sapiens GN=TBC1D5 PE=1 SV=1	p09860	TBC1D5 seq: 42 - 56 + Phospho (ST)																																					0.00835147	0.873883	0.0793764	n.s.	-0.0665105
LUZP1_HUMAN	Leucine zipper protein 1 OS=Homo sapiens GN=LUZP1 PE=1 SV=2	p08611	LUZP1 seq: 740 - 747 + Phospho (ST)																																					0.00836972	1.72233	0.0794706	n.s.	0.328732
TIF1B_HUMAN	Transcription intermediary factor 1-beta OS=Homo sapiens GN=TRIM28 PE=1 SV=5	p04832	TRIM28 seq: 747 - 767 + Phospho (ST)																																					0.00837141	0.888844	0.0794076	n.s.	-0.0595411
ROA0_HUMAN	Heterogeneous nuclear ribonucleoprotein A0 OS=Homo sapiens GN=HNRNPA0 PE=1 SV=1	p01520	HNRNPA0 pS188																																					0.00838418	1.40903	0.0794497	n.s.	0.182781
RALY_HUMAN	RNA-binding protein Raly OS=Homo sapiens GN=RALY PE=1 SV=1	p10232	RALY pT84																																					0.00841126	1.50978	0.0795482	n.s.	0.229715
MDC1_HUMAN	Mediator of DNA damage checkpoint protein 1 OS=Homo sapiens GN=MDC1 PE=1 SV=3	p09040	MDC1 seq: 1563 - 1584 + 2 Phospho (ST)																																					0.00841404	1.87507	0.0794956	n.s.	0.399883
ID2_HUMAN	DNA-binding protein inhibitor ID-2 OS=Homo sapiens GN=ID2 PE=1 SV=1	p03969	ID2 pS16																																					0.00845583	1.54844	0.0797324	n.s.	0.247727
CPZIP_HUMAN	CapZ-interacting protein OS=Homo sapiens GN=RCSD1 PE=1 SV=1	p10224	RCSD1 seq: 80 - 88 + Phospho (ST)																																					0.00845857	0.846361	0.0796794	n.s.	-0.0793313
ITAL_HUMAN	Integrin alpha-L OS=Homo sapiens GN=ITGAL PE=1 SV=3	p02256	ITGAL seq: 32 - 40 + Phospho (ST)																																					0.0085183	1.7128	0.0799261	n.s.	0.32429
RFIP1_HUMAN	Rab11 family-interacting protein 1 OS=Homo sapiens GN=RAB11FIP1 PE=1 SV=3	p05974	RAB11FIP1 seq: 498 - 520 + Phospho (ST)																																					0.00851844	2.88188	0.0798489	n.s.	0.8689
C43BP_HUMAN	Collagen type IV alpha-3-binding protein OS=Homo sapiens GN=COL4A3BP PE=1 SV=1	p08958	COL4A3BP seq: 375 - 392 + Phospho (ST)																																					0.00865457	1.50751	0.0808863	n.s.	0.228661
SH2B3_HUMAN	SH2B adapter protein 3 OS=Homo sapiens GN=SH2B3 PE=1 SV=2	p07302	SH2B3 seq: 150 - 180 + Phospho (ST)																																					0.00868046	1.78145	0.0810488	n.s.	0.356273
MOES_HUMAN	Moesin OS=Homo sapiens GN=MSN PE=1 SV=3	p06232	MSN pS576																																					0.00874111	1.23912	0.081376	n.s.	0.103633
NONO_HUMAN	Non-POU domain-containing octamer-binding protein OS=Homo sapiens GN=NONO PE=1 SV=4	p01986	NONO pS147																																					0.00877195	1.4481	0.0815039	n.s.	0.200984
FGR_HUMAN	Tyrosine-protein kinase Fgr OS=Homo sapiens GN=FGR PE=1 SV=2	p04596	FGR pY412																																					0.00882077	5.53214	0.0818777	n.s.	2.1035
MAP4_HUMAN	Microtubule-associated protein 4 OS=Homo sapiens GN=MAP4 PE=1 SV=3	p10145	MAP4 pS1073																																					0.00882115	0.978302	0.0818016	n.s.	-0.0178676
F101B_HUMAN	Protein FAM101B OS=Homo sapiens GN=FAM101B PE=1 SV=1	p10134	FAM101B pS6																																					0.00908716	2.23008	0.0837794	n.s.	0.565261
CY24A_HUMAN	Cytochrome b-245 light chain OS=Homo sapiens GN=CYBA PE=1 SV=3	p01840	CYBA pT147																																					0.00908944	2.63437	0.0837195	n.s.	0.753598
HNRPC_HUMAN	Heterogeneous nuclear ribonucleoproteins C1/C2 OS=Homo sapiens GN=HNRNPC PE=1 SV=4	p05348	HNRNPC pS138																																					0.00910279	1.74861	0.0837615	n.s.	0.340973
IRAK3_HUMAN	Interleukin-1 receptor-associated kinase 3 OS=Homo sapiens GN=IRAK3 PE=1 SV=2	p01012	IRAK3 seq: 465 - 497 + Phospho (ST)																																					0.00919037	1.50916	0.0843232	n.s.	0.229429
VASP_HUMAN	Vasodilator-stimulated phosphoprotein OS=Homo sapiens GN=VASP PE=1 SV=3	p06943	VASP seq: 308 - 319 + Phospho (ST)																																					0.00919358	1.32173	0.0842716	n.s.	0.142115
F263_HUMAN	6-phosphofructo-2-kinase/fructose-2,6-bisphosphatase 3 OS=Homo sapiens GN=PFKFB3 PE=1 SV=1	p06834	PFKFB3 pS461																																					0.00920207	1.4125	0.0842683	n.s.	0.184401
TISB_HUMAN	Zinc finger protein 36, C3H1 type-like 1 OS=Homo sapiens GN=ZFP36L1 PE=1 SV=1	p06635	ZFP36L1 pS54																																					0.00924045	1.36216	0.0845386	n.s.	0.160948
B3A2_HUMAN	Anion exchange protein 2 OS=Homo sapiens GN=SLC4A2 PE=1 SV=4	p00486	SLC4A2 seq: 139 - 164 + Phospho (ST)																																					0.00927389	2.25033	0.084682	n.s.	0.574694
RIN3_HUMAN	Ras and Rab interactor 3 OS=Homo sapiens GN=RIN3 PE=1 SV=4	p09045	RIN3 seq: 874 - 892 + Phospho (ST)																																					0.00928309	2.48854	0.0846849	n.s.	0.685666
IL16_HUMAN	Pro-interleukin-16 OS=Homo sapiens GN=IL16 PE=1 SV=4	p02221	IL16 pS908																																					0.00930236	1.19657	0.0847795	n.s.	0.0838104
BCAP_HUMAN	Phosphoinositide 3-kinase adapter protein 1 OS=Homo sapiens GN=PIK3AP1 PE=1 SV=2	p08594	PIK3AP1 pY570																																					0.00939307	1.04624	0.0854428	n.s.	0.0137823
PPR18_HUMAN	Phostensin OS=Homo sapiens GN=PPP1R18 PE=1 SV=1	p04653	PPP1R18 pS368																																					0.00943928	0.972172	0.0857813	n.s.	-0.0207233
SC61B_HUMAN	Protein transport protein Sec61 subunit beta OS=Homo sapiens GN=SEC61B PE=1 SV=2	p05801	SEC61B seq: 2 - 16 + Phospho (ST)																																					0.00947001	0.829479	0.0858969	n.s.	-0.0871957
ROA2_HUMAN	Heterogeneous nuclear ribonucleoproteins A2/B1 OS=Homo sapiens GN=HNRNPA2B1 PE=1 SV=2	p05550	HNRNPA2B1 pS341																																					0.00952985	1.86338	0.0863574	n.s.	0.394438
CPZIP_HUMAN	CapZ-interacting protein OS=Homo sapiens GN=RCSD1 PE=1 SV=1	p04813	RCSD1 pS105																																					0.00953191	2.73397	0.0862942	n.s.	0.799997
MAGG1_HUMAN	Melanoma-associated antigen G1 OS=Homo sapiens GN=NDNL2 PE=1 SV=1	p02617	NDNL2 pS57																																					0.00954791	1.24505	0.0863569	n.s.	0.106393
BAZ1A_HUMAN	Bromodomain adjacent to zinc finger domain protein 1A OS=Homo sapiens GN=BAZ1A PE=1 SV=2	p05010	BAZ1A pS1281																																					0.00968688	0.857214	0.0873652	n.s.	-0.0742756
K2C8_HUMAN		p03496	K2C8_HUMAN seq: 33 - 40 + Phospho (ST)																																					0.00970002	0.855754	0.0874011	n.s.	-0.0749558
DOC10_HUMAN	Dedicator of cytokinesis protein 10 OS=Homo sapiens GN=DOCK10 PE=1 SV=3	p02206	DOCK10 pT1406																																					0.00980982	1.19149	0.0880574	n.s.	0.0814462
IRS2_HUMAN	Insulin receptor substrate 2 OS=Homo sapiens GN=IRS2 PE=1 SV=2	p02886	IRS2 seq: 797 - 808 + Phospho (ST)																																					0.0098198	2.9233	0.0879813	n.s.	0.888195
RAN_HUMAN	GTP-binding nuclear protein Ran OS=Homo sapiens GN=RAN PE=1 SV=3	p07822	RAN pS135																																					0.00982816	1.76169	0.0879736	n.s.	0.347066
IL16_HUMAN	Pro-interleukin-16 OS=Homo sapiens GN=IL16 PE=1 SV=4	p03487	IL16 pS845																																					0.00986486	1.56208	0.0882192	n.s.	0.254081
EAF1_HUMAN	ELL-associated factor 1 OS=Homo sapiens GN=EAF1 PE=1 SV=1	p00695	EAF1 pS29																																					0.00986762	2.36577	0.0881612	n.s.	0.628473
AHNK_HUMAN	Neuroblast differentiation-associated protein AHNAK OS=Homo sapiens GN=AHNAK PE=1 SV=2	p03472	AHNAK pS570																																					0.00994799	3.69462	0.0885473	n.s.	1.24751
NUDC3_HUMAN	NudC domain-containing protein 3 OS=Homo sapiens GN=NUDCD3 PE=1 SV=3	p01754	NUDCD3 pS146																																					0.00995351	2.9283	0.0884313	n.s.	0.890521
NAGK_HUMAN	N-acetyl-D-glucosamine kinase OS=Homo sapiens GN=NAGK PE=1 SV=4	p07952	NAGK pS76																																					0.0100102	0.855786	0.0888518	n.s.	-0.074941
GRP2_HUMAN	RAS guanyl-releasing protein 2 OS=Homo sapiens GN=RASGRP2 PE=1 SV=1	p00640	RASGRP2 seq: 552 - 573 + 2 Phospho (ST)																																					0.0100718	3.86282	0.0893154	n.s.	1.32586
LIRB4_HUMAN	Leukocyte immunoglobulin-like receptor subfamily B member 4 OS=Homo sapiens GN=LILRB4 PE=1 SV=3	p08861	LILRB4 seq: 318 - 334 + Phospho (ST)																																					0.0100926	5.65837	0.0894168	n.s.	2.1623
GI24_HUMAN	Platelet receptor Gi24 OS=Homo sapiens GN=C10orf54 PE=1 SV=3	p05158	C10orf54 pS235 pS248																																					0.0101098	2.57959	0.0894862	n.s.	0.728081
PPM1F_HUMAN	Protein phosphatase 1F OS=Homo sapiens GN=PPM1F PE=1 SV=3	p06947	PPM1F seq: 436 - 453 + Phospho (ST)																																					0.0102068	1.42877	0.0901778	n.s.	0.191981
PPR3D_HUMAN	Protein phosphatase 1 regulatory subunit 3D OS=Homo sapiens GN=PPP1R3D PE=1 SV=1	p00118	PPP1R3D pS46																																					0.0102131	2.13193	0.0901491	n.s.	0.519538
MP2K4_HUMAN	Dual specificity mitogen-activated protein kinase kinase 4 OS=Homo sapiens GN=MAP2K4 PE=1 SV=1	p04349	MAP2K4 pS257																																					0.0102654	1.69764	0.0905277	n.s.	0.317228
EDC4_HUMAN	Enhancer of mRNA-decapping protein 4 OS=Homo sapiens GN=EDC4 PE=1 SV=1	p03119	EDC4 pS486																																					0.0102703	1.01798	0.0904869	n.s.	0.000615602
E41L3_HUMAN	Band 4.1-like protein 3 OS=Homo sapiens GN=EPB41L3 PE=1 SV=2	p06066	EPB41L3 pS88																																					0.0103927	1.77407	0.0912279	n.s.	0.352835
SRSF6_HUMAN	Serine/arginine-rich splicing factor 6 OS=Homo sapiens GN=SRSF6 PE=1 SV=2	p01137	SRSF6 pS84																																					0.010567	2.5923	0.0925877	n.s.	0.733998
ITA5_HUMAN	Integrin alpha-5 OS=Homo sapiens GN=ITGA5 PE=1 SV=2	p04654	ITGA5 seq: 120 - 137 + Phospho (ST)																																					0.0105997	1.8247	0.0926191	n.s.	0.376421
VIME_HUMAN	Vimentin OS=Homo sapiens GN=VIM PE=1 SV=4	p06368	VIM pS325																																					0.0107236	1.34046	0.0936154	n.s.	0.150839
VIME_HUMAN	Vimentin OS=Homo sapiens GN=VIM PE=1 SV=4	p03465	VIM pS419																																					0.0108932	1.37212	0.094749	n.s.	0.165588
BAG3_HUMAN	BAG family molecular chaperone regulator 3 OS=Homo sapiens GN=BAG3 PE=1 SV=3	p08638	BAG3 seq: 171 - 193 + Phospho (ST)																																					0.0108951	2.75836	0.0946793	n.s.	0.811355
COF1_HUMAN	Cofilin-1 OS=Homo sapiens GN=CFL1 PE=1 SV=3	p00711	CFL1 pS3																																					0.010898	0.872821	0.0946184	n.s.	-0.0670053
KAP2_HUMAN	cAMP-dependent protein kinase type II-alpha regulatory subunit OS=Homo sapiens GN=PRKAR2A PE=1 SV=2	p06275	PRKAR2A pS58																																					0.0109376	1.00365	0.0948754	n.s.	-0.00605807
MAP4_HUMAN	Microtubule-associated protein 4 OS=Homo sapiens GN=MAP4 PE=1 SV=3	p10146	MAP4 pS1073																																					0.0109441	0.927526	0.0948457	n.s.	-0.0415213
SMG8_HUMAN	Protein SMG8 OS=Homo sapiens GN=SMG8 PE=1 SV=1	p05844	SMG8 seq: 740 - 757 + Gln->pyro-Glu (N-term Q); Phospho (ST)																																					0.0109946	0.922137	0.0951969	n.s.	-0.0440317
KS6A6_HUMAN	Ribosomal protein S6 kinase alpha-6 OS=Homo sapiens GN=RPS6KA6 PE=1 SV=1	p00962	RPS6KA6 pS232																																					0.011037	0.99502	0.095477	n.s.	-0.0100797
FGD3_HUMAN	FYVE, RhoGEF and PH domain-containing protein 3 OS=Homo sapiens GN=FGD3 PE=1 SV=1	p07401	FGD3 seq: 540 - 550 + Phospho (ST)																																					0.0110384	0.933817	0.0954029	n.s.	-0.0385905
PANK2_HUMAN	Pantothenate kinase 2, mitochondrial OS=Homo sapiens GN=PANK2 PE=1 SV=3	p01323	PANK2 seq: 185 - 198 + Phospho (ST)																																					0.0110774	1.15037	0.0955668	n.s.	0.0622869
RAB44_HUMAN	Ras-related protein Rab-44 OS=Homo sapiens GN=RAB44 PE=3 SV=3	p09682	RAB44 pT188																																					0.0111805	0.856713	0.0961077	n.s.	-0.0745087
APOBR_HUMAN	Apolipoprotein B receptor OS=Homo sapiens GN=APOBR PE=1 SV=2	p01913	APOBR seq: 925 - 967 + Phospho (ST)																																					0.0111983	3.73613	0.0961746	n.s.	1.26684
DLGP4_HUMAN	Disks large-associated protein 4 OS=Homo sapiens GN=DLGAP4 PE=1 SV=3	p06141	DLGAP4 seq: 971 - 991 + Phospho (ST)																																					0.011215	2.33451	0.0961443	n.s.	0.61391
SNX17_HUMAN	Sorting nexin-17 OS=Homo sapiens GN=SNX17 PE=1 SV=1	p08372	SNX17 seq: 415 - 426 + Phospho (ST)																																					0.0112844	1.39012	0.0964791	n.s.	0.173975
MYO9B_HUMAN	Unconventional myosin-IXb OS=Homo sapiens GN=MYO9B PE=1 SV=3	p00037	MYO9B seq: 712 - 729 + Phospho (ST)																																					0.0113665	2.67217	0.097094	n.s.	0.771208
VIME_HUMAN	Vimentin OS=Homo sapiens GN=VIM PE=1 SV=4	p05184	VIM seq: 14 - 28 + Oxidation (M); 2 Phospho (ST)																																					0.0113778	4.09422	0.097017	n.s.	1.43366
KPYM_HUMAN	Pyruvate kinase PKM OS=Homo sapiens GN=PKM PE=1 SV=4	p04375	PKM pS37																																					0.0114878	1.7908	0.0976054	n.s.	0.360628
MATR3_HUMAN	Matrin-3 OS=Homo sapiens GN=MATR3 PE=1 SV=2	p05234	MATR3 pS533																																					0.0114951	3.08952	0.0975806	n.s.	0.965627
MTSS1_HUMAN	Metastasis suppressor protein 1 OS=Homo sapiens GN=MTSS1 PE=1 SV=2	p07199	MTSS1 seq: 591 - 600 + Phospho (ST)																																					0.0115471	1.77622	0.0979345	n.s.	0.353837
PKN1_HUMAN	Serine/threonine-protein kinase N1 OS=Homo sapiens GN=PKN1 PE=1 SV=2	p09863	PKN1 seq: 772 - 794 + Phospho (ST)																																					0.0115941	1.00665	0.0981583	n.s.	-0.00466025
SC22B_HUMAN	Vesicle-trafficking protein SEC22b OS=Homo sapiens GN=SEC22B PE=1 SV=4	p00529	SEC22B seq: 170 - 179 + Phospho (ST)																																					0.0116669	1.19164	0.0985129	n.s.	0.0815162
HNRPF_HUMAN	Heterogeneous nuclear ribonucleoprotein F OS=Homo sapiens GN=HNRNPF PE=1 SV=3	p03085	HNRNPF seq: 99 - 114 + Phospho (ST)																																					0.011698	1.13929	0.0986	n.s.	0.0571287
SCAM3_HUMAN	Secretory carrier-associated membrane protein 3 OS=Homo sapiens GN=SCAMP3 PE=1 SV=3	p01113	SCAMP3 pS32																																					0.0117799	1.24448	0.0992033	n.s.	0.106128
3BP1_HUMAN	SH3 domain-binding protein 1 OS=Homo sapiens GN=SH3BP1 PE=1 SV=3	p05093	SH3BP1 pS613																																					0.0119151	2.2482	0.0999006	n.s.	0.573704
AT11B_HUMAN	Probable phospholipid-transporting ATPase IF OS=Homo sapiens GN=ATP11B PE=1 SV=2	p09266	ATP11B pS1154																																					0.0119297	1.18479	0.0999352	n.s.	0.0783238
SACS_HUMAN	Sacsin OS=Homo sapiens GN=SACS PE=1 SV=2	p01340	SACS seq: 4256 - 4274 + Phospho (ST)																																					0.0119909	2.27423	0.100359	n.s.	0.585829
AKP13_HUMAN	A-kinase anchor protein 13 OS=Homo sapiens GN=AKAP13 PE=1 SV=2	p03747	AKAP13 seq: 379 - 410 + Phospho (ST)																																					0.0120084	2.05289	0.100417	n.s.	0.482718
PPR18_HUMAN	Phostensin OS=Homo sapiens GN=PPP1R18 PE=1 SV=1	p00455	PPP1R18 seq: 392 - 414 + Phospho (ST)																																					0.012011	1.6293	0.100352	n.s.	0.285392
PAIRB_HUMAN	Plasminogen activator inhibitor 1 RNA-binding protein OS=Homo sapiens GN=SERBP1 PE=1 SV=2	p06027	SERBP1 seq: 241 - 286 + Gln->pyro-Glu (N-term Q); Phospho (ST)																																					0.0120349	1.25239	0.100375	n.s.	0.109814
BBX_HUMAN	HMG box transcription factor BBX OS=Homo sapiens GN=BBX PE=1 SV=1	p06058	BBX pS243																																					0.0120624	1.72864	0.100516	n.s.	0.33167
RPRD2_HUMAN	Regulation of nuclear pre-mRNA domain-containing protein 2 OS=Homo sapiens GN=RPRD2 PE=1 SV=1	p07947	RPRD2 seq: 973 - 995 + Phospho (ST)																																					0.0120965	1.05636	0.100712	n.s.	0.0184931
FA21D_HUMAN	Putative WASH complex subunit FAM21 OS=Homo sapiens GN=FAM21D PE=3 SV=2	p08989	FAM21D seq: 188 - 217 + Phospho (ST)																																					0.0121292	1.63827	0.100897	n.s.	0.289572
MYO1G_HUMAN	Unconventional myosin-Ig OS=Homo sapiens GN=MYO1G PE=1 SV=2	p04613	MYO1G pS992																																					0.0121742	1.28772	0.101095	n.s.	0.126273
ACTS_HUMAN	Actin, alpha skeletal muscle OS=Homo sapiens GN=ACTA1 PE=1 SV=1	p03060	ACTA1 pS54																																					0.0121997	1.88263	0.10113	n.s.	0.403405
TSC1_HUMAN	Hamartin OS=Homo sapiens GN=TSC1 PE=1 SV=2	p02367	TSC1 pS505																																					0.0122118	0.839104	0.101142	n.s.	-0.0827118
MICA1_HUMAN	Protein-methionine sulfoxide oxidase MICAL1 OS=Homo sapiens GN=MICAL1 PE=1 SV=2	p00937	MICAL1 pT475																																					0.012224	3.72482	0.101156	n.s.	1.26158
ST17B_HUMAN	Serine/threonine-protein kinase 17B OS=Homo sapiens GN=STK17B PE=1 SV=1	p07799	STK17B seq: 10 - 24 + Phospho (ST)																																					0.0122704	6.57004	0.101364	n.s.	2.587
STMN1_HUMAN	Stathmin OS=Homo sapiens GN=STMN1 PE=1 SV=3	p06425	STMN1 pS16 pS25																																					0.012287	1.7901	0.101413	n.s.	0.360302
XRCC6_HUMAN	X-ray repair cross-complementing protein 6 OS=Homo sapiens GN=XRCC6 PE=1 SV=2	p07436	XRCC6 seq: 475 - 488 + Phospho (ST)																																					0.012301	1.0945	0.101441	n.s.	0.0362621
STING_HUMAN	Stimulator of interferon genes protein OS=Homo sapiens GN=TMEM173 PE=1 SV=1	p09786	TMEM173 seq: 348 - 375 + Phospho (ST)																																					0.0125308	2.55988	0.103247	n.s.	0.718895
PLEC_HUMAN	Plectin OS=Homo sapiens GN=PLEC PE=1 SV=3	p02910	PLEC pS4613																																					0.0125545	1.87882	0.103174	n.s.	0.401632
MYPT1_HUMAN	Protein phosphatase 1 regulatory subunit 12A OS=Homo sapiens GN=PPP1R12A PE=1 SV=1	p08331	PPP1R12A pS299																																					0.0125906	0.901168	0.103381	n.s.	-0.0538001
CD97_HUMAN	CD97 antigen OS=Homo sapiens GN=CD97 PE=1 SV=4	p10729	CD97 pS818																																					0.0125953	5.12647	0.103332	n.s.	1.91452
RIN3_HUMAN	Ras and Rab interactor 3 OS=Homo sapiens GN=RIN3 PE=1 SV=4	p09046	RIN3 seq: 874 - 892 + Phospho (ST)																																					0.0126949	2.16272	0.104059	n.s.	0.533882
LMNA_HUMAN	Prelamin-A/C OS=Homo sapiens GN=LMNA PE=1 SV=1	p00682	LMNA seq: 598 - 624 + Phospho (ST)																																					0.0127445	1.23055	0.104286	n.s.	0.0996415
HN1_HUMAN	Hematological and neurological expressed 1 protein OS=Homo sapiens GN=HN1 PE=1 SV=3	p05143	HN1 pT54																																					0.0127962	3.52212	0.104619	n.s.	1.16715
LMNB1_HUMAN	Lamin-B1 OS=Homo sapiens GN=LMNB1 PE=1 SV=2	p04418	LMNB1 seq: 272 - 290 + Phospho (ST)																																					0.0128492	1.23496	0.104873	n.s.	0.101695
I2BP2_HUMAN	Interferon regulatory factor 2-binding protein 2 OS=Homo sapiens GN=IRF2BP2 PE=1 SV=2	p06850	IRF2BP2 seq: 237 - 252 + Phospho (ST)																																					0.0132574	0.878483	0.107743	n.s.	-0.0643676
PPR18_HUMAN	Phostensin OS=Homo sapiens GN=PPP1R18 PE=1 SV=1	p07625	PPP1R18 seq: 468 - 477 + Phospho (ST)																																					0.013449	1.72119	0.109207	n.s.	0.328202
LMNB1_HUMAN	Lamin-B1 OS=Homo sapiens GN=LMNB1 PE=1 SV=2	p04992	LMNB1 seq: 277 - 290 + Phospho (ST)																																					0.0136179	2.05661	0.110297	n.s.	0.484453
PTN6_HUMAN	Tyrosine-protein phosphatase non-receptor type 6 OS=Homo sapiens GN=PTPN6 PE=1 SV=1	p09851	PTPN6 seq: 555 - 570 + Phospho (ST)																																					0.0136206	1.02173	0.110225	n.s.	0.0023626
SELPL_HUMAN	P-selectin glycoprotein ligand 1 OS=Homo sapiens GN=SELPLG PE=1 SV=1	p00385	SELPLG pS389																																					0.0136473	1.55437	0.110348	n.s.	0.250488
AHNK_HUMAN	Neuroblast differentiation-associated protein AHNAK OS=Homo sapiens GN=AHNAK PE=1 SV=2	p02450	AHNAK seq: 5834 - 5859 + 2 Phospho (ST)																																					0.0136753	2.24567	0.110386	n.s.	0.572523
SYEP_HUMAN	Bifunctional glutamate/proline--tRNA ligase OS=Homo sapiens GN=EPRS PE=1 SV=5	p01842	EPRS pS747																																					0.013766	2.93387	0.110931	n.s.	0.893115
PLEC_HUMAN	Plectin OS=Homo sapiens GN=PLEC PE=1 SV=3	p06583	PLEC seq: 4640 - 4666 + Oxidation (M); Phospho (ST)																																					0.0137897	7.74223	0.110934	n.s.	3.13305
TR150_HUMAN	Thyroid hormone receptor-associated protein 3 OS=Homo sapiens GN=THRAP3 PE=1 SV=2	p03314	THRAP3 pS377																																					0.0138201	1.04394	0.111085	n.s.	0.0127102
LMNB1_HUMAN	Lamin-B1 OS=Homo sapiens GN=LMNB1 PE=1 SV=2	p07941	LMNB1 pS52																																					0.0138889	0.961781	0.11145	n.s.	-0.025564
VIME_HUMAN	Vimentin OS=Homo sapiens GN=VIM PE=1 SV=4	p08134	VIM seq: 51 - 64 + Phospho (ST)																																					0.0139431	2.26089	0.111697	n.s.	0.579617
BAIP2_HUMAN	Brain-specific angiogenesis inhibitor 1-associated protein 2 OS=Homo sapiens GN=BAIAP2 PE=1 SV=1	p04899	BAIAP2 pT340																																					0.013959	2.22955	0.111637	n.s.	0.565018
NEK9_HUMAN	Serine/threonine-protein kinase Nek9 OS=Homo sapiens GN=NEK9 PE=1 SV=2	p09034	NEK9 seq: 331 - 345 + Phospho (ST)																																					0.014004	2.57787	0.111903	n.s.	0.727279
ZEB2_HUMAN	Zinc finger E-box-binding homeobox 2 OS=Homo sapiens GN=ZEB2 PE=1 SV=1	p08227	ZEB2 pT782																																					0.0140481	0.810093	0.112068	n.s.	-0.0962264
TEX2_HUMAN	Testis-expressed sequence 2 protein OS=Homo sapiens GN=TEX2 PE=1 SV=2	p08946	TEX2 seq: 746 - 760 + Phospho (ST)																																					0.0141648	3.01572	0.112904	n.s.	0.931246
DNMT1_HUMAN	DNA (cytosine-5)-methyltransferase 1 OS=Homo sapiens GN=DNMT1 PE=1 SV=2	p06342	DNMT1 seq: 164 - 173 + Gln->pyro-Glu (N-term Q); Phospho (ST)																																					0.0142452	1.44339	0.113355	n.s.	0.19879
HCLS1_HUMAN	Hematopoietic lineage cell-specific protein OS=Homo sapiens GN=HCLS1 PE=1 SV=3	p08250	HCLS1 pS275																																					0.0142885	0.823861	0.11351	n.s.	-0.0898128
PCNP_HUMAN	PEST proteolytic signal-containing nuclear protein OS=Homo sapiens GN=PCNP PE=1 SV=2	p07295	PCNP pS53																																					0.014297	2.25013	0.113483	n.s.	0.574601
MICA1_HUMAN	Protein-methionine sulfoxide oxidase MICAL1 OS=Homo sapiens GN=MICAL1 PE=1 SV=2	p08137	MICAL1 seq: 613 - 637 + 2 Phospho (ST)																																					0.0143192	2.11849	0.113376	n.s.	0.513282
MARCS_HUMAN	Myristoylated alanine-rich C-kinase substrate OS=Homo sapiens GN=MARCKS PE=1 SV=4	p01498	MARCKS pS118																																					0.0143515	1.89257	0.113538	n.s.	0.408037
KLC1_HUMAN	Kinesin light chain 1 OS=Homo sapiens GN=KLC1 PE=1 SV=2	p10036	KLC1 pS460																																					0.0145636	1.87764	0.11512	n.s.	0.401084
STIM1_HUMAN	Stromal interaction molecule 1 OS=Homo sapiens GN=STIM1 PE=1 SV=3	p00203	STIM1 pS257																																					0.014566	1.46458	0.115044	n.s.	0.208659
GI24_HUMAN	Platelet receptor Gi24 OS=Homo sapiens GN=C10orf54 PE=1 SV=3	p05160	C10orf54 pS235																																					0.0146343	5.03813	0.115488	n.s.	1.87337
DDX17_HUMAN	Probable ATP-dependent RNA helicase DDX17 OS=Homo sapiens GN=DDX17 PE=1 SV=2	p08910	DDX17 seq: 671 - 684 + Phospho (ST)																																					0.0147497	0.930605	0.116206	n.s.	-0.0400869
FKBP5_HUMAN	Peptidyl-prolyl cis-trans isomerase FKBP5 OS=Homo sapiens GN=FKBP5 PE=1 SV=2	p02826	FKBP5 seq: 442 - 457 + Phospho (ST)																																					0.0147572	3.30688	0.116168	n.s.	1.06688
IRS2_HUMAN	Insulin receptor substrate 2 OS=Homo sapiens GN=IRS2 PE=1 SV=2	p10004	IRS2 pS1100																																					0.0148051	1.54146	0.116354	n.s.	0.244474
PDLI5_HUMAN	PDZ and LIM domain protein 5 OS=Homo sapiens GN=PDLIM5 PE=1 SV=5	p03602	PDLIM5 seq: 305 - 324 + Phospho (ST)																																					0.0148234	0.933179	0.116401	n.s.	-0.0388877
LRMP_HUMAN	Lymphoid-restricted membrane protein OS=Homo sapiens GN=LRMP PE=1 SV=3	p07347	LRMP seq: 361 - 372 + Phospho (ST)																																					0.0148702	0.851445	0.116673	n.s.	-0.076963
TRAK2_HUMAN	Trafficking kinesin-binding protein 2 OS=Homo sapiens GN=TRAK2 PE=1 SV=2	p05978	TRAK2 pS84																																					0.0149807	2.29889	0.117347	n.s.	0.597316
MYCB2_HUMAN	E3 ubiquitin-protein ligase MYCBP2 OS=Homo sapiens GN=MYCBP2 PE=1 SV=3	p07237	MYCBP2 seq: 3464 - 3478 + Phospho (ST)																																					0.0150101	0.850305	0.117481	n.s.	-0.0774939
LSP1_HUMAN	Lymphocyte-specific protein 1 OS=Homo sapiens GN=LSP1 PE=1 SV=1	p09708	LSP1 pS189 pS193																																					0.0151035	1.3376	0.118114	n.s.	0.149508
NO40_HUMAN	Nucleolar protein of 40 kDa OS=Homo sapiens GN=ZCCHC17 PE=1 SV=1	p07296	ZCCHC17 seq: 170 - 184 + Phospho (ST)																																					0.0151895	1.53704	0.118689	n.s.	0.242416
HNRLL_HUMAN	Heterogeneous nuclear ribonucleoprotein L-like OS=Homo sapiens GN=HNRNPLL PE=1 SV=1	p07584	HNRNPLL seq: 59 - 71 + Phospho (ST)																																					0.0152481	1.82439	0.11905	n.s.	0.376275
SRRM2_HUMAN	Serine/arginine repetitive matrix protein 2 OS=Homo sapiens GN=SRRM2 PE=1 SV=2	p09727	SRRM2 pT2289																																					0.0152615	0.971582	0.119057	n.s.	-0.0209981
RFIP2_HUMAN	Rab11 family-interacting protein 2 OS=Homo sapiens GN=RAB11FIP2 PE=1 SV=1	p05577	RAB11FIP2 pS150																																					0.0152639	1.65802	0.118978	n.s.	0.298773
MTM1_HUMAN	Myotubularin OS=Homo sapiens GN=MTM1 PE=1 SV=2	p04898	MTM1 seq: 582 - 603 + Phospho (ST)																																					0.0152647	0.9192	0.118888	n.s.	-0.0454
CP054_HUMAN	Transmembrane protein C16orf54 OS=Homo sapiens GN=C16orf54 PE=1 SV=1	p00553	C16orf54 pT116																																					0.0153659	0.911751	0.119578	n.s.	-0.04887
FKB15_HUMAN	FK506-binding protein 15 OS=Homo sapiens GN=FKBP15 PE=1 SV=2	p09542	FKBP15 seq: 342 - 361 + Phospho (ST)																																					0.0153908	2.53095	0.119576	n.s.	0.705419
DOC11_HUMAN	Dedicator of cytokinesis protein 11 OS=Homo sapiens GN=DOCK11 PE=1 SV=2	p08654	DOCK11 seq: 1350 - 1357 + Phospho (ST)																																					0.0155381	1.0442	0.120426	n.s.	0.0128303
MA7D1_HUMAN	MAP7 domain-containing protein 1 OS=Homo sapiens GN=MAP7D1 PE=1 SV=1	p08020	MAP7D1 pS286																																					0.0155839	3.5538	0.120586	n.s.	1.18191
RFIP5_HUMAN	Rab11 family-interacting protein 5 OS=Homo sapiens GN=RAB11FIP5 PE=1 SV=1	p05576	RAB11FIP5 pS176																																					0.0157476	2.29933	0.121655	n.s.	0.597522
MON1A_HUMAN		p04702	MON1A_HUMAN seq: 267 - 273 + Phospho (ST)																																					0.0157525	2.42102	0.121594	n.s.	0.654212
SASH3_HUMAN	SAM and SH3 domain-containing protein 3 OS=Homo sapiens GN=SASH3 PE=1 SV=2	p08933	SASH3 seq: 25 - 33 + 2 Phospho (ST)																																					0.015778	1.17566	0.121594	n.s.	0.0740681
THIL_HUMAN	Acetyl-CoA acetyltransferase, mitochondrial OS=Homo sapiens GN=ACAT1 PE=1 SV=1	p08746	ACAT1 seq: 14 - 20 + Phospho (ST)																																					0.0159409	0.90641	0.122256	n.s.	-0.051358
DBNL_HUMAN	Drebrin-like protein OS=Homo sapiens GN=DBNL PE=1 SV=1	p00512	DBNL seq: 267 - 280 + 2 Phospho (ST)																																					0.0160233	1.59551	0.122789	n.s.	0.269653
CHCH6_HUMAN	Coiled-coil-helix-coiled-coil-helix domain-containing protein 6, mitochondrial OS=Homo sapiens GN=CHCHD6 PE=1 SV=1	p05226	CHCHD6 seq: 38 - 61 + Phospho (ST)																																					0.0161492	1.00724	0.123357	n.s.	-0.00438924
E41L2_HUMAN	Band 4.1-like protein 2 OS=Homo sapiens GN=EPB41L2 PE=1 SV=1	p02160	EPB41L2 pS518																																					0.0161806	0.943008	0.123499	n.s.	-0.0343093
CY24A_HUMAN	Cytochrome b-245 light chain OS=Homo sapiens GN=CYBA PE=1 SV=3	p01839	CYBA pT147																																					0.0161856	2.57371	0.123438	n.s.	0.725338
AHNK_HUMAN	Neuroblast differentiation-associated protein AHNAK OS=Homo sapiens GN=AHNAK PE=1 SV=2	p00131	AHNAK seq: 4989 - 5017 + Phospho (ST)																																					0.0162015	3.60889	0.12346	n.s.	1.20757
HDAC9_HUMAN	Histone deacetylase 9 OS=Homo sapiens GN=HDAC9 PE=1 SV=2	p07137	HDAC9 seq: 238 - 244 + Phospho (ST)																																					0.0162255	0.904363	0.123446	n.s.	-0.0523114
INSRR_HUMAN		p02545	INSRR_HUMAN seq: 70 - 75 + Phospho (ST)																																					0.0162567	0.992703	0.123535	n.s.	-0.0111592
SPP24_HUMAN		p07951	SPP24_HUMAN seq: 182 - 187 + Phospho (ST)																																					0.0162567	0.992703	0.123535	n.s.	-0.0111592
CARF_HUMAN	CDKN2A-interacting protein OS=Homo sapiens GN=CDKN2AIP PE=1 SV=3	p09235	CDKN2AIP seq: 209 - 229 + Phospho (ST)																																					0.0162977	2.099	0.123699	n.s.	0.504199
SYNRG_HUMAN	Synergin gamma OS=Homo sapiens GN=SYNRG PE=1 SV=2	p07668	SYNRG seq: 467 - 485 + Phospho (ST)																																					0.0163122	1.04515	0.123711	n.s.	0.0132746
CLCN7_HUMAN	H(+)/Cl(-) exchange transporter 7 OS=Homo sapiens GN=CLCN7 PE=1 SV=2	p04249	CLCN7 pS9																																					0.0163357	0.845686	0.12379	n.s.	-0.079646
STMN1_HUMAN	Stathmin OS=Homo sapiens GN=STMN1 PE=1 SV=3	p06424	STMN1 pS16 pS25																																					0.0163644	1.58835	0.12391	n.s.	0.266316
PREX1_HUMAN	Phosphatidylinositol 3,4,5-trisphosphate-dependent Rac exchanger 1 protein OS=Homo sapiens GN=PREX1 PE=1 SV=3	p01396	PREX1 pS1182																																					0.0164208	4.88673	0.124238	n.s.	1.80284
JIP4_HUMAN	C-Jun-amino-terminal kinase-interacting protein 4 OS=Homo sapiens GN=SPAG9 PE=1 SV=4	p01838	SPAG9 pT217																																					0.0164672	1.03931	0.124391	n.s.	0.0105541
PTSS2_HUMAN	Phosphatidylserine synthase 2 OS=Homo sapiens GN=PTDSS2 PE=1 SV=1	p01046	PTDSS2 pS16																																					0.0166168	3.16643	0.125125	n.s.	1.00145
HDGR2_HUMAN	Hepatoma-derived growth factor-related protein 2 OS=Homo sapiens GN=HDGFRP2 PE=1 SV=1	p04099	HDGFRP2 pS454																																					0.0167989	1.61392	0.126098	n.s.	0.278231
DDX3X_HUMAN	ATP-dependent RNA helicase DDX3X OS=Homo sapiens GN=DDX3X PE=1 SV=3	p08808	DDX3X seq: 82 - 93 + Phospho (ST)																																					0.0168389	1.01532	0.126199	n.s.	-0.000624891
ELK3_HUMAN	ETS domain-containing protein Elk-3 OS=Homo sapiens GN=ELK3 PE=1 SV=2	p07946	ELK3 seq: 258 - 281 + Phospho (ST)																																					0.0169203	1.29951	0.12671	n.s.	0.131763
ENASE_HUMAN	Cytosolic endo-beta-N-acetylglucosaminidase OS=Homo sapiens GN=ENGASE PE=1 SV=1	p06093	ENGASE pT30																																					0.0169278	3.01645	0.126666	n.s.	0.931588
DDX5_HUMAN	Probable ATP-dependent RNA helicase DDX5 OS=Homo sapiens GN=DDX5 PE=1 SV=1	p04696	DDX5 pS480																																					0.0169874	1.49311	0.127013	n.s.	0.221954
SHIP1_HUMAN	Phosphatidylinositol 3,4,5-trisphosphate 5-phosphatase 1 OS=Homo sapiens GN=INPP5D PE=1 SV=2	p04883	INPP5D seq: 1083 - 1095 + Phospho (ST)																																					0.0170068	4.31586	0.126959	n.s.	1.53691
KPCA_HUMAN	Protein kinase C alpha type OS=Homo sapiens GN=PRKCA PE=1 SV=4	p09088	PRKCA seq: 217 - 230 + Phospho (ST)																																					0.0170354	1.23204	0.126973	n.s.	0.100335
REEP4_HUMAN	Receptor expression-enhancing protein 4 OS=Homo sapiens GN=REEP4 PE=1 SV=1	p07581	REEP4 pS152																																					0.0170991	1.21897	0.127249	n.s.	0.0942436
PRKDC_HUMAN	DNA-dependent protein kinase catalytic subunit OS=Homo sapiens GN=PRKDC PE=1 SV=3	p09161	PRKDC pS2612																																					0.017145	0.924152	0.127391	n.s.	-0.043093
ICAL_HUMAN	Calpastatin OS=Homo sapiens GN=CAST PE=1 SV=4	p02863	CAST pS440																																					0.0172164	3.13179	0.127822	n.s.	0.985317
HDAC7_HUMAN	Histone deacetylase 7 OS=Homo sapiens GN=HDAC7 PE=1 SV=2	p02809	HDAC7 seq: 463 - 483 + Phospho (ST)																																					0.0172302	1.62665	0.127726	n.s.	0.284161
NCF1_HUMAN	Neutrophil cytosol factor 1 OS=Homo sapiens GN=NCF1 PE=1 SV=3	p04091	NCF1 pS320																																					0.0172751	3.56062	0.12776	n.s.	1.18509
MP2K1_HUMAN	Dual specificity mitogen-activated protein kinase kinase 1 OS=Homo sapiens GN=MAP2K1 PE=1 SV=2	p04355	MAP2K1 pS222																																					0.0173737	1.90081	0.128191	n.s.	0.411874
LMNB1_HUMAN	Lamin-B1 OS=Homo sapiens GN=LMNB1 PE=1 SV=2	p00275	LMNB1 seq: 15 - 29 + Phospho (ST)																																					0.0174395	1.50048	0.128578	n.s.	0.225385
GPAT3_HUMAN	Glycerol-3-phosphate acyltransferase 3 OS=Homo sapiens GN=AGPAT9 PE=1 SV=2	p05663	AGPAT9 pS68																																					0.0176556	1.43655	0.12987	n.s.	0.195604
PKHA2_HUMAN	Pleckstrin homology domain-containing family A member 2 OS=Homo sapiens GN=PLEKHA2 PE=1 SV=2	p00596	PLEKHA2 pS349																																					0.0176855	1.86088	0.129989	n.s.	0.393272
LRMP_HUMAN	Lymphoid-restricted membrane protein OS=Homo sapiens GN=LRMP PE=1 SV=3	p07263	LRMP pT375																																					0.0176945	2.36956	0.129955	n.s.	0.630239
GGA2_HUMAN	ADP-ribosylation factor-binding protein GGA2 OS=Homo sapiens GN=GGA2 PE=1 SV=3	p10475	GGA2 seq: 324 - 335 + Phospho (ST)																																					0.0177019	4.83214	0.129909	n.s.	1.77741
BRPF3_HUMAN	Bromodomain and PHD finger-containing protein 3 OS=Homo sapiens GN=BRPF3 PE=1 SV=2	p04429	BRPF3 pS645																																					0.0178114	1.39976	0.130412	n.s.	0.178467
NUFP2_HUMAN	Nuclear fragile X mental retardation-interacting protein 2 OS=Homo sapiens GN=NUFIP2 PE=1 SV=1	p07214	NUFIP2 seq: 570 - 581 + Phospho (ST)																																					0.0178916	1.07872	0.130798	n.s.	0.0289108
WIPF1_HUMAN	WAS/WASL-interacting protein family member 1 OS=Homo sapiens GN=WIPF1 PE=1 SV=3	p05536	WIPF1 seq: 338 - 353 + 2 Phospho (ST)																																					0.0179133	2.59612	0.130756	n.s.	0.735779
PHAG1_HUMAN	Phosphoprotein associated with glycosphingolipid-enriched microdomains 1 OS=Homo sapiens GN=PAG1 PE=1 SV=2	p08490	PAG1 seq: 351 - 363 + Phospho (ST)																																					0.0179349	1.11406	0.130814	n.s.	0.045374
CALX_HUMAN	Calnexin OS=Homo sapiens GN=CANX PE=1 SV=2	p06046	CANX pS564																																					0.0179483	3.68652	0.130711	n.s.	1.24373
MINK1_HUMAN	Misshapen-like kinase 1 OS=Homo sapiens GN=MINK1 PE=1 SV=2	p03794	MINK1 pS993																																					0.017955	2.95917	0.13066	n.s.	0.904901
PTN6_HUMAN	Tyrosine-protein phosphatase non-receptor type 6 OS=Homo sapiens GN=PTPN6 PE=1 SV=1	p09852	PTPN6 seq: 555 - 570 + Phospho (ST)																																					0.0179629	1.38903	0.130519	n.s.	0.173466
DOC10_HUMAN	Dedicator of cytokinesis protein 10 OS=Homo sapiens GN=DOCK10 PE=1 SV=3	p00716	DOCK10 pS1295																																					0.0179657	5.01673	0.13044	n.s.	1.8634
SC22B_HUMAN	Vesicle-trafficking protein SEC22b OS=Homo sapiens GN=SEC22B PE=1 SV=4	p00528	SEC22B seq: 170 - 178 + Phospho (ST)																																					0.018161	1.27053	0.131457	n.s.	0.118265
NBEL2_HUMAN	Neurobeachin-like protein 2 OS=Homo sapiens GN=NBEAL2 PE=1 SV=2	p08650	NBEAL2 seq: 757 - 792 + Phospho (ST)																																					0.0182863	1.62859	0.132063	n.s.	0.285065
MY18A_HUMAN	Unconventional myosin-XVIIIa OS=Homo sapiens GN=MYO18A PE=1 SV=3	p06529	MYO18A pS140																																					0.0183555	0.925752	0.132412	n.s.	-0.0423478
LFTY2_HUMAN		p06541	LFTY2_HUMAN seq: 77 - 83 + Phospho (ST)																																					0.0183555	0.925752	0.132412	n.s.	-0.0423478
MARCS_HUMAN	Myristoylated alanine-rich C-kinase substrate OS=Homo sapiens GN=MARCKS PE=1 SV=4	p02316	MARCKS seq: 88 - 137 + Phospho (ST)																																					0.0185156	5.49619	0.133315	n.s.	2.08675
DTBP1_HUMAN	Dysbindin OS=Homo sapiens GN=DTNBP1 PE=1 SV=1	p04711	DTNBP1 pS11																																					0.0187697	3.94631	0.134636	n.s.	1.36475
RL29_HUMAN	60S ribosomal protein L29 OS=Homo sapiens GN=RPL29 PE=1 SV=2	p10616	RPL29 pS31																																					0.0187829	1.2027	0.13463	n.s.	0.0866644
SMC3_HUMAN	Structural maintenance of chromosomes protein 3 OS=Homo sapiens GN=SMC3 PE=1 SV=2	p02749	SMC3 seq: 1080 - 1099 + Phospho (ST)																																					0.0189106	0.855591	0.135138	n.s.	-0.0750315
TTP_HUMAN	Tristetraprolin OS=Homo sapiens GN=ZFP36 PE=1 SV=1	p06273	ZFP36 pS186																																					0.0189561	1.51137	0.135362	n.s.	0.230458
TENS3_HUMAN	Tensin-3 OS=Homo sapiens GN=TNS3 PE=1 SV=2	p02122	TNS3 seq: 669 - 704 + Phospho (ST)																																					0.0189578	1.38927	0.135273	n.s.	0.173578
PSA5_HUMAN	Proteasome subunit alpha type-5 OS=Homo sapiens GN=PSMA5 PE=1 SV=3	p03536	PSMA5 seq: 54 - 66 + Oxidation (M); Phospho (ST)																																					0.0189774	3.82348	0.135311	n.s.	1.30754
RGS3_HUMAN	Regulator of G-protein signaling 3 OS=Homo sapiens GN=RGS3 PE=1 SV=2	p07185	RGS3 seq: 940 - 952 + Phospho (ST)																																					0.0191957	1.01032	0.136561	n.s.	-0.00295141
VIME_HUMAN	Vimentin OS=Homo sapiens GN=VIM PE=1 SV=4	p01987	VIM pS299																																					0.0192575	2.69295	0.136899	n.s.	0.780885
CL043_HUMAN	Uncharacterized protein C12orf43 OS=Homo sapiens GN=C12orf43 PE=1 SV=2	p00245	C12orf43 pS61																																					0.0193687	0.889701	0.137587	n.s.	-0.0591418
MYO9B_HUMAN	Unconventional myosin-IXb OS=Homo sapiens GN=MYO9B PE=1 SV=3	p00038	MYO9B seq: 712 - 729 + Phospho (ST)																																					0.0194093	0.867127	0.137568	n.s.	-0.0696577
MSH2_HUMAN	DNA mismatch repair protein Msh2 OS=Homo sapiens GN=MSH2 PE=1 SV=1	p00421	MSH2 pS860																																					0.0195559	1.93934	0.138504	n.s.	0.429826
MVP_HUMAN	Major vault protein OS=Homo sapiens GN=MVP PE=1 SV=4	p10001	MVP seq: 862 - 893 + Phospho (ST)																																					0.0195816	1.16916	0.138583	n.s.	0.0710399
STX7_HUMAN	Syntaxin-7 OS=Homo sapiens GN=STX7 PE=1 SV=4	p01567	STX7 seq: 72 - 84 + Phospho (ST)																																					0.0196372	4.34262	0.138873	n.s.	1.54937
TTP_HUMAN	Tristetraprolin OS=Homo sapiens GN=ZFP36 PE=1 SV=1	p06274	ZFP36 pS186																																					0.019697	1.1004	0.138884	n.s.	0.0390106
CNBP_HUMAN	Cellular nucleic acid-binding protein OS=Homo sapiens GN=CNBP PE=1 SV=1	p02341	CNBP seq: 42 - 56 + Phospho (ST)																																					0.0197087	1.22298	0.138864	n.s.	0.0961143
CBL_HUMAN	E3 ubiquitin-protein ligase CBL OS=Homo sapiens GN=CBL PE=1 SV=2	p03319	CBL seq: 664 - 685 + Phospho (ST)																																					0.0197299	1.97081	0.138911	n.s.	0.444485
GI24_HUMAN	Platelet receptor Gi24 OS=Homo sapiens GN=C10orf54 PE=1 SV=3	p05159	C10orf54 pS235 pS248																																					0.0197542	2.59187	0.13898	n.s.	0.733797
RHG17_HUMAN	Rho GTPase-activating protein 17 OS=Homo sapiens GN=ARHGAP17 PE=1 SV=1	p08834	ARHGAP17 seq: 161 - 172 + Phospho (ST)																																					0.0199965	0.97105	0.140269	n.s.	-0.0212459
MYO9B_HUMAN	Unconventional myosin-IXb OS=Homo sapiens GN=MYO9B PE=1 SV=3	p06921	MYO9B seq: 2047 - 2055 + Phospho (ST)																																					0.0200311	2.14879	0.139997	n.s.	0.527395
CBL_HUMAN	E3 ubiquitin-protein ligase CBL OS=Homo sapiens GN=CBL PE=1 SV=2	p03320	CBL seq: 664 - 685 + Phospho (Y)																																					0.0200661	1.96173	0.140139	n.s.	0.440253
AAK1_HUMAN	AP2-associated protein kinase 1 OS=Homo sapiens GN=AAK1 PE=1 SV=3	p03364	AAK1 seq: 635 - 651 + Phospho (ST)																																					0.0200974	1.21236	0.140255	n.s.	0.091165
IRS2_HUMAN	Insulin receptor substrate 2 OS=Homo sapiens GN=IRS2 PE=1 SV=2	p10005	IRS2 pS1100																																					0.0202017	1.50683	0.14088	n.s.	0.228342
RGS3_HUMAN	Regulator of G-protein signaling 3 OS=Homo sapiens GN=RGS3 PE=1 SV=2	p01216	RGS3 pS806																																					0.0202416	1.81331	0.141055	n.s.	0.371112
LYST_HUMAN	Lysosomal-trafficking regulator OS=Homo sapiens GN=LYST PE=1 SV=3	p08718	LYST seq: 2103 - 2120 + Phospho (ST)																																					0.0203482	3.98585	0.141694	n.s.	1.38317
HP1B3_HUMAN	Heterochromatin protein 1-binding protein 3 OS=Homo sapiens GN=HP1BP3 PE=1 SV=1	p09516	HP1BP3 pS142																																					0.0203745	0.954674	0.141774	n.s.	-0.0288744
ARAP3_HUMAN	Arf-GAP with Rho-GAP domain, ANK repeat and PH domain-containing protein 3 OS=Homo sapiens GN=ARAP3 PE=1 SV=1	p07921	ARAP3 pS1444																																					0.0203849	3.2982	0.141639	n.s.	1.06284
DDX5_HUMAN	Probable ATP-dependent RNA helicase DDX5 OS=Homo sapiens GN=DDX5 PE=1 SV=1	p04695	DDX5 pS480																																					0.0206366	1.31709	0.142971	n.s.	0.139953
PO2F3_HUMAN	POU domain, class 2, transcription factor 3 OS=Homo sapiens GN=POU2F3 PE=2 SV=3	p02013	POU2F3 pS238																																					0.0206728	3.15161	0.143118	n.s.	0.994547
CHMP3_HUMAN	Charged multivesicular body protein 3 OS=Homo sapiens GN=CHMP3 PE=1 SV=3	p10445	CHMP3 seq: 184 - 216 + Oxidation (M); Phospho (ST)																																					0.0206892	1.36199	0.143128	n.s.	0.160869
ATX3_HUMAN	Ataxin-3 OS=Homo sapiens GN=ATXN3 PE=1 SV=4	p05467	ATXN3 seq: 263 - 282 + Phospho (ST)																																					0.0207437	1.42278	0.143297	n.s.	0.189187
PPR18_HUMAN	Phostensin OS=Homo sapiens GN=PPP1R18 PE=1 SV=1	p07062	PPP1R18 pS468																																					0.020897	1.48867	0.143835	n.s.	0.219884
LAP2B_HUMAN	Lamina-associated polypeptide 2, isoforms beta/gamma OS=Homo sapiens GN=TMPO PE=1 SV=2	p10057	TMPO pS224																																					0.0209731	1.98343	0.143943	n.s.	0.450363
TSC2_HUMAN	Tuberin OS=Homo sapiens GN=TSC2 PE=1 SV=2	p10522	TSC2 seq: 1362 - 1384 + Phospho (ST)																																					0.0209963	1.01363	0.143998	n.s.	-0.00141012
LMNB1_HUMAN	Lamin-B1 OS=Homo sapiens GN=LMNB1 PE=1 SV=2	p00274	LMNB1 seq: 15 - 26 + Phospho (ST)																																					0.0210132	1.31036	0.14401	n.s.	0.136818
EFHD2_HUMAN	EF-hand domain-containing protein D2 OS=Homo sapiens GN=EFHD2 PE=1 SV=1	p00134	EFHD2 pS74																																					0.0211159	1.15303	0.1443	n.s.	0.0635294
MYO5A_HUMAN	Unconventional myosin-Va OS=Homo sapiens GN=MYO5A PE=1 SV=2	p00365	MYO5A pS600																																					0.0213796	1.17476	0.145684	n.s.	0.0736527
AAK1_HUMAN	AP2-associated protein kinase 1 OS=Homo sapiens GN=AAK1 PE=1 SV=3	p03363	AAK1 pS637																																					0.0214801	1.06718	0.145952	n.s.	0.0235369
OGFR_HUMAN	Opioid growth factor receptor OS=Homo sapiens GN=OGFR PE=1 SV=3	p03156	OGFR pS420																																					0.0215646	1.74799	0.146317	n.s.	0.340686
H15_HUMAN	Histone H1.5 OS=Homo sapiens GN=HIST1H1B PE=1 SV=3	p07515	HIST1H1B seq: 2 - 17 + Phospho (ST)																																					0.0215708	3.03866	0.146255	n.s.	0.941932
RGS14_HUMAN	Regulator of G-protein signaling 14 OS=Homo sapiens GN=RGS14 PE=1 SV=4	p07958	RGS14 pS288																																					0.0216368	1.47144	0.146598	n.s.	0.211855
VPRBP_HUMAN	Protein VPRBP OS=Homo sapiens GN=VPRBP PE=1 SV=3	p06048	VPRBP pS979																																					0.021672	1.07217	0.146732	n.s.	0.025859
MK01_HUMAN	Mitogen-activated protein kinase 1 OS=Homo sapiens GN=MAPK1 PE=1 SV=3	p09973	MAPK1 pT185 pY187																																					0.0217101	2.82301	0.146886	n.s.	0.841474
VPS35_HUMAN	Vacuolar protein sorting-associated protein 35 OS=Homo sapiens GN=VPS35 PE=1 SV=2	p05811	VPS35 seq: 2 - 24 + Phospho (ST)																																					0.0217582	1.16082	0.147003	n.s.	0.067156
SKAP2_HUMAN	Src kinase-associated phosphoprotein 2 OS=Homo sapiens GN=SKAP2 PE=1 SV=1	p05808	SKAP2 seq: 2 - 18 + Phospho (ST)																																					0.0219272	1.14192	0.14783	n.s.	0.0583547
GBF1_HUMAN	Golgi-specific brefeldin A-resistance guanine nucleotide exchange factor 1 OS=Homo sapiens GN=GBF1 PE=1 SV=2	p00100	GBF1 pS1784																																					0.0222395	0.839486	0.149303	n.s.	-0.0825338
ARFG2_HUMAN	ADP-ribosylation factor GTPase-activating protein 2 OS=Homo sapiens GN=ARFGAP2 PE=1 SV=1	p02982	ARFGAP2 pS146																																					0.0222668	2.88522	0.149381	n.s.	0.870452
RGS14_HUMAN	Regulator of G-protein signaling 14 OS=Homo sapiens GN=RGS14 PE=1 SV=4	p08004	RGS14 pS218																																					0.0223503	1.01035	0.14973	n.s.	-0.00293719
AHNK_HUMAN	Neuroblast differentiation-associated protein AHNAK OS=Homo sapiens GN=AHNAK PE=1 SV=2	p02354	AHNAK pS5589																																					0.0224619	3.219	0.150161	n.s.	1.02594
ZYX_HUMAN	Zyxin OS=Homo sapiens GN=ZYX PE=1 SV=1	p02177	ZYX pS281																																					0.022466	1.06454	0.150083	n.s.	0.0223073
NUMA1_HUMAN	Nuclear mitotic apparatus protein 1 OS=Homo sapiens GN=NUMA1 PE=1 SV=2	p01856	NUMA1 pS820																																					0.0224979	1.01217	0.150191	n.s.	-0.00209106
FUBP2_HUMAN	Far upstream element-binding protein 2 OS=Homo sapiens GN=KHSRP PE=1 SV=4	p04334	KHSRP seq: 123 - 142 + Phospho (ST)																																					0.0226119	1.46399	0.150425	n.s.	0.208387
XPR1_HUMAN	Xenotropic and polytropic retrovirus receptor 1 OS=Homo sapiens GN=XPR1 PE=1 SV=1	p10706	XPR1 seq: 663 - 670 + Phospho (ST)																																					0.0226278	0.90781	0.150426	n.s.	-0.0507058
GIT2_HUMAN	ARF GTPase-activating protein GIT2 OS=Homo sapiens GN=GIT2 PE=1 SV=2	p04886	GIT2 seq: 5 - 26 + Phospho (ST)																																					0.0226994	1.53252	0.150482	n.s.	0.240308
GMIP_HUMAN	GEM-interacting protein OS=Homo sapiens GN=GMIP PE=1 SV=2	p03912	GMIP pS385																																					0.0227364	3.02692	0.150623	n.s.	0.936462
TTP_HUMAN	Tristetraprolin OS=Homo sapiens GN=ZFP36 PE=1 SV=1	p04513	ZFP36 seq: 83 - 103 + Phospho (ST)																																					0.0228347	1.63045	0.151169	n.s.	0.28593
SMCA2_HUMAN	Probable global transcription activator SNF2L2 OS=Homo sapiens GN=SMARCA2 PE=1 SV=2	p03354	SMARCA2 seq: 660 - 675 + Phospho (ST)																																					0.0229554	3.36351	0.151757	n.s.	1.09326
MSH6_HUMAN	DNA mismatch repair protein Msh6 OS=Homo sapiens GN=MSH6 PE=1 SV=2	p05343	MSH6 pS309																																					0.0229564	1.07241	0.151659	n.s.	0.0259734
SHIP1_HUMAN	Phosphatidylinositol 3,4,5-trisphosphate 5-phosphatase 1 OS=Homo sapiens GN=INPP5D PE=1 SV=2	p03699	INPP5D seq: 1045 - 1064 + Phospho (ST)																																					0.0229764	1.77281	0.151685	n.s.	0.352248
BIN2_HUMAN	Bridging integrator 2 OS=Homo sapiens GN=BIN2 PE=1 SV=3	p09803	BIN2 seq: 461 - 482 + 2 Phospho (ST)																																					0.0229866	1.07573	0.151648	n.s.	0.0275163
LMNB1_HUMAN	Lamin-B1 OS=Homo sapiens GN=LMNB1 PE=1 SV=2	p10186	LMNB1 pS534																																					0.0230306	2.05093	0.151833	n.s.	0.481808
ABI1_HUMAN	Abl interactor 1 OS=Homo sapiens GN=ABI1 PE=1 SV=4	p03043	ABI1 seq: 321 - 334 + Phospho (ST)																																					0.0230592	1.57093	0.151917	n.s.	0.258205
PHAG1_HUMAN	Phosphoprotein associated with glycosphingolipid-enriched microdomains 1 OS=Homo sapiens GN=PAG1 PE=1 SV=2	p08666	PAG1 seq: 301 - 329 + Phospho (ST)																																					0.0235041	1.01609	0.154421	n.s.	-0.000262486
PHAR2_HUMAN	Phosphatase and actin regulator 2 OS=Homo sapiens GN=PHACTR2 PE=1 SV=2	p00714	PHACTR2 seq: 11 - 29 + Phospho (ST)																																					0.0236321	1.10935	0.155155	n.s.	0.0431803
MTM1_HUMAN	Myotubularin OS=Homo sapiens GN=MTM1 PE=1 SV=2	p10707	MTM1 pS18																																					0.0237483	1.29523	0.155703	n.s.	0.129768
NBEL2_HUMAN	Neurobeachin-like protein 2 OS=Homo sapiens GN=NBEAL2 PE=1 SV=2	p07807	NBEAL2 pS39																																					0.0239257	2.62937	0.156436	n.s.	0.751267
RHG09_HUMAN	Rho GTPase-activating protein 9 OS=Homo sapiens GN=ARHGAP9 PE=1 SV=2	p07114	ARHGAP9 seq: 498 - 511 + Phospho (ST)																																					0.0240594	0.836679	0.157202	n.s.	-0.0838414
GRDN_HUMAN	Girdin OS=Homo sapiens GN=CCDC88A PE=1 SV=2	p06054	CCDC88A seq: 1415 - 1424 + Phospho (ST)																																					0.0241018	1.78344	0.157372	n.s.	0.3572
PKHM2_HUMAN	Pleckstrin homology domain-containing family M member 2 OS=Homo sapiens GN=PLEKHM2 PE=1 SV=2	p09483	PLEKHM2 seq: 439 - 466 + Phospho (ST)																																					0.0241125	1.07016	0.157334	n.s.	0.0249222
UBAP1_HUMAN	Ubiquitin-associated protein 1 OS=Homo sapiens GN=UBAP1 PE=1 SV=1	p10278	UBAP1 pS146																																					0.024311	1.33726	0.158196	n.s.	0.14935
DMXL2_HUMAN	DmX-like protein 2 OS=Homo sapiens GN=DMXL2 PE=1 SV=2	p05495	DMXL2 pS1857																																					0.0243631	4.99668	0.158318	n.s.	1.85406
RU2A_HUMAN	U2 small nuclear ribonucleoprotein A' OS=Homo sapiens GN=SNRPA1 PE=1 SV=2	p07888	SNRPA1 seq: 178 - 191 + Phospho (ST)																																					0.024388	1.00416	0.158373	n.s.	-0.00582038
ROA3_HUMAN	Heterogeneous nuclear ribonucleoprotein A3 OS=Homo sapiens GN=HNRNPA3 PE=1 SV=2	p00930	HNRNPA3 pS112 pS116																																					0.0244299	1.06786	0.158537	n.s.	0.0238529
YBOX3_HUMAN	Y-box-binding protein 3 OS=Homo sapiens GN=YBX3 PE=1 SV=4	p05616	YBX3 pT286																																					0.0244929	2.4293	0.158837	n.s.	0.658067
IRS2_HUMAN	Insulin receptor substrate 2 OS=Homo sapiens GN=IRS2 PE=1 SV=2	p06624	IRS2 seq: 1171 - 1183 + Phospho (ST)																																					0.0245143	1.53956	0.158868	n.s.	0.24359
SARNP_HUMAN	SAP domain-containing ribonucleoprotein OS=Homo sapiens GN=SARNP PE=1 SV=3	p02042	SARNP pS163																																					0.0245969	1.06729	0.159295	n.s.	0.0235871
GOGB1_HUMAN	Golgin subfamily B member 1 OS=Homo sapiens GN=GOLGB1 PE=1 SV=2	p05839	GOLGB1 seq: 3008 - 3031 + Gln->pyro-Glu (N-term Q); Phospho (ST)																																					0.0246467	1.41755	0.159509	n.s.	0.186751
PLPL6_HUMAN	Neuropathy target esterase OS=Homo sapiens GN=PNPLA6 PE=1 SV=2	p01040	PNPLA6 pS411																																					0.0246737	4.26492	0.15936	n.s.	1.51318
UBA1_HUMAN	Ubiquitin-like modifier-activating enzyme 1 OS=Homo sapiens GN=UBA1 PE=1 SV=3	p05426	UBA1 pS46																																					0.0247032	2.68462	0.159442	n.s.	0.777005
RPGP2_HUMAN	Rap1 GTPase-activating protein 2 OS=Homo sapiens GN=RAP1GAP2 PE=1 SV=2	p07633	RAP1GAP2 pS564																																					0.0247698	0.914707	0.159763	n.s.	-0.0474927
LAR4B_HUMAN	La-related protein 4B OS=Homo sapiens GN=LARP4B PE=1 SV=3	p09572	LARP4B seq: 566 - 582 + Phospho (ST)																																					0.0247703	4.29734	0.159659	n.s.	1.52828
LRMP_HUMAN	Lymphoid-restricted membrane protein OS=Homo sapiens GN=LRMP PE=1 SV=3	p07345	LRMP seq: 361 - 372 + 2 Phospho (ST)																																					0.0247994	1.82888	0.159738	n.s.	0.378369
BIN2_HUMAN	Bridging integrator 2 OS=Homo sapiens GN=BIN2 PE=1 SV=3	p09367	BIN2 seq: 268 - 287 + Phospho (ST)																																					0.024831	1.31687	0.159726	n.s.	0.139853
ILF3_HUMAN	Interleukin enhancer-binding factor 3 OS=Homo sapiens GN=ILF3 PE=1 SV=3	p04447	ILF3 pT592																																					0.0249711	0.906625	0.160411	n.s.	-0.0512578
TM230_HUMAN	Transmembrane protein 230 OS=Homo sapiens GN=TMEM230 PE=1 SV=1	p05020	TMEM230 seq: 22 - 35 + Phospho (ST)																																					0.0250028	0.946852	0.16029	n.s.	-0.0325184
F1142_HUMAN	Protein FAM114A2 OS=Homo sapiens GN=FAM114A2 PE=1 SV=4	p10788	FAM114A2 seq: 132 - 167 + Phospho (ST)																																					0.0250947	1.84641	0.16034	n.s.	0.386534
KPCD_HUMAN	Protein kinase C delta type OS=Homo sapiens GN=PRKCD PE=1 SV=2	p00788	PRKCD seq: 505 - 524 + Phospho (ST)																																					0.0251033	1.01139	0.160288	n.s.	-0.00245534
DMXL2_HUMAN	DmX-like protein 2 OS=Homo sapiens GN=DMXL2 PE=1 SV=2	p06962	DMXL2 seq: 2397 - 2414 + Phospho (ST)																																					0.025133	3.19858	0.16037	n.s.	1.01643
ZYX_HUMAN	Zyxin OS=Homo sapiens GN=ZYX PE=1 SV=1	p01686	ZYX seq: 139 - 160 + Oxidation (M); Phospho (ST)																																					0.0252358	2.61744	0.160811	n.s.	0.745712
LSP1_HUMAN	Lymphocyte-specific protein 1 OS=Homo sapiens GN=LSP1 PE=1 SV=1	p04588	LSP1 seq: 198 - 207 + Phospho (ST)																																					0.0253775	1.31245	0.161498	n.s.	0.137791
POTEE_HUMAN	POTE ankyrin domain family member E OS=Homo sapiens GN=POTEE PE=1 SV=3	p04366	POTEE seq: 916 - 938 + Phospho (ST)																																					0.0254795	1.34576	0.162039	n.s.	0.15331
SAMN1_HUMAN	SAM domain-containing protein SAMSN-1 OS=Homo sapiens GN=SAMSN1 PE=1 SV=1	p00368	SAMSN1 seq: 72 - 78 + Phospho (ST)																																					0.0255289	4.82396	0.162245	n.s.	1.7736
POTEJ_HUMAN	POTE ankyrin domain family member J OS=Homo sapiens GN=POTEJ PE=3 SV=1	p02470	POTEJ pT729																																					0.0255296	1.65984	0.162087	n.s.	0.299623
AATC2_HUMAN		p09558	AATC2_HUMAN seq: 415 - 420 + Phospho (ST)																																					0.0255296	1.65984	0.162087	n.s.	0.299623
URP2_HUMAN	Fermitin family homolog 3 OS=Homo sapiens GN=FERMT3 PE=1 SV=1	p09472	FERMT3 pY504																																					0.0256117	3.41234	0.16223	n.s.	1.11601
HCLS1_HUMAN	Hematopoietic lineage cell-specific protein OS=Homo sapiens GN=HCLS1 PE=1 SV=3	p08252	HCLS1 pS275																																					0.0256543	0.800704	0.162392	n.s.	-0.1006
RA1L2_HUMAN	Heterogeneous nuclear ribonucleoprotein A1-like 2 OS=Homo sapiens GN=HNRNPA1L2 PE=2 SV=2	p03238	HNRNPA1L2 seq: 131 - 144 + Phospho (ST)																																					0.0259139	2.07946	0.163818	n.s.	0.495099
PAK2_HUMAN	Serine/threonine-protein kinase PAK 2 OS=Homo sapiens GN=PAK2 PE=1 SV=3	p03301	PAK2 pS64																																					0.0260775	1.79681	0.164307	n.s.	0.363428
MYCPP_HUMAN	C-myc promoter-binding protein OS=Homo sapiens GN=DENND4A PE=1 SV=2	p05270	DENND4A pS1151																																					0.0261505	1.07273	0.164441	n.s.	0.0261209
HNRPF_HUMAN	Heterogeneous nuclear ribonucleoprotein F OS=Homo sapiens GN=HNRNPF PE=1 SV=3	p10670	HNRNPF seq: 180 - 192 + Phospho (ST)																																					0.0266234	1.20097	0.166755	n.s.	0.0858604
CRTC2_HUMAN	CREB-regulated transcription coactivator 2 OS=Homo sapiens GN=CRTC2 PE=1 SV=2	p02977	CRTC2 seq: 611 - 629 + Phospho (ST)																																					0.0267091	1.02302	0.166744	n.s.	0.00296611
ZSWM8_HUMAN	Zinc finger SWIM domain-containing protein 8 OS=Homo sapiens GN=ZSWIM8 PE=1 SV=1	p05770	ZSWIM8 seq: 1084 - 1110 + Phospho (ST)																																					0.026897	2.23462	0.167807	n.s.	0.567375
NEUR2_HUMAN		p10525	NEUR2_HUMAN seq: 231 - 237 + Phospho (ST)																																					0.0269807	0.963334	0.168109	n.s.	-0.0248403
RBM14_HUMAN	RNA-binding protein 14 OS=Homo sapiens GN=RBM14 PE=1 SV=2	p04906	RBM14 pS620																																					0.027041	0.971622	0.168046	n.s.	-0.0209795
OAS1_HUMAN	2'-5'-oligoadenylate synthase 1 OS=Homo sapiens GN=OAS1 PE=1 SV=4	p02807	OAS1 seq: 48 - 57 + Phospho (ST)																																					0.0270553	3.66564	0.168025	n.s.	1.23401
GCR_HUMAN	Glucocorticoid receptor OS=Homo sapiens GN=NR3C1 PE=1 SV=1	p03309	NR3C1 seq: 257 - 277 + Phospho (ST)																																					0.0271448	1.01134	0.168361	n.s.	-0.00247716
FA65B_HUMAN	Protein FAM65B OS=Homo sapiens GN=FAM65B PE=1 SV=4	p08623	FAM65B seq: 19 - 31 + Phospho (ST)																																					0.0272114	1.61582	0.168665	n.s.	0.279114
RHG25_HUMAN	Rho GTPase-activating protein 25 OS=Homo sapiens GN=ARHGAP25 PE=1 SV=2	p07188	ARHGAP25 pS487																																					0.0272275	0.800596	0.168655	n.s.	-0.10065
H15_HUMAN	Histone H1.5 OS=Homo sapiens GN=HIST1H1B PE=1 SV=3	p00403	HIST1H1B pS81																																					0.0272444	1.1652	0.16865	n.s.	0.0691964
ARHG2_HUMAN	Rho guanine nucleotide exchange factor 2 OS=Homo sapiens GN=ARHGEF2 PE=1 SV=4	p06276	ARHGEF2 seq: 132 - 138 + Phospho (ST)																																					0.0272474	1.01648	0.168559	n.s.	-8.34819e-05
B2L14_HUMAN		p10195	B2L14_HUMAN pS152																																					0.0272627	0.963609	0.168489	n.s.	-0.0247122
FA63A_HUMAN	Protein FAM63A OS=Homo sapiens GN=FAM63A PE=1 SV=2	p10270	FAM63A pS441																																					0.0272627	0.963609	0.168489	n.s.	-0.0247122
KPCT_HUMAN	Protein kinase C theta type OS=Homo sapiens GN=PRKCQ PE=1 SV=3	p08266	PRKCQ pS676																																					0.0272692	1.80851	0.168366	n.s.	0.368879
AF17_HUMAN	Protein AF-17 OS=Homo sapiens GN=MLLT6 PE=1 SV=2	p00656	MLLT6 pS423																																					0.0273209	0.890879	0.168576	n.s.	-0.0585932
AHNK_HUMAN	Neuroblast differentiation-associated protein AHNAK OS=Homo sapiens GN=AHNAK PE=1 SV=2	p05310	AHNAK pS1068																																					0.0274593	3.66302	0.169102	n.s.	1.23278
RLGPB_HUMAN	Ral GTPase-activating protein subunit beta OS=Homo sapiens GN=RALGAPB PE=1 SV=1	p09629	RALGAPB seq: 718 - 746 + Phospho (ST)																																					0.0276164	1.34433	0.16974	n.s.	0.152644
AXA2L_HUMAN	Putative annexin A2-like protein OS=Homo sapiens GN=ANXA2P2 PE=5 SV=2	p04929	ANXA2P2 pT19																																					0.0277034	2.19897	0.170056	n.s.	0.550771
PEX16_HUMAN	Peroxisomal membrane protein PEX16 OS=Homo sapiens GN=PEX16 PE=1 SV=2	p09570	PEX16 pS183																																					0.0277757	1.66221	0.17039	n.s.	0.300725
PLEC_HUMAN	Plectin OS=Homo sapiens GN=PLEC PE=1 SV=3	p06584	PLEC seq: 4640 - 4666 + Phospho (ST)																																					0.0278282	1.99177	0.170602	n.s.	0.454247
LMNA_HUMAN	Prelamin-A/C OS=Homo sapiens GN=LMNA PE=1 SV=1	p09189	LMNA pS632 pS636																																					0.0279655	5.67014	0.171114	n.s.	2.16779
TLN1_HUMAN	Talin-1 OS=Homo sapiens GN=TLN1 PE=1 SV=3	p04699	TLN1 seq: 1223 - 1241 + Phospho (ST)																																					0.0279714	2.41595	0.17104	n.s.	0.65185
RUNX1_HUMAN	Runt-related transcription factor 1 OS=Homo sapiens GN=RUNX1 PE=1 SV=3	p10413	RUNX1 pS212																																					0.0279855	3.58552	0.171017	n.s.	1.19669
LSP1_HUMAN	Lymphocyte-specific protein 1 OS=Homo sapiens GN=LSP1 PE=1 SV=1	p04587	LSP1 pS204																																					0.0280281	1.50044	0.171057	n.s.	0.225364
AKA11_HUMAN	A-kinase anchor protein 11 OS=Homo sapiens GN=AKAP11 PE=1 SV=1	p05963	AKAP11 pS1611																																					0.0280398	1.19971	0.171019	n.s.	0.0852746
PDXD1_HUMAN	Pyridoxal-dependent decarboxylase domain-containing protein 1 OS=Homo sapiens GN=PDXDC1 PE=1 SV=2	p04995	PDXDC1 seq: 735 - 769 + Phospho (ST)																																					0.0281627	1.329	0.17144	n.s.	0.145504
TMOD3_HUMAN	Tropomodulin-3 OS=Homo sapiens GN=TMOD3 PE=1 SV=1	p10673	TMOD3 pS25																																					0.0281964	0.875816	0.171536	n.s.	-0.0656101
RBM14_HUMAN	RNA-binding protein 14 OS=Homo sapiens GN=RBM14 PE=1 SV=2	p10736	RBM14 pS649																																					0.0282104	2.46066	0.171512	n.s.	0.672674
VIME_HUMAN	Vimentin OS=Homo sapiens GN=VIM PE=1 SV=4	p06367	VIM pS325																																					0.0282679	1.40769	0.171751	n.s.	0.182161
RBM25_HUMAN	RNA-binding protein 25 OS=Homo sapiens GN=RBM25 PE=1 SV=3	p04804	RBM25 pS703																																					0.0283817	2.53717	0.172114	n.s.	0.708319
PKHO2_HUMAN	Pleckstrin homology domain-containing family O member 2 OS=Homo sapiens GN=PLEKHO2 PE=2 SV=1	p01031	PLEKHO2 pS390																																					0.0285326	1.00235	0.172809	n.s.	-0.0066646
SH3K1_HUMAN	SH3 domain-containing kinase-binding protein 1 OS=Homo sapiens GN=SH3KBP1 PE=1 SV=2	p00552	SH3KBP1 pS79																																					0.0287019	0.977075	0.173614	n.s.	-0.0184395
VTDB_HUMAN		p04945	VTDB_HUMAN seq: 233 - 238 + Phospho (ST)																																					0.0287088	1.50651	0.173545	n.s.	0.228193
NPL4_HUMAN	Nuclear protein localization protein 4 homolog OS=Homo sapiens GN=NPLOC4 PE=1 SV=3	p07991	NPLOC4 pS63																																					0.0287111	1.50645	0.173449	n.s.	0.228166
PRI1_HUMAN	DNA primase small subunit OS=Homo sapiens GN=PRIM1 PE=1 SV=1	p07780	PRIM1 seq: 215 - 220 + Phospho (ST)																																					0.0287227	1.50624	0.1733	n.s.	0.228067
RRAGB_HUMAN		p03475	RRAGB_HUMAN seq: 292 - 297 + Phospho (ST)																																					0.0287227	1.50624	0.1733	n.s.	0.228067
COG6_HUMAN		p03477	COG6_HUMAN seq: 377 - 382 + Phospho (ST)																																					0.0287227	1.50624	0.1733	n.s.	0.228067
RBM14_HUMAN	RNA-binding protein 14 OS=Homo sapiens GN=RBM14 PE=1 SV=2	p10737	RBM14 seq: 648 - 657 + Phospho (Y)																																					0.0287636	2.44761	0.173217	n.s.	0.666596
SPE39_HUMAN	Spermatogenesis-defective protein 39 homolog OS=Homo sapiens GN=VIPAS39 PE=1 SV=1	p09766	VIPAS39 seq: 117 - 135 + Phospho (ST)																																					0.0289187	0.813335	0.174041	n.s.	-0.0947164
MP2K1_HUMAN	Dual specificity mitogen-activated protein kinase kinase 1 OS=Homo sapiens GN=MAP2K1 PE=1 SV=2	p04354	MAP2K1 pS222																																					0.0289226	3.6978	0.173955	n.s.	1.24899
TM201_HUMAN	Transmembrane protein 201 OS=Homo sapiens GN=TMEM201 PE=1 SV=1	p00468	TMEM201 pS454																																					0.0289459	0.857626	0.173985	n.s.	-0.0740836
AXA2L_HUMAN	Putative annexin A2-like protein OS=Homo sapiens GN=ANXA2P2 PE=5 SV=2	p04930	ANXA2P2 pS26																																					0.0289912	1.93922	0.174148	n.s.	0.429769
HXK3_HUMAN	Hexokinase-3 OS=Homo sapiens GN=HK3 PE=1 SV=2	p05915	HK3 seq: 11 - 41 + Gln->pyro-Glu (N-term Q); Phospho (ST)																																					0.0290218	5.0887	0.174222	n.s.	1.89693
H15_HUMAN	Histone H1.5 OS=Homo sapiens GN=HIST1H1B PE=1 SV=3	p02845	HIST1H1B seq: 101 - 109 + Phospho (ST)																																					0.0293446	1.00018	0.175717	n.s.	-0.00767779
VIGLN_HUMAN	Vigilin OS=Homo sapiens GN=HDLBP PE=1 SV=2	p03310	HDLBP pS468																																					0.0294164	3.29567	0.175927	n.s.	1.06166
APT_HUMAN	Adenine phosphoribosyltransferase OS=Homo sapiens GN=APRT PE=1 SV=2	p03201	APRT pS66																																					0.0294755	1.17176	0.176059	n.s.	0.0722543
PLXC1_HUMAN	Plexin-C1 OS=Homo sapiens GN=PLXNC1 PE=1 SV=1	p04079	PLXNC1 pS978																																					0.0294832	2.57621	0.175995	n.s.	0.726505
CC88B_HUMAN	Coiled-coil domain-containing protein 88B OS=Homo sapiens GN=CCDC88B PE=1 SV=1	p07124	CCDC88B seq: 595 - 613 + 2 Phospho (ST)																																					0.0294867	1.38642	0.175905	n.s.	0.172251
LMNA_HUMAN	Prelamin-A/C OS=Homo sapiens GN=LMNA PE=1 SV=1	p04875	LMNA seq: 387 - 397 + Phospho (ST)																																					0.0295526	1.75011	0.176078	n.s.	0.341671
MA7D1_HUMAN	MAP7 domain-containing protein 1 OS=Homo sapiens GN=MAP7D1 PE=1 SV=1	p08784	MAP7D1 seq: 273 - 283 + Phospho (ST)																																					0.0295909	1.11442	0.176086	n.s.	0.0455414
THUM1_HUMAN	THUMP domain-containing protein 1 OS=Homo sapiens GN=THUMPD1 PE=1 SV=2	p02150	THUMPD1 pS119																																					0.0295927	1.29934	0.175987	n.s.	0.131686
EGLN1_HUMAN	Egl nine homolog 1 OS=Homo sapiens GN=EGLN1 PE=1 SV=1	p00383	EGLN1 pS125																																					0.0298393	0.868126	0.176902	n.s.	-0.0691922
PHAG1_HUMAN	Phosphoprotein associated with glycosphingolipid-enriched microdomains 1 OS=Homo sapiens GN=PAG1 PE=1 SV=2	p08491	PAG1 pY359																																					0.0301116	1.10406	0.177632	n.s.	0.0407141
CS043_HUMAN	Uncharacterized protein C19orf43 OS=Homo sapiens GN=C19orf43 PE=1 SV=1	p02403	C19orf43 pS114																																					0.0301558	1.01766	0.177783	n.s.	0.000465228
VP26B_HUMAN	Vacuolar protein sorting-associated protein 26B OS=Homo sapiens GN=VPS26B PE=1 SV=2	p08157	VPS26B seq: 302 - 313 + Oxidation (M); Phospho (ST)																																					0.0302637	2.79323	0.178199	n.s.	0.827601
KPCD_HUMAN	Protein kinase C delta type OS=Homo sapiens GN=PRKCD PE=1 SV=2	p00790	PRKCD seq: 505 - 524 + Phospho (Y)																																					0.0306242	1.04466	0.179877	n.s.	0.0130448
AHNK_HUMAN	Neuroblast differentiation-associated protein AHNAK OS=Homo sapiens GN=AHNAK PE=1 SV=2	p10018	AHNAK pT4766																																					0.0306275	3.68183	0.179786	n.s.	1.24155
ITIH5_HUMAN	Inter-alpha-trypsin inhibitor heavy chain H5 OS=Homo sapiens GN=ITIH5 PE=2 SV=2	p09535	ITIH5 pS55 pS58 pT59																																					0.0306525	1.07009	0.179711	n.s.	0.0248928
AHNK_HUMAN	Neuroblast differentiation-associated protein AHNAK OS=Homo sapiens GN=AHNAK PE=1 SV=2	p02628	AHNAK pT3716																																					0.0306752	4.4828	0.179623	n.s.	1.61467
OSBL8_HUMAN	Oxysterol-binding protein-related protein 8 OS=Homo sapiens GN=OSBPL8 PE=1 SV=3	p01204	OSBPL8 seq: 58 - 76 + Phospho (ST)																																					0.0307608	0.821908	0.179904	n.s.	-0.0907227
SHOT1_HUMAN	Shootin-1 OS=Homo sapiens GN=KIAA1598 PE=1 SV=4	p10442	KIAA1598 seq: 486 - 505 + Phospho (ST)																																					0.0307989	5.25045	0.179906	n.s.	1.97228
ZEB2_HUMAN	Zinc finger E-box-binding homeobox 2 OS=Homo sapiens GN=ZEB2 PE=1 SV=1	p00955	ZEB2 seq: 1111 - 1127 + Phospho (ST)																																					0.030983	0.922927	0.180759	n.s.	-0.0436635
TTP_HUMAN	Tristetraprolin OS=Homo sapiens GN=ZFP36 PE=1 SV=1	p04512	ZFP36 pS90																																					0.0310858	1.76167	0.181138	n.s.	0.34706
SF3A3_HUMAN	Splicing factor 3A subunit 3 OS=Homo sapiens GN=SF3A3 PE=1 SV=1	p07940	SF3A3 pS295																																					0.031151	0.840165	0.181296	n.s.	-0.0822175
MARK3_HUMAN	MAP/microtubule affinity-regulating kinase 3 OS=Homo sapiens GN=MARK3 PE=1 SV=4	p10369	MARK3 seq: 387 - 404 + Phospho (ST)																																					0.0312529	0.890467	0.181556	n.s.	-0.0587848
FGD3_HUMAN	FYVE, RhoGEF and PH domain-containing protein 3 OS=Homo sapiens GN=FGD3 PE=1 SV=1	p00221	FGD3 seq: 480 - 523 + Phospho (ST)																																					0.0312898	2.79051	0.181549	n.s.	0.826333
KPCD_HUMAN	Protein kinase C delta type OS=Homo sapiens GN=PRKCD PE=1 SV=2	p00789	PRKCD seq: 505 - 524 + Phospho (ST)																																					0.0313583	1.03255	0.181725	n.s.	0.00740144
NUP50_HUMAN	Nuclear pore complex protein Nup50 OS=Homo sapiens GN=NUP50 PE=1 SV=2	p09967	NUP50 pS221																																					0.0314559	0.85869	0.18218	n.s.	-0.0735881
CDV3_HUMAN	Protein CDV3 homolog OS=Homo sapiens GN=CDV3 PE=1 SV=1	p04195	CDV3 seq: 181 - 203 + Phospho (Y)																																					0.0315331	2.45799	0.182295	n.s.	0.671433
FUBP3_HUMAN	Far upstream element-binding protein 3 OS=Homo sapiens GN=FUBP3 PE=1 SV=2	p06227	FUBP3 pS569																																					0.031772	1.52974	0.183343	n.s.	0.239016
CLP1_HUMAN	Polyribonucleotide 5'-hydroxyl-kinase Clp1 OS=Homo sapiens GN=CLP1 PE=1 SV=1	p10106	CLP1 pS344																																					0.0319344	2.74658	0.183946	n.s.	0.80587
SNTB2_HUMAN	Beta-2-syntrophin OS=Homo sapiens GN=SNTB2 PE=1 SV=1	p02606	SNTB2 pS110																																					0.031998	1.91745	0.184201	n.s.	0.419628
HNRPD_HUMAN	Heterogeneous nuclear ribonucleoprotein D0 OS=Homo sapiens GN=HNRNPD PE=1 SV=1	p02034	HNRNPD pT127																																					0.0322935	1.5838	0.185454	n.s.	0.264199
INF2_HUMAN	Inverted formin-2 OS=Homo sapiens GN=INF2 PE=1 SV=2	p02804	INF2 seq: 370 - 407 + Phospho (ST)																																					0.0324216	3.76757	0.185854	n.s.	1.28149
F101B_HUMAN	Protein FAM101B OS=Homo sapiens GN=FAM101B PE=1 SV=1	p10135	FAM101B pS6																																					0.0325065	1.80928	0.186117	n.s.	0.369235
PHAX_HUMAN	Phosphorylated adapter RNA export protein OS=Homo sapiens GN=PHAX PE=1 SV=1	p07989	PHAX seq: 340 - 376 + Phospho (ST)																																					0.0325562	1.0703	0.186289	n.s.	0.0249866
YJ005_HUMAN	Uncharacterized protein FLJ45252 OS=Homo sapiens PE=1 SV=2	p08143	seq: 175 - 208 + Phospho (ST)																																					0.0326312	3.02638	0.186495	n.s.	0.936213
ELYS_HUMAN	Protein ELYS OS=Homo sapiens GN=AHCTF1 PE=1 SV=3	p05531	AHCTF1 pS1541																																					0.0326545	0.918435	0.186516	n.s.	-0.0457562
CTSL2_HUMAN	CTD small phosphatase-like protein 2 OS=Homo sapiens GN=CTDSPL2 PE=1 SV=2	p03624	CTDSPL2 pS9																																					0.0327408	2.16312	0.186673	n.s.	0.534068
MVP_HUMAN	Major vault protein OS=Homo sapiens GN=MVP PE=1 SV=4	p10000	MVP seq: 862 - 893 + Phospho (ST)																																					0.0327474	1.01743	0.1866	n.s.	0.000360865
VIME_HUMAN	Vimentin OS=Homo sapiens GN=VIM PE=1 SV=4	p01922	VIM seq: 425 - 440 + Phospho (ST)																																					0.0327507	0.94501	0.186507	n.s.	-0.0333763
ZN185_HUMAN	Zinc finger protein 185 OS=Homo sapiens GN=ZNF185 PE=1 SV=3	p02410	ZNF185 pS512																																					0.032949	0.998727	0.187524	n.s.	-0.00835299
AHNK_HUMAN	Neuroblast differentiation-associated protein AHNAK OS=Homo sapiens GN=AHNAK PE=1 SV=2	p00719	AHNAK seq: 5748 - 5765 + Phospho (ST)																																					0.033006	0.801563	0.187736	n.s.	-0.1002
NP1L1_HUMAN	Nucleosome assembly protein 1-like 1 OS=Homo sapiens GN=NAP1L1 PE=1 SV=1	p04374	NAP1L1 pT62																																					0.0330158	1.60499	0.18768	n.s.	0.274069
NSF1C_HUMAN	NSFL1 cofactor p47 OS=Homo sapiens GN=NSFL1C PE=1 SV=2	p05989	NSFL1C seq: 174 - 185 + Gln->pyro-Glu (N-term Q); Phospho (ST)																																					0.0330236	2.13604	0.187613	n.s.	0.521453
PCNP_HUMAN	PEST proteolytic signal-containing nuclear protein OS=Homo sapiens GN=PCNP PE=1 SV=2	p03605	PCNP pS87																																					0.0331273	1.22836	0.188034	n.s.	0.0986208
SASH1_HUMAN		p03616	SASH1_HUMAN pS746																																					0.0331273	1.22836	0.188034	n.s.	0.0986208
HNRPM_HUMAN	Heterogeneous nuclear ribonucleoprotein M OS=Homo sapiens GN=HNRNPM PE=1 SV=3	p02579	HNRNPM pS633																																					0.033432	0.943586	0.189256	n.s.	-0.0340397
TAGL2_HUMAN	Transgelin-2 OS=Homo sapiens GN=TAGLN2 PE=1 SV=3	p05404	TAGLN2 pS163																																					0.0334401	0.82031	0.189077	n.s.	-0.0914669
IRS2_HUMAN	Insulin receptor substrate 2 OS=Homo sapiens GN=IRS2 PE=1 SV=2	p08281	IRS2 pS915																																					0.0336134	1.27694	0.189945	n.s.	0.121248
STA5B_HUMAN	Signal transducer and activator of transcription 5B OS=Homo sapiens GN=STAT5B PE=1 SV=2	p00871	STAT5B pY699																																					0.0336146	1.45624	0.189839	n.s.	0.204774
TOM1_HUMAN	Target of Myb protein 1 OS=Homo sapiens GN=TOM1 PE=1 SV=2	p04777	TOM1 pS462																																					0.0336283	4.05966	0.189804	n.s.	1.41756
LMNB2_HUMAN	Lamin-B2 OS=Homo sapiens GN=LMNB2 PE=1 SV=3	p04432	LMNB2 pS296																																					0.0336398	1.64186	0.189757	n.s.	0.291247
PPHLN_HUMAN	Periphilin-1 OS=Homo sapiens GN=PPHLN1 PE=1 SV=2	p07602	PPHLN1 pS110																																					0.0337074	0.951536	0.190025	n.s.	-0.0303363
BAZ1A_HUMAN	Bromodomain adjacent to zinc finger domain protein 1A OS=Homo sapiens GN=BAZ1A PE=1 SV=2	p07313	BAZ1A seq: 1363 - 1378 + Phospho (ST)																																					0.0337167	1.60044	0.189965	n.s.	0.271948
GOGB1_HUMAN	Golgin subfamily B member 1 OS=Homo sapiens GN=GOLGB1 PE=1 SV=2	p05840	GOLGB1 seq: 3008 - 3031 + Phospho (ST)																																					0.0338788	1.17931	0.190766	n.s.	0.0757689
LMNB1_HUMAN	Lamin-B1 OS=Homo sapiens GN=LMNB1 PE=1 SV=2	p07942	LMNB1 seq: 52 - 67 + Phospho (ST)																																					0.0339334	1.26208	0.190961	n.s.	0.114328
EFHD2_HUMAN	EF-hand domain-containing protein D2 OS=Homo sapiens GN=EFHD2 PE=1 SV=1	p06392	EFHD2 pS74																																					0.0341847	1.85462	0.192148	n.s.	0.390358
PDLI5_HUMAN	PDZ and LIM domain protein 5 OS=Homo sapiens GN=PDLIM5 PE=1 SV=5	p00530	PDLIM5 pS309																																					0.0342103	5.41888	0.192178	n.s.	2.05074
KPCG_HUMAN	Protein kinase C gamma type OS=Homo sapiens GN=PRKCG PE=1 SV=3	p09434	PRKCG pT514																																					0.034284	0.922772	0.19214	n.s.	-0.0437358
LRRK2_HUMAN	Leucine-rich repeat serine/threonine-protein kinase 2 OS=Homo sapiens GN=LRRK2 PE=1 SV=2	p08198	LRRK2 seq: 908 - 918 + Phospho (ST)																																					0.0343128	1.94611	0.192188	n.s.	0.432976
THMS2_HUMAN	Protein THEMIS2 OS=Homo sapiens GN=THEMIS2 PE=2 SV=1	p05865	THEMIS2 pY632																																					0.034327	7.10812	0.192155	n.s.	2.83766
ZYX_HUMAN	Zyxin OS=Homo sapiens GN=ZYX PE=1 SV=1	p08277	ZYX pS344																																					0.0343304	0.846971	0.192061	n.s.	-0.0790471
CHTOP_HUMAN	Chromatin target of PRMT1 protein OS=Homo sapiens GN=CHTOP PE=1 SV=2	p00728	CHTOP pS40																																					0.0343681	0.947148	0.192159	n.s.	-0.0323807
RU2A_HUMAN	U2 small nuclear ribonucleoprotein A' OS=Homo sapiens GN=SNRPA1 PE=1 SV=2	p07887	SNRPA1 seq: 178 - 191 + Phospho (ST)																																					0.0343753	0.877011	0.192086	n.s.	-0.0650534
BPTF_HUMAN	Nucleosome-remodeling factor subunit BPTF OS=Homo sapiens GN=BPTF PE=1 SV=3	p01956	BPTF pS817																																					0.0344515	0.975538	0.192287	n.s.	-0.0191551
SRRM2_HUMAN	Serine/arginine repetitive matrix protein 2 OS=Homo sapiens GN=SRRM2 PE=1 SV=2	p01818	SRRM2 seq: 1224 - 1244 + Phospho (ST)																																					0.0345418	0.893808	0.192678	n.s.	-0.0572283
IRAK3_HUMAN	Interleukin-1 receptor-associated kinase 3 OS=Homo sapiens GN=IRAK3 PE=1 SV=2	p09670	IRAK3 seq: 505 - 526 + Phospho (ST)																																					0.0350492	0.831411	0.194371	n.s.	-0.0862956
PCNP_HUMAN	PEST proteolytic signal-containing nuclear protein OS=Homo sapiens GN=PCNP PE=1 SV=2	p01404	PCNP pS147																																					0.0352608	0.874844	0.195431	n.s.	-0.0660627
KPBB_HUMAN	Phosphorylase b kinase regulatory subunit beta OS=Homo sapiens GN=PHKB PE=1 SV=3	p06309	PHKB seq: 699 - 720 + Gln->pyro-Glu (N-term Q); Phospho (ST)																																					0.0353745	1.97023	0.19572	n.s.	0.444213
ROA0_HUMAN	Heterogeneous nuclear ribonucleoprotein A0 OS=Homo sapiens GN=HNRNPA0 PE=1 SV=1	p00929	HNRNPA0 pS84																																					0.0354113	0.874802	0.19581	n.s.	-0.0660825
LRC41_HUMAN	Leucine-rich repeat-containing protein 41 OS=Homo sapiens GN=LRRC41 PE=1 SV=3	p09108	LRRC41 seq: 326 - 340 + Phospho (ST)																																					0.035507	1.99018	0.196225	n.s.	0.453508
YES_HUMAN	Tyrosine-protein kinase Yes OS=Homo sapiens GN=YES1 PE=1 SV=3	p02266	YES1 pY194																																					0.0355821	2.6748	0.196526	n.s.	0.77243
TCF20_HUMAN	Transcription factor 20 OS=Homo sapiens GN=TCF20 PE=1 SV=3	p07545	TCF20 pS1259																																					0.0360324	2.2778	0.198553	n.s.	0.587492
EF1D_HUMAN	Elongation factor 1-delta OS=Homo sapiens GN=EEF1D PE=1 SV=5	p05885	EEF1D pS44																																					0.0361027	3.10824	0.198711	n.s.	0.974344
PREX1_HUMAN	Phosphatidylinositol 3,4,5-trisphosphate-dependent Rac exchanger 1 protein OS=Homo sapiens GN=PREX1 PE=1 SV=3	p08215	PREX1 seq: 1188 - 1209 + Phospho (ST)																																					0.0361817	1.43084	0.198916	n.s.	0.192944
LMNA_HUMAN	Prelamin-A/C OS=Homo sapiens GN=LMNA PE=1 SV=1	p04874	LMNA pS390																																					0.0365081	1.54331	0.200018	n.s.	0.245337
EIF3C_HUMAN	Eukaryotic translation initiation factor 3 subunit C OS=Homo sapiens GN=EIF3C PE=1 SV=1	p02030	EIF3C seq: 4 - 33 + Phospho (ST)																																					0.0367669	0.897935	0.200744	n.s.	-0.0553059
SRRM2_HUMAN	Serine/arginine repetitive matrix protein 2 OS=Homo sapiens GN=SRRM2 PE=1 SV=2	p09647	SRRM2 pS2272																																					0.0368121	1.1037	0.200875	n.s.	0.0405462
STAU2_HUMAN	Double-stranded RNA-binding protein Staufen homolog 2 OS=Homo sapiens GN=STAU2 PE=1 SV=1	p02805	STAU2 seq: 484 - 498 + Phospho (ST)																																					0.037154	1.15206	0.202278	n.s.	0.0630773
LMNA_HUMAN	Prelamin-A/C OS=Homo sapiens GN=LMNA PE=1 SV=1	p04873	LMNA pS390 pS392																																					0.0372405	1.85361	0.202634	n.s.	0.389888
ROA3_HUMAN	Heterogeneous nuclear ribonucleoprotein A3 OS=Homo sapiens GN=HNRNPA3 PE=1 SV=2	p04439	HNRNPA3 pS43																																					0.03725	2.35503	0.20257	n.s.	0.623471
USP9X_HUMAN	Probable ubiquitin carboxyl-terminal hydrolase FAF-X OS=Homo sapiens GN=USP9X PE=1 SV=3	p06945	USP9X pS2443																																					0.0372807	2.40159	0.202506	n.s.	0.645161
HSPB1_HUMAN	Heat shock protein beta-1 OS=Homo sapiens GN=HSPB1 PE=1 SV=2	p02670	HSPB1 pS15																																					0.0373581	1.74105	0.20281	n.s.	0.33745
CX023_HUMAN	Uncharacterized protein CXorf23 OS=Homo sapiens GN=CXorf23 PE=1 SV=1	p08078	CXorf23 pS17																																					0.0373581	1.81861	0.202695	n.s.	0.373584
GSK3A_HUMAN	Glycogen synthase kinase-3 alpha OS=Homo sapiens GN=GSK3A PE=1 SV=2	p09839	GSK3A seq: 19 - 50 + Phospho (ST)																																					0.0376631	4.35637	0.203885	n.s.	1.55578
FKBP3_HUMAN	Peptidyl-prolyl cis-trans isomerase FKBP3 OS=Homo sapiens GN=FKBP3 PE=1 SV=1	p05362	FKBP3 pS163																																					0.0377279	1.07128	0.20412	n.s.	0.0254473
AKIR2_HUMAN	Akirin-2 OS=Homo sapiens GN=AKIRIN2 PE=1 SV=2	p09548	AKIRIN2 seq: 10 - 23 + Phospho (ST)																																					0.0379756	2.23212	0.205111	n.s.	0.566212
NUCL_HUMAN	Nucleolin OS=Homo sapiens GN=NCL PE=1 SV=3	p03551	NCL pS608																																					0.0380204	1.97392	0.205237	n.s.	0.445932
KIF4A_HUMAN	Chromosome-associated kinesin KIF4A OS=Homo sapiens GN=KIF4A PE=1 SV=3	p09449	KIF4A pS801																																					0.0380803	1.62108	0.205444	n.s.	0.281564
LIMD1_HUMAN	LIM domain-containing protein 1 OS=Homo sapiens GN=LIMD1 PE=1 SV=1	p06107	LIMD1 pS233																																					0.0381937	1.56305	0.205706	n.s.	0.254531
RFIP1_HUMAN	Rab11 family-interacting protein 1 OS=Homo sapiens GN=RAB11FIP1 PE=1 SV=3	p08850	RAB11FIP1 seq: 434 - 443 + Phospho (ST)																																					0.0384109	4.09089	0.206643	n.s.	1.43211
CHMP3_HUMAN	Charged multivesicular body protein 3 OS=Homo sapiens GN=CHMP3 PE=1 SV=3	p10447	CHMP3 pS200																																					0.0385013	1.405	0.206896	n.s.	0.180905
HNRPD_HUMAN	Heterogeneous nuclear ribonucleoprotein D0 OS=Homo sapiens GN=HNRNPD PE=1 SV=1	p02035	HNRNPD pT127																																					0.0386115	1.77652	0.207254	n.s.	0.353976
CBL_HUMAN	E3 ubiquitin-protein ligase CBL OS=Homo sapiens GN=CBL PE=1 SV=2	p02747	CBL seq: 438 - 444 + Phospho (ST)																																					0.0388995	2.79007	0.208331	n.s.	0.82613
IL1AP_HUMAN	Interleukin-1 receptor accessory protein OS=Homo sapiens GN=IL1RAP PE=1 SV=2	p08924	IL1RAP seq: 555 - 568 + Phospho (ST)																																					0.0389833	0.969115	0.208545	n.s.	-0.0221474
XRCC6_HUMAN	X-ray repair cross-complementing protein 6 OS=Homo sapiens GN=XRCC6 PE=1 SV=2	p04526	XRCC6 pS520																																					0.0391156	1.55327	0.208902	n.s.	0.249976
ROA3_HUMAN	Heterogeneous nuclear ribonucleoprotein A3 OS=Homo sapiens GN=HNRNPA3 PE=1 SV=2	p00932	HNRNPA3 seq: 110 - 126 + Phospho (ST)																																					0.0391796	0.923099	0.209009	n.s.	-0.0435835
CARD9_HUMAN	Caspase recruitment domain-containing protein 9 OS=Homo sapiens GN=CARD9 PE=1 SV=2	p08585	CARD9 pS435																																					0.0391847	0.8664	0.208919	n.s.	-0.0699961
MTSS1_HUMAN	Metastasis suppressor protein 1 OS=Homo sapiens GN=MTSS1 PE=1 SV=2	p04168	MTSS1 seq: 270 - 286 + Phospho (ST)																																					0.0392304	1.24742	0.208929	n.s.	0.107498
ZN638_HUMAN	Zinc finger protein 638 OS=Homo sapiens GN=ZNF638 PE=1 SV=2	p07440	ZNF638 pS636																																					0.0393054	1.10924	0.208979	n.s.	0.0431266
KI26B_HUMAN	Kinesin-like protein KIF26B OS=Homo sapiens GN=KIF26B PE=2 SV=1	p08007	KIF26B seq: 1762 - 1778 + Phospho (ST)																																					0.039337	3.97995	0.20903	n.s.	1.38043
MPLKI_HUMAN	M-phase-specific PLK1-interacting protein OS=Homo sapiens GN=MPLKIP PE=1 SV=1	p09865	MPLKIP pS124																																					0.0394021	1.33046	0.209142	n.s.	0.146182
COF1_HUMAN	Cofilin-1 OS=Homo sapiens GN=CFL1 PE=1 SV=3	p00887	CFL1 pS41																																					0.0394389	1.36219	0.209222	n.s.	0.160963
COR1A_HUMAN	Coronin-1A OS=Homo sapiens GN=CORO1A PE=1 SV=4	p00062	CORO1A seq: 417 - 432 + Phospho (ST)																																					0.0397068	4.30316	0.209942	n.s.	1.53099
RIPK3_HUMAN	Receptor-interacting serine/threonine-protein kinase 3 OS=Homo sapiens GN=RIPK3 PE=1 SV=2	p05634	RIPK3 pS410																																					0.0399801	2.20642	0.21127	n.s.	0.554243
LMTK1_HUMAN		p09211	LMTK1_HUMAN seq: 111 - 116 + Phospho (ST)																																					0.0400391	1.38972	0.211288	n.s.	0.173787
NPL4_HUMAN	Nuclear protein localization protein 4 homolog OS=Homo sapiens GN=NPLOC4 PE=1 SV=3	p07990	NPLOC4 pS63																																					0.0400391	1.38972	0.211288	n.s.	0.173787
PRI1_HUMAN	DNA primase small subunit OS=Homo sapiens GN=PRIM1 PE=1 SV=1	p07779	PRIM1 seq: 215 - 220 + Phospho (ST)																																					0.0400391	1.38972	0.211288	n.s.	0.173787
VTDB_HUMAN	Vitamin D-binding protein OS=Homo sapiens GN=GC PE=1 SV=1	p04944	GC seq: 233 - 238 + Phospho (ST)																																					0.0400391	1.38972	0.211288	n.s.	0.173787
CEAM4_HUMAN	Carcinoembryonic antigen-related cell adhesion molecule 4 OS=Homo sapiens GN=CEACAM4 PE=1 SV=2	p09074	CEACAM4 seq: 206 - 216 + Phospho (ST)																																					0.0402123	1.36927	0.211792	n.s.	0.164263
CPSF2_HUMAN	Cleavage and polyadenylation specificity factor subunit 2 OS=Homo sapiens GN=CPSF2 PE=1 SV=2	p10040	CPSF2 pS660																																					0.0402303	1.71954	0.21177	n.s.	0.32743
PLXC1_HUMAN	Plexin-C1 OS=Homo sapiens GN=PLXNC1 PE=1 SV=1	p04080	PLXNC1 pS978																																					0.040239	1.56542	0.211699	n.s.	0.255637
MARK2_HUMAN	Serine/threonine-protein kinase MARK2 OS=Homo sapiens GN=MARK2 PE=1 SV=2	p08153	MARK2 pS535																																					0.0405902	1.11748	0.212959	n.s.	0.0469657
TACC3_HUMAN	Transforming acidic coiled-coil-containing protein 3 OS=Homo sapiens GN=TACC3 PE=1 SV=1	p04077	TACC3 pS558																																					0.0406772	1.36508	0.213298	n.s.	0.162309
YJ005_HUMAN	Uncharacterized protein FLJ45252 OS=Homo sapiens PE=1 SV=2	p03860	seq: 173 - 208 + Phospho (ST)																																					0.0409391	1.65092	0.2142	n.s.	0.295464
F117B_HUMAN	Protein FAM117B OS=Homo sapiens GN=FAM117B PE=1 SV=2	p05429	FAM117B seq: 8 - 31 + Phospho (ST)																																					0.0409558	0.84358	0.214052	n.s.	-0.0806267
VPS18_HUMAN	Vacuolar protein sorting-associated protein 18 homolog OS=Homo sapiens GN=VPS18 PE=1 SV=2	p04461	VPS18 pS912																																					0.041047	3.10531	0.214177	n.s.	0.97298
SCML2_HUMAN	Sex comb on midleg-like protein 2 OS=Homo sapiens GN=SCML2 PE=1 SV=1	p07081	SCML2 seq: 498 - 513 + Phospho (ST)																																					0.0411464	1.40002	0.214578	n.s.	0.178585
MA7D1_HUMAN	MAP7 domain-containing protein 1 OS=Homo sapiens GN=MAP7D1 PE=1 SV=1	p07392	MAP7D1 pS313																																					0.0412048	0.983343	0.214648	n.s.	-0.0155195
CHAP1_HUMAN	Chromosome alignment-maintaining phosphoprotein 1 OS=Homo sapiens GN=CHAMP1 PE=1 SV=2	p03993	CHAMP1 seq: 498 - 509 + Phospho (ST)																																					0.0412756	1.08175	0.214899	n.s.	0.0303234
PTN7_HUMAN	Tyrosine-protein phosphatase non-receptor type 7 OS=Homo sapiens GN=PTPN7 PE=1 SV=3	p00633	PTPN7 seq: 141 - 156 + Phospho (ST)																																					0.041313	1.33556	0.214859	n.s.	0.14856
SLIRP_HUMAN	SRA stem-loop-interacting RNA-binding protein, mitochondrial OS=Homo sapiens GN=SLIRP PE=1 SV=1	p07785	SLIRP pS15																																					0.0413598	4.38862	0.214868	n.s.	1.5708
BIN2_HUMAN	Bridging integrator 2 OS=Homo sapiens GN=BIN2 PE=1 SV=3	p01775	BIN2 seq: 483 - 514 + Oxidation (M); Phospho (ST)																																					0.0414914	2.06135	0.215083	n.s.	0.486663
P4K2A_HUMAN	Phosphatidylinositol 4-kinase type 2-alpha OS=Homo sapiens GN=PI4K2A PE=1 SV=1	p08929	PI4K2A seq: 460 - 472 + Phospho (ST)																																					0.041665	0.911312	0.215748	n.s.	-0.0490743
RING1_HUMAN	E3 ubiquitin-protein ligase RING1 OS=Homo sapiens GN=RING1 PE=1 SV=2	p04563	RING1 seq: 131 - 146 + Phospho (ST)																																					0.0416851	1.61397	0.215735	n.s.	0.278251
DC1L2_HUMAN	Cytoplasmic dynein 1 light intermediate chain 2 OS=Homo sapiens GN=DYNC1LI2 PE=1 SV=1	p09485	DYNC1LI2 pS446																																					0.0417191	1.33268	0.215794	n.s.	0.147216
PCF11_HUMAN	Pre-mRNA cleavage complex 2 protein Pcf11 OS=Homo sapiens GN=PCF11 PE=1 SV=3	p08253	PCF11 seq: 169 - 196 + Phospho (ST)																																					0.0419041	1.33131	0.216516	n.s.	0.146576
CCNK_HUMAN	Cyclin-K OS=Homo sapiens GN=CCNK PE=1 SV=2	p00944	CCNK pS340																																					0.0419528	1.81342	0.21665	n.s.	0.371166
HAUS6_HUMAN	HAUS augmin-like complex subunit 6 OS=Homo sapiens GN=HAUS6 PE=1 SV=2	p09665	HAUS6 pT584																																					0.0419747	1.7723	0.216528	n.s.	0.35201
FUBP2_HUMAN	Far upstream element-binding protein 2 OS=Homo sapiens GN=KHSRP PE=1 SV=4	p05214	KHSRP pT277																																					0.0421441	1.26237	0.217285	n.s.	0.114464
LRCH3_HUMAN	Leucine-rich repeat and calponin homology domain-containing protein 3 OS=Homo sapiens GN=LRCH3 PE=1 SV=2	p06661	LRCH3 pS415																																					0.0421598	1.01731	0.217248	n.s.	0.000301611
JIP3_HUMAN	C-Jun-amino-terminal kinase-interacting protein 3 OS=Homo sapiens GN=MAPK8IP3 PE=1 SV=3	p04457	MAPK8IP3 seq: 579 - 590 + Phospho (ST)																																					0.0422013	1.58723	0.217345	n.s.	0.265794
EPN1_HUMAN	Epsin-1 OS=Homo sapiens GN=EPN1 PE=1 SV=2	p08274	EPN1 pS435																																					0.0422066	0.948881	0.217255	n.s.	-0.0315731
CTGE9_HUMAN	cTAGE family member 9 OS=Homo sapiens GN=CTAGE9 PE=2 SV=2	p08186	CTAGE9 seq: 138 - 151 + Phospho (ST)																																					0.0422927	1.34024	0.217229	n.s.	0.150737
KSYK_HUMAN	Tyrosine-protein kinase SYK OS=Homo sapiens GN=SYK PE=1 SV=1	p05897	SYK seq: 314 - 338 + Gln->pyro-Glu (N-term Q); Phospho (ST)																																					0.0424279	5.91778	0.217689	n.s.	2.28315
BIN2_HUMAN	Bridging integrator 2 OS=Homo sapiens GN=BIN2 PE=1 SV=3	p00393	BIN2 seq: 355 - 390 + Phospho (ST)																																					0.0424622	0.820255	0.217747	n.s.	-0.0914926
TLN1_HUMAN	Talin-1 OS=Homo sapiens GN=TLN1 PE=1 SV=3	p04700	TLN1 seq: 1223 - 1241 + Phospho (ST)																																					0.0425845	1.87788	0.218257	n.s.	0.401193
BIN2_HUMAN	Bridging integrator 2 OS=Homo sapiens GN=BIN2 PE=1 SV=3	p08126	BIN2 pS259																																					0.0426701	0.894459	0.218578	n.s.	-0.0569254
SIK3_HUMAN	Serine/threonine-protein kinase SIK3 OS=Homo sapiens GN=SIK3 PE=1 SV=3	p06095	SIK3 pS808																																					0.0426928	1.45033	0.218577	n.s.	0.202021
PLIN3_HUMAN	Perilipin-3 OS=Homo sapiens GN=PLIN3 PE=1 SV=3	p01750	PLIN3 pS130																																					0.0427907	2.54174	0.218843	n.s.	0.710449
FOXK1_HUMAN	Forkhead box protein K1 OS=Homo sapiens GN=FOXK1 PE=1 SV=1	p07622	FOXK1 seq: 431 - 456 + 2 Phospho (ST)																																					0.042811	3.09416	0.21883	n.s.	0.967787
FA65B_HUMAN	Protein FAM65B OS=Homo sapiens GN=FAM65B PE=1 SV=4	p06789	FAM65B pS341																																					0.0428461	0.867884	0.218774	n.s.	-0.0693051
ATM_HUMAN	Serine-protein kinase ATM OS=Homo sapiens GN=ATM PE=1 SV=4	p09150	ATM seq: 1883 - 1898 + Phospho (ST)																																					0.0429555	1.00466	0.218631	n.s.	-0.00559044
QSER1_HUMAN	Glutamine and serine-rich protein 1 OS=Homo sapiens GN=QSER1 PE=1 SV=3	p08209	QSER1 seq: 613 - 630 + Phospho (ST)																																					0.0429722	2.47833	0.218482	n.s.	0.680907
ZN185_HUMAN	Zinc finger protein 185 OS=Homo sapiens GN=ZNF185 PE=1 SV=3	p06505	ZNF185 pS465																																					0.042984	0.838208	0.218426	n.s.	-0.0831292
CDC23_HUMAN	Cell division cycle protein 23 homolog OS=Homo sapiens GN=CDC23 PE=1 SV=3	p05626	CDC23 seq: 558 - 585 + Phospho (ST)																																					0.0429954	0.807058	0.218367	n.s.	-0.0976404
NED4L_HUMAN	E3 ubiquitin-protein ligase NEDD4-like OS=Homo sapiens GN=NEDD4L PE=1 SV=2	p08086	NEDD4L seq: 446 - 462 + Phospho (ST)																																					0.0430497	2.46128	0.218527	n.s.	0.672965
PLXC1_HUMAN	Plexin-C1 OS=Homo sapiens GN=PLXNC1 PE=1 SV=1	p04081	PLXNC1 pS978																																					0.0432904	2.03121	0.219514	n.s.	0.472623
PHAG1_HUMAN	Phosphoprotein associated with glycosphingolipid-enriched microdomains 1 OS=Homo sapiens GN=PAG1 PE=1 SV=2	p02186	PAG1 seq: 294 - 300 + Phospho (ST)																																					0.0433163	2.80098	0.219529	n.s.	0.831209
IL1B_HUMAN	Interleukin-1 beta OS=Homo sapiens GN=IL1B PE=1 SV=2	p08127	IL1B pS133																																					0.0433494	3.06399	0.21958	n.s.	0.953734
SAMH1_HUMAN	Deoxynucleoside triphosphate triphosphohydrolase SAMHD1 OS=Homo sapiens GN=SAMHD1 PE=1 SV=2	p09704	SAMHD1 pS33																																					0.0433662	7.43439	0.219549	n.s.	2.98965
LRRK2_HUMAN	Leucine-rich repeat serine/threonine-protein kinase 2 OS=Homo sapiens GN=LRRK2 PE=1 SV=2	p03097	LRRK2 seq: 932 - 947 + Phospho (ST)																																					0.0436348	4.30381	0.220557	n.s.	1.53129
DDX3X_HUMAN	ATP-dependent RNA helicase DDX3X OS=Homo sapiens GN=DDX3X PE=1 SV=3	p08809	DDX3X seq: 82 - 93 + Phospho (ST)																																					0.0440512	0.829482	0.222073	n.s.	-0.087194
BIN2_HUMAN	Bridging integrator 2 OS=Homo sapiens GN=BIN2 PE=1 SV=3	p01776	BIN2 seq: 483 - 514 + Phospho (ST)																																					0.044234	0.820417	0.222406	n.s.	-0.0914169
PKHO2_HUMAN	Pleckstrin homology domain-containing family O member 2 OS=Homo sapiens GN=PLEKHO2 PE=2 SV=1	p01199	PLEKHO2 pS468																																					0.044406	3.14852	0.223036	n.s.	0.993108
RSBN1_HUMAN	Round spermatid basic protein 1 OS=Homo sapiens GN=RSBN1 PE=1 SV=2	p02722	RSBN1 pS104																																					0.0446388	1.34574	0.224087	n.s.	0.153301
FGR_HUMAN	Tyrosine-protein kinase Fgr OS=Homo sapiens GN=FGR PE=1 SV=2	p09279	FGR pY34																																					0.044706	9.68311	0.224307	n.s.	4.03719
ROA2_HUMAN	Heterogeneous nuclear ribonucleoproteins A2/B1 OS=Homo sapiens GN=HNRNPA2B1 PE=1 SV=2	p03199	HNRNPA2B1 seq: 138 - 151 + Phospho (ST)																																					0.0447152	3.10605	0.224234	n.s.	0.973324
ARFG2_HUMAN	ADP-ribosylation factor GTPase-activating protein 2 OS=Homo sapiens GN=ARFGAP2 PE=1 SV=1	p09047	ARFGAP2 seq: 314 - 336 + Oxidation (M); Phospho (ST)																																					0.0451248	2.17895	0.22534	n.s.	0.541443
AT131_HUMAN	Manganese-transporting ATPase 13A1 OS=Homo sapiens GN=ATP13A1 PE=1 SV=2	p01326	ATP13A1 pS935																																					0.0452514	1.09093	0.225382	n.s.	0.034599
HNRLL_HUMAN	Heterogeneous nuclear ribonucleoprotein L-like OS=Homo sapiens GN=HNRNPLL PE=1 SV=1	p07585	HNRNPLL seq: 59 - 71 + Phospho (ST)																																					0.0452955	1.22724	0.225484	n.s.	0.0980972
PPR3D_HUMAN	Protein phosphatase 1 regulatory subunit 3D OS=Homo sapiens GN=PPP1R3D PE=1 SV=1	p08032	PPP1R3D seq: 23 - 39 + Phospho (ST)																																					0.0455998	2.00257	0.226644	n.s.	0.459277
MRE11_HUMAN	Double-strand break repair protein MRE11A OS=Homo sapiens GN=MRE11A PE=1 SV=3	p03382	MRE11A seq: 674 - 682 + Phospho (ST)																																					0.0456099	1.13992	0.226576	n.s.	0.0574192
ITB2_HUMAN	Integrin beta-2 OS=Homo sapiens GN=ITGB2 PE=1 SV=2	p04467	ITGB2 pT280																																					0.0456638	2.66117	0.226608	n.s.	0.76608
WDR37_HUMAN	WD repeat-containing protein 37 OS=Homo sapiens GN=WDR37 PE=1 SV=2	p04123	WDR37 seq: 19 - 26 + Phospho (ST)																																					0.045948	2.00322	0.227308	n.s.	0.459582
AKAP2_HUMAN	A-kinase anchor protein 2 OS=Homo sapiens GN=AKAP2 PE=1 SV=3	p01049	AKAP2 seq: 141 - 160 + Phospho (ST)																																					0.0460403	0.989023	0.227528	n.s.	-0.0128735
KI67_HUMAN	Antigen KI-67 OS=Homo sapiens GN=MKI67 PE=1 SV=2	p03146	MKI67 pS2344																																					0.0460485	1.72718	0.227451	n.s.	0.33099
MCAF1_HUMAN	Activating transcription factor 7-interacting protein 1 OS=Homo sapiens GN=ATF7IP PE=1 SV=3	p06620	ATF7IP pS673																																					0.0461282	1.95843	0.227609	n.s.	0.438715
HNRH3_HUMAN	Heterogeneous nuclear ribonucleoprotein H3 OS=Homo sapiens GN=HNRNPH3 PE=1 SV=2	p01120	HNRNPH3 pS298																																					0.0462589	1.56822	0.228018	n.s.	0.256943
FA21B_HUMAN	WASH complex subunit FAM21B OS=Homo sapiens GN=FAM21B PE=2 SV=2	p08692	FAM21B seq: 196 - 208 + Phospho (ST)																																					0.0465648	2.20176	0.229052	n.s.	0.55207
PDLI5_HUMAN	PDZ and LIM domain protein 5 OS=Homo sapiens GN=PDLIM5 PE=1 SV=5	p00531	PDLIM5 seq: 306 - 324 + Phospho (ST)																																					0.0469314	1.26726	0.230498	n.s.	0.116743
SIK3_HUMAN	Serine/threonine-protein kinase SIK3 OS=Homo sapiens GN=SIK3 PE=1 SV=3	p03095	SIK3 pS920																																					0.0469401	1.14998	0.230422	n.s.	0.0621068
TBC15_HUMAN	TBC1 domain family member 15 OS=Homo sapiens GN=TBC1D15 PE=1 SV=2	p03672	TBC1D15 seq: 68 - 81 + Phospho (ST)																																					0.0473655	0.814627	0.231913	n.s.	-0.0941142
HP1B3_HUMAN	Heterochromatin protein 1-binding protein 3 OS=Homo sapiens GN=HP1BP3 PE=1 SV=1	p09767	HP1BP3 seq: 509 - 517 + Phospho (ST)																																					0.0475094	1.21202	0.231903	n.s.	0.0910056
KCC2D_HUMAN		p06672	KCC2D_HUMAN seq: 260 - 268 + Phospho (ST)																																					0.0475163	1.21162	0.231818	n.s.	0.0908226
VIME_HUMAN	Vimentin OS=Homo sapiens GN=VIM PE=1 SV=4	p06372	VIM seq: 322 - 342 + Phospho (ST)																																					0.0476301	2.23615	0.232017	n.s.	0.56809
SHIP1_HUMAN	Phosphatidylinositol 3,4,5-trisphosphate 5-phosphatase 1 OS=Homo sapiens GN=INPP5D PE=1 SV=2	p06329	INPP5D seq: 931 - 949 + Phospho (ST)																																					0.0476644	1.38792	0.232066	n.s.	0.172947
AHNK_HUMAN	Neuroblast differentiation-associated protein AHNAK OS=Homo sapiens GN=AHNAK PE=1 SV=2	p02190	AHNAK pS3483																																					0.0476795	5.84561	0.232021	n.s.	2.24953
RGS14_HUMAN	Regulator of G-protein signaling 14 OS=Homo sapiens GN=RGS14 PE=1 SV=4	p05469	RGS14 pS132																																					0.0477419	4.27509	0.232087	n.s.	1.51791
NU153_HUMAN	Nuclear pore complex protein Nup153 OS=Homo sapiens GN=NUP153 PE=1 SV=2	p05758	NUP153 seq: 1453 - 1465 + Phospho (ST)																																					0.0478447	2.10382	0.23235	n.s.	0.506446
SMAP2_HUMAN	Stromal membrane-associated protein 2 OS=Homo sapiens GN=SMAP2 PE=1 SV=1	p07912	SMAP2 pS127																																					0.0479604	3.04585	0.232557	n.s.	0.94528
RAB44_HUMAN	Ras-related protein Rab-44 OS=Homo sapiens GN=RAB44 PE=3 SV=3	p06021	RAB44 seq: 163 - 187 + Gln->pyro-Glu (N-term Q); Phospho (ST)																																					0.0486154	1.78065	0.234303	n.s.	0.355898
NELFA_HUMAN	Negative elongation factor A OS=Homo sapiens GN=NELFA PE=1 SV=3	p08508	NELFA pS225																																					0.0486499	1.19864	0.234351	n.s.	0.0847757
CATZ_HUMAN	Cathepsin Z OS=Homo sapiens GN=CTSZ PE=1 SV=1	p05756	CTSZ seq: 70 - 81 + Phospho (ST)																																					0.0487895	3.32373	0.234785	n.s.	1.07473
SASH1_HUMAN	SAM and SH3 domain-containing protein 1 OS=Homo sapiens GN=SASH1 PE=1 SV=3	p09377	SASH1 pS407																																					0.0489194	7.42143	0.235055	n.s.	2.98361
ZDH20_HUMAN	Probable palmitoyltransferase ZDHHC20 OS=Homo sapiens GN=ZDHHC20 PE=1 SV=1	p08825	ZDHHC20 seq: 315 - 331 + Phospho (ST)																																					0.049019	2.67169	0.235414	n.s.	0.770983
HD_HUMAN	Huntingtin OS=Homo sapiens GN=HTT PE=1 SV=2	p07665	HTT seq: 417 - 437 + 2 Phospho (ST)																																					0.0493839	0.892823	0.236809	n.s.	-0.0576874
KDIS_HUMAN	Kinase D-interacting substrate of 220 kDa OS=Homo sapiens GN=KIDINS220 PE=1 SV=3	p09723	KIDINS220 seq: 1679 - 1694 + Phospho (ST)																																					0.0493846	2.74481	0.236694	n.s.	0.805047
RBL2_HUMAN	Retinoblastoma-like protein 2 OS=Homo sapiens GN=RBL2 PE=1 SV=3	p00124	RBL2 seq: 631 - 644 + Phospho (ST)																																					0.0494396	4.73328	0.236838	n.s.	1.73136
PROSC_HUMAN	Proline synthase co-transcribed bacterial homolog protein OS=Homo sapiens GN=PROSC PE=1 SV=1	p03265	PROSC pS244																																					0.0496897	2.52487	0.23744	n.s.	0.702589
FOXK1_HUMAN	Forkhead box protein K1 OS=Homo sapiens GN=FOXK1 PE=1 SV=1	p08161	FOXK1 seq: 236 - 259 + Phospho (ST)																																					0.0496917	2.11565	0.23733	n.s.	0.511957
DBNL_HUMAN	Drebrin-like protein OS=Homo sapiens GN=DBNL PE=1 SV=1	p04885	DBNL pS283																																					0.0497278	1.16926	0.237384	n.s.	0.0710905
TFE2_HUMAN	Transcription factor E2-alpha OS=Homo sapiens GN=TCF3 PE=1 SV=1	p00251	TCF3 pS379																																					2.03695e-05	-2.06767	0.00186714	<0.01	-1.43681
KDM1A_HUMAN	Lysine-specific histone demethylase 1A OS=Homo sapiens GN=KDM1A PE=1 SV=2	p03896	KDM1A pS166																																					7.83619e-05	-2.29544	0.00424445	<0.01	-1.54291
TCEA1_HUMAN	Transcription elongation factor A protein 1 OS=Homo sapiens GN=TCEA1 PE=1 SV=2	p03843	TCEA1 pS100																																					0.000198411	-1.14189	0.00730292	<0.01	-1.00554
PHF6_HUMAN	PHD finger protein 6 OS=Homo sapiens GN=PHF6 PE=1 SV=1	p09329	PHF6 seq: 134 - 157 + Phospho (ST)																																					0.000208494	-2.50387	0.00738874	<0.01	-1.64001
TP53B_HUMAN	Tumor suppressor p53-binding protein 1 OS=Homo sapiens GN=TP53BP1 PE=1 SV=2	p09099	TP53BP1 seq: 372 - 387 + Phospho (ST)																																					0.000274196	-1.51987	0.00851435	<0.01	-1.18162
TP53B_HUMAN	Tumor suppressor p53-binding protein 1 OS=Homo sapiens GN=TP53BP1 PE=1 SV=2	p02400	TP53BP1 pS1362																																					0.000464787	-1.13309	0.0121726	<0.05	-1.00144
NOP56_HUMAN	Nucleolar protein 56 OS=Homo sapiens GN=NOP56 PE=1 SV=4	p07570	NOP56 seq: 511 - 533 + Oxidation (M); Phospho (ST)																																					0.000491504	-2.01167	0.0124284	<0.05	-1.41072
LDB1_HUMAN	LIM domain-binding protein 1 OS=Homo sapiens GN=LDB1 PE=1 SV=2	p03954	LDB1 seq: 300 - 320 + Phospho (ST)																																					0.000493306	-1.92606	0.012441	<0.05	-1.37084
NPM_HUMAN	Nucleophosmin OS=Homo sapiens GN=NPM1 PE=1 SV=2	p00996	NPM1 pS125																																					0.00054294	-1.70952	0.0134438	<0.05	-1.26997
NPM_HUMAN	Nucleophosmin OS=Homo sapiens GN=NPM1 PE=1 SV=2	p00997	NPM1 pS125																																					0.00060042	-1.71552	0.0144541	<0.05	-1.27276
SMRC1_HUMAN	SWI/SNF complex subunit SMARCC1 OS=Homo sapiens GN=SMARCC1 PE=1 SV=3	p03806	SMARCC1 pS328 pS330																																					0.000742492	-1.15614	0.0167333	<0.05	-1.01218
TP53B_HUMAN	Tumor suppressor p53-binding protein 1 OS=Homo sapiens GN=TP53BP1 PE=1 SV=2	p06288	TP53BP1 pS1094 pS1101																																					0.000763676	-1.15721	0.0170495	<0.05	-1.01268
CCD86_HUMAN	Coiled-coil domain-containing protein 86 OS=Homo sapiens GN=CCDC86 PE=1 SV=1	p04484	CCDC86 pS18																																					0.000787324	-1.2271	0.0174143	<0.05	-1.04523
CCD86_HUMAN	Coiled-coil domain-containing protein 86 OS=Homo sapiens GN=CCDC86 PE=1 SV=1	p04483	CCDC86 pS18																																					0.000953194	-1.17299	0.0197111	<0.05	-1.02003
SR140_HUMAN	U2 snRNP-associated SURP motif-containing protein OS=Homo sapiens GN=U2SURP PE=1 SV=2	p01883	U2SURP pS67																																					0.000967822	-0.952246	0.0198414	<0.05	-0.917197
TP53B_HUMAN	Tumor suppressor p53-binding protein 1 OS=Homo sapiens GN=TP53BP1 PE=1 SV=2	p07465	TP53BP1 pS265																																					0.00111156	-1.12677	0.0215816	<0.05	-0.998498
LS14A_HUMAN	Protein LSM14 homolog A OS=Homo sapiens GN=LSM14A PE=1 SV=3	p08561	LSM14A seq: 216 - 229 + Phospho (ST)																																					0.0011281	-0.886094	0.0217695	<0.05	-0.886381
ZN609_HUMAN	Zinc finger protein 609 OS=Homo sapiens GN=ZNF609 PE=1 SV=2	p05085	ZNF609 seq: 571 - 582 + Phospho (ST)																																					0.0013552	-0.967475	0.0248924	<0.05	-0.924292
TP53B_HUMAN	Tumor suppressor p53-binding protein 1 OS=Homo sapiens GN=TP53BP1 PE=1 SV=2	p05334	TP53BP1 seq: 1107 - 1129 + Phospho (ST)																																					0.00140785	-1.21232	0.0256616	<0.05	-1.03835
LYL1_HUMAN	Protein lyl-1 OS=Homo sapiens GN=LYL1 PE=2 SV=3	p08607	LYL1 pS260																																					0.00142204	-2.32853	0.0256748	<0.05	-1.55833
TNIK_HUMAN	TRAF2 and NCK-interacting protein kinase OS=Homo sapiens GN=TNIK PE=1 SV=1	p06142	TNIK pS640																																					0.00146724	-1.04934	0.0261933	<0.05	-0.962428
TIF1B_HUMAN	Transcription intermediary factor 1-beta OS=Homo sapiens GN=TRIM28 PE=1 SV=5	p04333	TRIM28 seq: 592 - 629 + Phospho (ST)																																					0.00148437	-0.819719	0.0264003	<0.05	-0.855461
ZN768_HUMAN	Zinc finger protein 768 OS=Homo sapiens GN=ZNF768 PE=1 SV=2	p10614	ZNF768 pS125																																					0.00151649	-1.00669	0.0268214	<0.05	-0.942559
PML_HUMAN	Protein PML OS=Homo sapiens GN=PML PE=1 SV=3	p03619	PML pS403																																					0.00153738	-0.94205	0.0271404	<0.05	-0.912448
GSE1_HUMAN	Genetic suppressor element 1 OS=Homo sapiens GN=GSE1 PE=1 SV=3	p00457	GSE1 pS909																																					0.00163846	-1.47454	0.0281939	<0.05	-1.16051
TCEA1_HUMAN	Transcription elongation factor A protein 1 OS=Homo sapiens GN=TCEA1 PE=1 SV=2	p03842	TCEA1 pS100																																					0.00165232	-0.901443	0.0283302	<0.05	-0.893531
TP53B_HUMAN	Tumor suppressor p53-binding protein 1 OS=Homo sapiens GN=TP53BP1 PE=1 SV=2	p07054	TP53BP1 seq: 1459 - 1490 + Phospho (ST)																																					0.00167592	-2.20543	0.0286318	<0.05	-1.50098
TP53B_HUMAN	Tumor suppressor p53-binding protein 1 OS=Homo sapiens GN=TP53BP1 PE=1 SV=2	p03677	TP53BP1 pS727																																					0.00179865	-1.86066	0.029563	<0.05	-1.34037
ZC3HD_HUMAN	Zinc finger CCCH domain-containing protein 13 OS=Homo sapiens GN=ZC3H13 PE=1 SV=1	p09787	ZC3H13 pS242																																					0.00200876	-0.842067	0.0318627	<0.05	-0.865871
TFE2_HUMAN	Transcription factor E2-alpha OS=Homo sapiens GN=TCF3 PE=1 SV=1	p00250	TCF3 pS379																																					0.00206091	-1.65002	0.0324739	<0.05	-1.24225
REQU_HUMAN	Zinc finger protein ubi-d4 OS=Homo sapiens GN=DPF2 PE=1 SV=2	p10013	DPF2 pS142																																					0.00226264	-2.74623	0.034678	<0.05	-1.75291
NOP56_HUMAN	Nucleolar protein 56 OS=Homo sapiens GN=NOP56 PE=1 SV=4	p01552	NOP56 pS520																																					0.00229229	-1.24516	0.0348523	<0.05	-1.05365
LDB1_HUMAN	LIM domain-binding protein 1 OS=Homo sapiens GN=LDB1 PE=1 SV=2	p03952	LDB1 seq: 300 - 320 + Oxidation (M); Phospho (ST)																																					0.00231563	-1.24222	0.0351511	<0.05	-1.05228
PML_HUMAN	Protein PML OS=Homo sapiens GN=PML PE=1 SV=3	p03620	PML seq: 401 - 424 + Phospho (ST)																																					0.00238757	-0.963205	0.0359568	<0.05	-0.922303
TP53B_HUMAN	Tumor suppressor p53-binding protein 1 OS=Homo sapiens GN=TP53BP1 PE=1 SV=2	p05692	TP53BP1 pS500																																					0.00274518	-1.17615	0.0395314	<0.05	-1.0215
P66B_HUMAN	Transcriptional repressor p66-beta OS=Homo sapiens GN=GATAD2B PE=1 SV=1	p02714	GATAD2B pT120 pS122																																					0.00280676	-0.971375	0.0399953	<0.05	-0.926108
LYL1_HUMAN	Protein lyl-1 OS=Homo sapiens GN=LYL1 PE=2 SV=3	p00199	LYL1 pS36																																					0.00290855	-1.33245	0.0408956	<0.05	-1.09431
NOP56_HUMAN	Nucleolar protein 56 OS=Homo sapiens GN=NOP56 PE=1 SV=4	p01553	NOP56 seq: 515 - 533 + Phospho (ST)																																					0.00303788	-1.51288	0.0420321	<0.05	-1.17836
RBM6_HUMAN	RNA-binding protein 6 OS=Homo sapiens GN=RBM6 PE=1 SV=5	p01592	RBM6 seq: 341 - 369 + Phospho (ST)																																					0.00346743	-0.811074	0.0459736	<0.05	-0.851434
TCOF_HUMAN	Treacle protein OS=Homo sapiens GN=TCOF1 PE=1 SV=3	p04397	TCOF1 pS1228																																					0.00367997	-0.870997	0.047343	<0.05	-0.879348
DAXX_HUMAN	Death domain-associated protein 6 OS=Homo sapiens GN=DAXX PE=1 SV=2	p10035	DAXX pS690																																					0.00372671	-0.833222	0.0474322	<0.05	-0.861751
K1143_HUMAN	Uncharacterized protein KIAA1143 OS=Homo sapiens GN=KIAA1143 PE=1 SV=2	p03439	KIAA1143 pS50																																					0.00380595	-2.8287	0.0476768	<0.05	-1.79133
TCOF_HUMAN	Treacle protein OS=Homo sapiens GN=TCOF1 PE=1 SV=3	p04463	TCOF1 pS1378																																					0.00382061	-1.64486	0.0477977	<0.05	-1.23985
TP53B_HUMAN	Tumor suppressor p53-binding protein 1 OS=Homo sapiens GN=TP53BP1 PE=1 SV=2	p09098	TP53BP1 pS380																																					0.00413998	-1.12142	0.0503398	n.s.	-0.996004
TIF1B_HUMAN	Transcription intermediary factor 1-beta OS=Homo sapiens GN=TRIM28 PE=1 SV=5	p00072	TRIM28 seq: 2 - 31 + 2 Phospho (ST)																																					0.00443587	-0.969255	0.0531914	n.s.	-0.925121
NACA_HUMAN	Nascent polypeptide-associated complex subunit alpha OS=Homo sapiens GN=NACA PE=1 SV=1	p10348	NACA pT161																																					0.00446994	-1.39222	0.0535326	n.s.	-1.12216
CAAP1_HUMAN	Caspase activity and apoptosis inhibitor 1 OS=Homo sapiens GN=CAAP1 PE=1 SV=2	p09199	CAAP1 pS312																																					0.00447097	-1.36486	0.0534777	n.s.	-1.10941
F117A_HUMAN	Protein FAM117A OS=Homo sapiens GN=FAM117A PE=1 SV=1	p02273	FAM117A pS29																																					0.0045952	-0.969311	0.0542153	n.s.	-0.925147
TP53B_HUMAN	Tumor suppressor p53-binding protein 1 OS=Homo sapiens GN=TP53BP1 PE=1 SV=2	p07441	TP53BP1 seq: 1460 - 1490 + Phospho (ST)																																					0.00471703	-1.79789	0.0554469	n.s.	-1.31113
LYL1_HUMAN	Protein lyl-1 OS=Homo sapiens GN=LYL1 PE=2 SV=3	p00198	LYL1 pS36																																					0.00493909	-1.33111	0.0571412	n.s.	-1.09369
TP53B_HUMAN	Tumor suppressor p53-binding protein 1 OS=Homo sapiens GN=TP53BP1 PE=1 SV=2	p06292	TP53BP1 pS1094																																					0.00505155	-1.19583	0.0578804	n.s.	-1.03067
LIMA1_HUMAN	LIM domain and actin-binding protein 1 OS=Homo sapiens GN=LIMA1 PE=1 SV=1	p01924	LIMA1 pS490																																					0.00519309	-0.929482	0.0591466	n.s.	-0.906593
DKC1_HUMAN	H/ACA ribonucleoprotein complex subunit 4 OS=Homo sapiens GN=DKC1 PE=1 SV=3	p00280	DKC1 seq: 481 - 498 + Phospho (ST)																																					0.00524486	-1.00905	0.0592408	n.s.	-0.943659
OCAD1_HUMAN	OCIA domain-containing protein 1 OS=Homo sapiens GN=OCIAD1 PE=1 SV=1	p07139	OCIAD1 seq: 121 - 131 + Phospho (ST)																																					0.00529524	-1.10861	0.0595981	n.s.	-0.99004
TCOF_HUMAN	Treacle protein OS=Homo sapiens GN=TCOF1 PE=1 SV=3	p03884	TCOF1 pS1378																																					0.00539524	-1.39911	0.0605805	n.s.	-1.12536
TCOF_HUMAN	Treacle protein OS=Homo sapiens GN=TCOF1 PE=1 SV=3	p03909	TCOF1 pS1350																																					0.00551506	-0.865342	0.0617804	n.s.	-0.876714
TFAP4_HUMAN	Transcription factor AP-4 OS=Homo sapiens GN=TFAP4 PE=1 SV=2	p02072	TFAP4 seq: 116 - 126 + Phospho (ST)																																					0.00572317	-1.04279	0.0634407	n.s.	-0.959375
GRAP1_HUMAN	GRIP1-associated protein 1 OS=Homo sapiens GN=GRIPAP1 PE=1 SV=1	p08087	GRIPAP1 seq: 688 - 714 + 2 Phospho (ST)																																					0.00573795	-1.29395	0.0634569	n.s.	-1.07638
PININ_HUMAN	Pinin OS=Homo sapiens GN=PNN PE=1 SV=4	p05892	PNN pS100																																					0.00574976	-1.18514	0.063367	n.s.	-1.02569
SRRM2_HUMAN	Serine/arginine repetitive matrix protein 2 OS=Homo sapiens GN=SRRM2 PE=1 SV=2	p02960	SRRM2 pS377 pT400																																					0.00580005	-0.86427	0.0635538	n.s.	-0.876214
TADBP_HUMAN	TAR DNA-binding protein 43 OS=Homo sapiens GN=TARDBP PE=1 SV=1	p02038	TARDBP pS292																																					0.00585326	-1.06528	0.0636976	n.s.	-0.969854
BC11A_HUMAN	B-cell lymphoma/leukemia 11A OS=Homo sapiens GN=BCL11A PE=1 SV=2	p01691	BCL11A seq: 321 - 341 + 2 Phospho (ST)																																					0.00597431	-1.75106	0.0644265	n.s.	-1.28932
MY18A_HUMAN	Unconventional myosin-XVIIIa OS=Homo sapiens GN=MYO18A PE=1 SV=3	p07901	MYO18A pS2020																																					0.00605319	-0.92517	0.0649832	n.s.	-0.904584
RPA43_HUMAN	DNA-directed RNA polymerase I subunit RPA43 OS=Homo sapiens GN=TWISTNB PE=1 SV=1	p03082	TWISTNB pS328																																					0.00610572	-2.31747	0.0650345	n.s.	-1.55318
CH60_HUMAN	60 kDa heat shock protein, mitochondrial OS=Homo sapiens GN=HSPD1 PE=1 SV=2	p09908	HSPD1 pS70																																					0.00670886	-1.42963	0.069291	n.s.	-1.13958
ZRAB2_HUMAN	Zinc finger Ran-binding domain-containing protein 2 OS=Homo sapiens GN=ZRANB2 PE=1 SV=2	p01790	ZRANB2 pS120																																					0.0070829	-0.884752	0.0714511	n.s.	-0.885756
SMRC1_HUMAN	SWI/SNF complex subunit SMARCC1 OS=Homo sapiens GN=SMARCC1 PE=1 SV=3	p03805	SMARCC1 pS328 pS330																																					0.00722878	-1.16521	0.0724626	n.s.	-1.01641
PBX2_HUMAN	Pre-B-cell leukemia transcription factor 2 OS=Homo sapiens GN=PBX2 PE=1 SV=2	p09369	PBX2 pS330																																					0.00735826	-1.33765	0.0734516	n.s.	-1.09673
RBP2_HUMAN	E3 SUMO-protein ligase RanBP2 OS=Homo sapiens GN=RANBP2 PE=1 SV=2	p04075	RANBP2 pS1509																																					0.00752913	-1.11107	0.0743784	n.s.	-0.991184
SMRC1_HUMAN	SWI/SNF complex subunit SMARCC1 OS=Homo sapiens GN=SMARCC1 PE=1 SV=3	p03807	SMARCC1 seq: 326 - 340 + Phospho (ST)																																					0.00770735	-1.37497	0.0757465	n.s.	-1.11412
HP1B3_HUMAN	Heterochromatin protein 1-binding protein 3 OS=Homo sapiens GN=HP1BP3 PE=1 SV=1	p06335	HP1BP3 pS156																																					0.00786346	-1.31819	0.0765703	n.s.	-1.08767
ODBA_HUMAN	2-oxoisovalerate dehydrogenase subunit alpha, mitochondrial OS=Homo sapiens GN=BCKDHA PE=1 SV=2	p09175	BCKDHA pS347																																					0.00795028	-1.09079	0.0772579	n.s.	-0.981738
RPA43_HUMAN	DNA-directed RNA polymerase I subunit RPA43 OS=Homo sapiens GN=TWISTNB PE=1 SV=1	p03804	TWISTNB pS316 pS328																																					0.00827539	-1.00195	0.0789682	n.s.	-0.94035
TESP1_HUMAN	Protein TESPA1 OS=Homo sapiens GN=TESPA1 PE=1 SV=2	p07916	TESPA1 pS454																																					0.00835106	-1.12944	0.0795311	n.s.	-0.99974
SEPT2_HUMAN	Septin-2 OS=Homo sapiens GN=SEPT2 PE=1 SV=1	p03562	SEPT2 pS218																																					0.00846827	-0.810143	0.079692	n.s.	-0.851
TIF1B_HUMAN	Transcription intermediary factor 1-beta OS=Homo sapiens GN=TRIM28 PE=1 SV=5	p09057	TRIM28 seq: 33 - 69 + Phospho (ST)																																					0.00851564	-0.882168	0.0799799	n.s.	-0.884552
SAFB2_HUMAN	Scaffold attachment factor B2 OS=Homo sapiens GN=SAFB2 PE=1 SV=1	p07482	SAFB2 seq: 226 - 252 + Phospho (ST)																																					0.00876768	-0.804254	0.0815437	n.s.	-0.848256
AATF_HUMAN	Protein AATF OS=Homo sapiens GN=AATF PE=1 SV=1	p00262	AATF pS203																																					0.00891551	-2.08135	0.0825963	n.s.	-1.44318
SMAP_HUMAN	Small acidic protein OS=Homo sapiens GN=SMAP PE=1 SV=1	p07351	SMAP seq: 15 - 37 + Phospho (ST)																																					0.00893894	-0.934204	0.0825726	n.s.	-0.908793
TOP2B_HUMAN	DNA topoisomerase 2-beta OS=Homo sapiens GN=TOP2B PE=1 SV=3	p10206	TOP2B pS1400																																					0.00894076	-0.838902	0.0825094	n.s.	-0.864397
HDAC2_HUMAN	Histone deacetylase 2 OS=Homo sapiens GN=HDAC2 PE=1 SV=2	p05256	HDAC2 pS394																																					0.00914622	-0.87959	0.0840799	n.s.	-0.883351
LDB1_HUMAN	LIM domain-binding protein 1 OS=Homo sapiens GN=LDB1 PE=1 SV=2	p03953	LDB1 pS302																																					0.00925052	-1.59441	0.0845496	n.s.	-1.21634
F117A_HUMAN	Protein FAM117A OS=Homo sapiens GN=FAM117A PE=1 SV=1	p00102	FAM117A pS67																																					0.00934015	-0.982507	0.0850426	n.s.	-0.931294
RPA43_HUMAN	DNA-directed RNA polymerase I subunit RPA43 OS=Homo sapiens GN=TWISTNB PE=1 SV=1	p03803	TWISTNB pS316																																					0.00968102	-1.09616	0.087395	n.s.	-0.984238
VIP2_HUMAN	Inositol hexakisphosphate and diphosphoinositol-pentakisphosphate kinase 2 OS=Homo sapiens GN=PPIP5K2 PE=1 SV=3	p07611	PPIP5K2 pS1006																																					0.00993484	-1.1134	0.0885129	n.s.	-0.992269
GTF2I_HUMAN	General transcription factor II-I OS=Homo sapiens GN=GTF2I PE=1 SV=2	p08305	GTF2I seq: 674 - 702 + Phospho (ST)																																					0.0103854	-0.92223	0.0913322	n.s.	-0.903215
PININ_HUMAN	Pinin OS=Homo sapiens GN=PNN PE=1 SV=4	p05894	PNN pS100																																					0.0104607	-1.6496	0.0917402	n.s.	-1.24205
RUNX1_HUMAN	Runt-related transcription factor 1 OS=Homo sapiens GN=RUNX1 PE=1 SV=3	p10414	RUNX1 pS212																																					0.0110416	-0.87875	0.0953437	n.s.	-0.88296
TLK2_HUMAN	Serine/threonine-protein kinase tousled-like 2 OS=Homo sapiens GN=TLK2 PE=1 SV=2	p04178	TLK2 seq: 747 - 772 + Phospho (ST)																																					0.0111323	-0.859081	0.0959528	n.s.	-0.873797
SRRM1_HUMAN	Serine/arginine repetitive matrix protein 1 OS=Homo sapiens GN=SRRM1 PE=1 SV=2	p04011	SRRM1 seq: 763 - 788 + 2 Phospho (ST)																																					0.0111333	-1.20813	0.0958755	n.s.	-1.0364
ZKSC8_HUMAN	Zinc finger protein with KRAB and SCAN domains 8 OS=Homo sapiens GN=ZKSCAN8 PE=1 SV=2	p04022	ZKSCAN8 seq: 7 - 26 + Phospho (ST)																																					0.0113718	-1.40723	0.0970519	n.s.	-1.12915
SET_HUMAN	Protein SET OS=Homo sapiens GN=SET PE=1 SV=3	p06976	SET pS7																																					0.0114516	-0.927741	0.0975584	n.s.	-0.905782
CCD12_HUMAN	Coiled-coil domain-containing protein 12 OS=Homo sapiens GN=CCDC12 PE=1 SV=1	p04624	CCDC12 pS165																																					0.0115696	-1.43481	0.0980378	n.s.	-1.142
EPS15_HUMAN	Epidermal growth factor receptor substrate 15 OS=Homo sapiens GN=EPS15 PE=1 SV=2	p08864	EPS15 seq: 562 - 584 + Phospho (ST)																																					0.0118099	-0.808356	0.0992804	n.s.	-0.850167
YBOX3_HUMAN	Y-box-binding protein 3 OS=Homo sapiens GN=YBX3 PE=1 SV=4	p08547	YBX3 pS34																																					0.0118505	-0.899955	0.0995338	n.s.	-0.892838
SFR19_HUMAN	Splicing factor, arginine/serine-rich 19 OS=Homo sapiens GN=SCAF1 PE=1 SV=3	p06254	SCAF1 pS498 pS500																																					0.0120162	-1.92553	0.100307	n.s.	-1.37059
PML_HUMAN	Protein PML OS=Homo sapiens GN=PML PE=1 SV=3	p00920	PML pS518 pS527																																					0.0129147	-0.922366	0.105317	n.s.	-0.903278
K1143_HUMAN	Uncharacterized protein KIAA1143 OS=Homo sapiens GN=KIAA1143 PE=1 SV=2	p03438	KIAA1143 pS50																																					0.0140126	-2.27119	0.111878	n.s.	-1.53161
PCNP_HUMAN	PEST proteolytic signal-containing nuclear protein OS=Homo sapiens GN=PCNP PE=1 SV=2	p09594	PCNP pS119																																					0.0141801	-1.29162	0.112931	n.s.	-1.07529
DAXX_HUMAN	Death domain-associated protein 6 OS=Homo sapiens GN=DAXX PE=1 SV=2	p01101	DAXX pS495																																					0.0143121	-1.71332	0.113508	n.s.	-1.27174
DAXX_HUMAN	Death domain-associated protein 6 OS=Homo sapiens GN=DAXX PE=1 SV=2	p01102	DAXX pS495																																					0.0147243	-1.64282	0.116102	n.s.	-1.2389
HNRPC_HUMAN	Heterogeneous nuclear ribonucleoproteins C1/C2 OS=Homo sapiens GN=HNRNPC PE=1 SV=4	p05172	HNRNPC seq: 251 - 288 + Phospho (ST)																																					0.0155576	-1.11859	0.12048	n.s.	-0.994685
RMD3_HUMAN	Regulator of microtubule dynamics protein 3 OS=Homo sapiens GN=RMDN3 PE=1 SV=2	p08634	RMDN3 seq: 44 - 61 + Phospho (ST)																																					0.0158492	-0.945334	0.122044	n.s.	-0.913977
TRA2A_HUMAN	Transformer-2 protein homolog alpha OS=Homo sapiens GN=TRA2A PE=1 SV=1	p07028	TRA2A pS260 pS262																																					0.0158923	-0.912964	0.122277	n.s.	-0.898898
LS14A_HUMAN	Protein LSM14 homolog A OS=Homo sapiens GN=LSM14A PE=1 SV=3	p08895	LSM14A seq: 182 - 214 + 2 Phospho (ST)																																					0.0159293	-1.34144	0.122265	n.s.	-1.0985
GPAM1_HUMAN	GPALPP motifs-containing protein 1 OS=Homo sapiens GN=GPALPP1 PE=1 SV=1	p05857	GPALPP1 pS105																																					0.0160752	-1.23253	0.123088	n.s.	-1.04776
NOP56_HUMAN	Nucleolar protein 56 OS=Homo sapiens GN=NOP56 PE=1 SV=4	p04118	NOP56 pS520																																					0.0160831	-0.818468	0.12305	n.s.	-0.854878
MTG16_HUMAN	Protein CBFA2T3 OS=Homo sapiens GN=CBFA2T3 PE=1 SV=2	p10753	CBFA2T3 seq: 327 - 343 + Phospho (Y)																																					0.0161351	-1.71081	0.123349	n.s.	-1.27057
MY18A_HUMAN	Unconventional myosin-XVIIIa OS=Homo sapiens GN=MYO18A PE=1 SV=3	p10739	MYO18A seq: 2035 - 2048 + Phospho (ST)																																					0.0164471	-0.998106	0.124338	n.s.	-0.938561
TOP2B_HUMAN	DNA topoisomerase 2-beta OS=Homo sapiens GN=TOP2B PE=1 SV=3	p00739	TOP2B pT1403																																					0.0165247	-1.02695	0.124727	n.s.	-0.951999
RUNX1_HUMAN	Runt-related transcription factor 1 OS=Homo sapiens GN=RUNX1 PE=1 SV=3	p06543	RUNX1 pT14 pS21																																					0.0165385	-1.07243	0.124732	n.s.	-0.973184
NUMA1_HUMAN	Nuclear mitotic apparatus protein 1 OS=Homo sapiens GN=NUMA1 PE=1 SV=2	p09745	NUMA1 pS1757																																					0.0166248	-1.13101	0.125086	n.s.	-1.00047
TIF1A_HUMAN	Transcription intermediary factor 1-alpha OS=Homo sapiens GN=TRIM24 PE=1 SV=3	p07524	TRIM24 pS811																																					0.0167112	-0.837369	0.125637	n.s.	-0.863683
PININ_HUMAN	Pinin OS=Homo sapiens GN=PNN PE=1 SV=4	p05895	PNN pS100																																					0.0167618	-1.76448	0.125918	n.s.	-1.29557
FA76B_HUMAN	Protein FAM76B OS=Homo sapiens GN=FAM76B PE=1 SV=3	p03478	FAM76B pS193																																					0.0169928	-1.33987	0.126953	n.s.	-1.09777
PNISR_HUMAN	Arginine/serine-rich protein PNISR OS=Homo sapiens GN=PNISR PE=1 SV=2	p06249	PNISR pS211																																					0.0170159	-1.04031	0.126927	n.s.	-0.958219
MAP1A_HUMAN	Microtubule-associated protein 1A OS=Homo sapiens GN=MAP1A PE=1 SV=6	p10332	MAP1A pS1069																																					0.017243	-1.44423	0.127721	n.s.	-1.14638
TP53B_HUMAN	Tumor suppressor p53-binding protein 1 OS=Homo sapiens GN=TP53BP1 PE=1 SV=2	p04729	TP53BP1 pS525																																					0.0174693	-0.930283	0.128697	n.s.	-0.906966
TP53B_HUMAN	Tumor suppressor p53-binding protein 1 OS=Homo sapiens GN=TP53BP1 PE=1 SV=2	p09847	TP53BP1 seq: 1315 - 1332 + Phospho (ST)																																					0.017704	-1.30402	0.129825	n.s.	-1.08107
ARI1B_HUMAN	AT-rich interactive domain-containing protein 1B OS=Homo sapiens GN=ARID1B PE=1 SV=2	p00583	ARID1B pS1542																																					0.01796	-1.10049	0.130597	n.s.	-0.986257
BBX_HUMAN	HMG box transcription factor BBX OS=Homo sapiens GN=BBX PE=1 SV=1	p09320	BBX pS844																																					0.0180005	-0.980662	0.130394	n.s.	-0.930434
RBP2_HUMAN	E3 SUMO-protein ligase RanBP2 OS=Homo sapiens GN=RANBP2 PE=1 SV=2	p04076	RANBP2 seq: 1507 - 1522 + Phospho (ST)																																					0.0182326	-1.11589	0.131875	n.s.	-0.99343
BC11A_HUMAN	B-cell lymphoma/leukemia 11A OS=Homo sapiens GN=BCL11A PE=1 SV=2	p07696	BCL11A pS718																																					0.0182525	-1.41088	0.131919	n.s.	-1.13085
SRRM1_HUMAN	Serine/arginine repetitive matrix protein 1 OS=Homo sapiens GN=SRRM1 PE=1 SV=2	p04013	SRRM1 pS769 pS773 pS781																																					0.0186421	-2.13658	0.133922	n.s.	-1.46891
NACA_HUMAN	Nascent polypeptide-associated complex subunit alpha OS=Homo sapiens GN=NACA PE=1 SV=1	p10347	NACA pS166																																					0.0187123	-1.07244	0.134325	n.s.	-0.973186
WAP53_HUMAN	Telomerase Cajal body protein 1 OS=Homo sapiens GN=WRAP53 PE=1 SV=1	p02286	WRAP53 pS54																																					0.0188816	-1.03472	0.135134	n.s.	-0.955615
NOP56_HUMAN	Nucleolar protein 56 OS=Homo sapiens GN=NOP56 PE=1 SV=4	p03724	NOP56 pS570																																					0.0189036	-1.12298	0.13519	n.s.	-0.996734
TOP2B_HUMAN	DNA topoisomerase 2-beta OS=Homo sapiens GN=TOP2B PE=1 SV=3	p10203	TOP2B pS1400 pS1424																																					0.0191038	-0.982894	0.136009	n.s.	-0.931475
RRAGD_HUMAN	Ras-related GTP-binding protein D OS=Homo sapiens GN=RRAGD PE=1 SV=1	p05315	RRAGD seq: 86 - 99 + Phospho (ST)																																					0.0194021	-1.59069	0.137619	n.s.	-1.21461
HTF4_HUMAN	Transcription factor 12 OS=Homo sapiens GN=TCF12 PE=1 SV=1	p02351	TCF12 seq: 75 - 90 + Phospho (Y)																																					0.0207701	-1.2004	0.143375	n.s.	-1.0328
PBX2_HUMAN	Pre-B-cell leukemia transcription factor 2 OS=Homo sapiens GN=PBX2 PE=1 SV=2	p09370	PBX2 pS330																																					0.0208924	-1.62656	0.143907	n.s.	-1.23132
CL043_HUMAN	Uncharacterized protein C12orf43 OS=Homo sapiens GN=C12orf43 PE=1 SV=2	p01461	C12orf43 seq: 163 - 185 + Phospho (ST)																																					0.0208983	-2.176	0.14374	n.s.	-1.48727
HTF4_HUMAN	Transcription factor 12 OS=Homo sapiens GN=TCF12 PE=1 SV=1	p02350	TCF12 seq: 75 - 90 + Phospho (ST)																																					0.0210967	-1.19894	0.144375	n.s.	-1.03212
ZC3HD_HUMAN	Zinc finger CCCH domain-containing protein 13 OS=Homo sapiens GN=ZC3H13 PE=1 SV=1	p02658	ZC3H13 pT263 pS265																																					0.0211156	-1.30661	0.144401	n.s.	-1.08228
SRRM1_HUMAN	Serine/arginine repetitive matrix protein 1 OS=Homo sapiens GN=SRRM1 PE=1 SV=2	p04010	SRRM1 seq: 763 - 788 + 2 Phospho (ST)																																					0.0214074	-1.15911	0.145769	n.s.	-1.01356
TP53B_HUMAN	Tumor suppressor p53-binding protein 1 OS=Homo sapiens GN=TP53BP1 PE=1 SV=2	p06290	TP53BP1 seq: 1085 - 1106 + Oxidation (M); 2 Phospho (ST)																																					0.0214502	-1.46184	0.145852	n.s.	-1.15459
NOP58_HUMAN	Nucleolar protein 58 OS=Homo sapiens GN=NOP58 PE=1 SV=1	p03006	NOP58 pS502																																					0.0214855	-3.39526	0.145884	n.s.	-2.05525
ETV6_HUMAN	Transcription factor ETV6 OS=Homo sapiens GN=ETV6 PE=1 SV=1	p03513	ETV6 seq: 15 - 39 + Phospho (ST); Phospho (Y)																																					0.0218499	-0.909466	0.147414	n.s.	-0.897268
BRD4_HUMAN	Bromodomain-containing protein 4 OS=Homo sapiens GN=BRD4 PE=1 SV=2	p01500	BRD4 seq: 1061 - 1092 + Phospho (ST)																																					0.0220012	-0.844692	0.147911	n.s.	-0.867094
NP1L4_HUMAN	Nucleosome assembly protein 1-like 4 OS=Homo sapiens GN=NAP1L4 PE=1 SV=1	p01570	NAP1L4 pS125																																					0.022006	-0.997188	0.147839	n.s.	-0.938133
NOP58_HUMAN	Nucleolar protein 58 OS=Homo sapiens GN=NOP58 PE=1 SV=1	p03010	NOP58 pS502																																					0.0222993	-3.56201	0.149493	n.s.	-2.13293
BC11A_HUMAN	B-cell lymphoma/leukemia 11A OS=Homo sapiens GN=BCL11A PE=1 SV=2	p01693	BCL11A pS328																																					0.0224003	-1.38412	0.149959	n.s.	-1.11838
MTG16_HUMAN	Protein CBFA2T3 OS=Homo sapiens GN=CBFA2T3 PE=1 SV=2	p10752	CBFA2T3 seq: 327 - 343 + Phospho (ST)																																					0.0224151	-1.22042	0.149953	n.s.	-1.04212
WRIP1_HUMAN	ATPase WRNIP1 OS=Homo sapiens GN=WRNIP1 PE=1 SV=2	p06841	WRNIP1 pS153																																					0.0225879	-1.05417	0.150476	n.s.	-0.964677
CBX8_HUMAN	Chromobox protein homolog 8 OS=Homo sapiens GN=CBX8 PE=1 SV=3	p02979	CBX8 pS311																																					0.0228531	-1.38775	0.151186	n.s.	-1.12007
SMAP_HUMAN	Small acidic protein OS=Homo sapiens GN=SMAP PE=1 SV=1	p07353	SMAP seq: 15 - 38 + Phospho (ST)																																					0.0243606	-1.0084	0.158411	n.s.	-0.943356
SRRM2_HUMAN	Serine/arginine repetitive matrix protein 2 OS=Homo sapiens GN=SRRM2 PE=1 SV=2	p05435	SRRM2 seq: 2098 - 2113 + 2 Phospho (ST)																																					0.0246542	-1.26836	0.159449	n.s.	-1.06446
LARP1_HUMAN	La-related protein 1 OS=Homo sapiens GN=LARP1 PE=1 SV=2	p03112	LARP1 seq: 822 - 839 + Phospho (ST)																																					0.024912	-2.40217	0.160139	n.s.	-1.59263
TP53B_HUMAN	Tumor suppressor p53-binding protein 1 OS=Homo sapiens GN=TP53BP1 PE=1 SV=2	p05332	TP53BP1 seq: 1107 - 1129 + Oxidation (M); Phospho (ST)																																					0.0250574	-0.896186	0.160317	n.s.	-0.891082
BIN2_HUMAN	Bridging integrator 2 OS=Homo sapiens GN=BIN2 PE=1 SV=3	p00806	BIN2 seq: 422 - 449 + Phospho (ST)																																					0.0258198	-1.10793	0.163331	n.s.	-0.989722
NOP56_HUMAN	Nucleolar protein 56 OS=Homo sapiens GN=NOP56 PE=1 SV=4	p07572	NOP56 seq: 511 - 533 + Phospho (ST)																																					0.0261147	-1.04774	0.164433	n.s.	-0.961682
SAS10_HUMAN	Something about silencing protein 10 OS=Homo sapiens GN=UTP3 PE=1 SV=1	p00296	UTP3 seq: 20 - 55 + Phospho (ST)																																					0.0261472	-1.31251	0.164529	n.s.	-1.08502
RUNX1_HUMAN	Runt-related transcription factor 1 OS=Homo sapiens GN=RUNX1 PE=1 SV=3	p06544	RUNX1 pS21																																					0.0262582	-1.12361	0.164901	n.s.	-0.997027
RBBP6_HUMAN	E3 ubiquitin-protein ligase RBBP6 OS=Homo sapiens GN=RBBP6 PE=1 SV=1	p04253	RBBP6 pS1277																																					0.026685	-1.34236	0.166921	n.s.	-1.09893
HEMGN_HUMAN	Hemogen OS=Homo sapiens GN=HEMGN PE=1 SV=1	p03168	HEMGN seq: 190 - 217 + Phospho (ST)																																					0.0266961	-2.9183	0.166881	n.s.	-1.83307
SRRM1_HUMAN	Serine/arginine repetitive matrix protein 1 OS=Homo sapiens GN=SRRM1 PE=1 SV=2	p04012	SRRM1 seq: 763 - 788 + 3 Phospho (ST)																																					0.0269306	-2.02504	0.167907	n.s.	-1.41695
MCM3_HUMAN	DNA replication licensing factor MCM3 OS=Homo sapiens GN=MCM3 PE=1 SV=3	p01105	MCM3 pS711 pT722																																					0.0273825	-1.1197	0.168847	n.s.	-0.995205
RBBP6_HUMAN	E3 ubiquitin-protein ligase RBBP6 OS=Homo sapiens GN=RBBP6 PE=1 SV=1	p10453	RBBP6 pS1277																																					0.0274393	-1.33389	0.169088	n.s.	-1.09498
CD11A_HUMAN	Cyclin-dependent kinase 11A OS=Homo sapiens GN=CDK11A PE=1 SV=4	p01209	CDK11A pS271																																					0.0275076	-2.17731	0.16929	n.s.	-1.48788
RL1D1_HUMAN	Ribosomal L1 domain-containing protein 1 OS=Homo sapiens GN=RSL1D1 PE=1 SV=3	p00828	RSL1D1 seq: 357 - 373 + Phospho (ST)																																					0.0276108	-1.2828	0.169816	n.s.	-1.07118
NFAC2_HUMAN	Nuclear factor of activated T-cells, cytoplasmic 2 OS=Homo sapiens GN=NFATC2 PE=1 SV=2	p09810	NFATC2 seq: 325 - 338 + Phospho (ST)																																					0.0280141	-1.36948	0.171082	n.s.	-1.11156
ZBT17_HUMAN	Zinc finger and BTB domain-containing protein 17 OS=Homo sapiens GN=ZBTB17 PE=1 SV=3	p07898	ZBTB17 seq: 113 - 136 + Phospho (ST)																																					0.0281504	-0.854274	0.171475	n.s.	-0.871558
PRCC_HUMAN	Proline-rich protein PRCC OS=Homo sapiens GN=PRCC PE=1 SV=1	p03138	PRCC seq: 147 - 166 + Phospho (ST)																																					0.0286269	-1.03341	0.17327	n.s.	-0.955008
LAS1L_HUMAN	Ribosomal biogenesis protein LAS1L OS=Homo sapiens GN=LAS1L PE=1 SV=2	p05182	LAS1L pS617																																					0.0287592	-0.90106	0.1733	n.s.	-0.893353
NOP58_HUMAN	Nucleolar protein 58 OS=Homo sapiens GN=NOP58 PE=1 SV=1	p03009	NOP58 pS502																																					0.0291513	-2.20427	0.174779	n.s.	-1.50044
ODBA_HUMAN	2-oxoisovalerate dehydrogenase subunit alpha, mitochondrial OS=Homo sapiens GN=BCKDHA PE=1 SV=2	p09173	BCKDHA pS347																																					0.0294312	-1.05857	0.175905	n.s.	-0.966726
CBX8_HUMAN	Chromobox protein homolog 8 OS=Homo sapiens GN=CBX8 PE=1 SV=3	p02980	CBX8 pS311																																					0.0299646	-1.4451	0.177424	n.s.	-1.14679
GPAM1_HUMAN	GPALPP motifs-containing protein 1 OS=Homo sapiens GN=GPALPP1 PE=1 SV=1	p04055	GPALPP1 pS105																																					0.0299743	-1.36679	0.177371	n.s.	-1.11031
PBIP1_HUMAN	Pre-B-cell leukemia transcription factor-interacting protein 1 OS=Homo sapiens GN=PBXIP1 PE=1 SV=1	p00453	PBXIP1 seq: 37 - 50 + Phospho (ST)																																					0.0300112	-1.30428	0.17748	n.s.	-1.08119
WNK1_HUMAN	Serine/threonine-protein kinase WNK1 OS=Homo sapiens GN=WNK1 PE=1 SV=2	p03692	WNK1 seq: 1996 - 2021 + Phospho (ST)																																					0.03034	-1.1952	0.178538	n.s.	-1.03037
BIN2_HUMAN	Bridging integrator 2 OS=Homo sapiens GN=BIN2 PE=1 SV=3	p00807	BIN2 pS444																																					0.0304826	-0.838193	0.179156	n.s.	-0.864067
NFAC2_HUMAN	Nuclear factor of activated T-cells, cytoplasmic 2 OS=Homo sapiens GN=NFATC2 PE=1 SV=2	p09813	NFATC2 seq: 216 - 223 + Phospho (ST)																																					0.0306555	-1.03209	0.179618	n.s.	-0.954392
KANK1_HUMAN	KN motif and ankyrin repeat domain-containing protein 1 OS=Homo sapiens GN=KANK1 PE=1 SV=3	p09294	KANK1 pS325																																					0.0307768	-0.841557	0.179887	n.s.	-0.865634
KANK1_HUMAN	KN motif and ankyrin repeat domain-containing protein 1 OS=Homo sapiens GN=KANK1 PE=1 SV=3	p09295	KANK1 seq: 323 - 337 + Phospho (Y)																																					0.0308871	-0.849567	0.180311	n.s.	-0.869365
KDM2B_HUMAN	Lysine-specific demethylase 2B OS=Homo sapiens GN=KDM2B PE=1 SV=1	p10197	KDM2B pS1031																																					0.0311805	-1.21797	0.181246	n.s.	-1.04098
ZC3H4_HUMAN	Zinc finger CCCH domain-containing protein 4 OS=Homo sapiens GN=ZC3H4 PE=1 SV=3	p00047	ZC3H4 seq: 1094 - 1124 + 3 Phospho (ST)																																					0.0312746	-0.88548	0.181572	n.s.	-0.886095
PML_HUMAN	Protein PML OS=Homo sapiens GN=PML PE=1 SV=3	p00926	PML pS518 pS527 pS530																																					0.0313257	-1.62622	0.181647	n.s.	-1.23116
PB1_HUMAN	Protein polybromo-1 OS=Homo sapiens GN=PBRM1 PE=1 SV=1	p06456	PBRM1 seq: 7 - 33 + Phospho (ST)																																					0.0314629	-0.862268	0.18211	n.s.	-0.875282
KRI1_HUMAN	Protein KRI1 homolog OS=Homo sapiens GN=KRI1 PE=1 SV=3	p06086	KRI1 pS628																																					0.0315784	-1.23983	0.182447	n.s.	-1.05117
RBM40_HUMAN	RNA-binding protein 40 OS=Homo sapiens GN=RNPC3 PE=1 SV=1	p02275	RNPC3 pS21																																					0.0318414	-0.829425	0.183632	n.s.	-0.859982
TENS1_HUMAN	Tensin-1 OS=Homo sapiens GN=TNS1 PE=1 SV=2	p03019	TNS1 pS1314																																					0.0318839	-3.04689	0.183766	n.s.	-1.89297
ETV6_HUMAN	Transcription factor ETV6 OS=Homo sapiens GN=ETV6 PE=1 SV=1	p03508	ETV6 seq: 15 - 39 + 2 Phospho (ST)																																					0.0320665	-0.845301	0.184484	n.s.	-0.867378
PGM2L_HUMAN	Glucose 1,6-bisphosphate synthase OS=Homo sapiens GN=PGM2L1 PE=1 SV=3	p00867	PGM2L1 pS175																																					0.032506	-0.952224	0.186226	n.s.	-0.917187
SET_HUMAN	Protein SET OS=Homo sapiens GN=SET PE=1 SV=3	p06979	SET pS7																																					0.0344042	-0.959199	0.192136	n.s.	-0.920436
WRIP1_HUMAN	ATPase WRNIP1 OS=Homo sapiens GN=WRNIP1 PE=1 SV=2	p06840	WRNIP1 pS153																																					0.0345663	-0.898163	0.192702	n.s.	-0.892003
KMT2A_HUMAN	Histone-lysine N-methyltransferase 2A OS=Homo sapiens GN=KMT2A PE=1 SV=5	p07449	KMT2A seq: 504 - 527 + Phospho (ST)																																					0.0356333	-1.58584	0.196695	n.s.	-1.21235
TCOF_HUMAN	Treacle protein OS=Homo sapiens GN=TCOF1 PE=1 SV=3	p04462	TCOF1 pS1378																																					0.0360857	-1.17633	0.198732	n.s.	-1.02159
ADNP_HUMAN	Activity-dependent neuroprotector homeobox protein OS=Homo sapiens GN=ADNP PE=1 SV=1	p04726	ADNP pS953																																					0.0362944	-1.02137	0.199191	n.s.	-0.949396
REPS1_HUMAN	RalBP1-associated Eps domain-containing protein 1 OS=Homo sapiens GN=REPS1 PE=1 SV=3	p07743	REPS1 seq: 535 - 559 + 2 Phospho (ST)																																					0.0364822	-1.22672	0.199992	n.s.	-1.04506
MCM3_HUMAN	DNA replication licensing factor MCM3 OS=Homo sapiens GN=MCM3 PE=1 SV=3	p01109	MCM3 seq: 701 - 724 + Phospho (ST); Phospho (Y)																																					0.0367019	-1.08295	0.200734	n.s.	-0.978085
SUN2_HUMAN	SUN domain-containing protein 2 OS=Homo sapiens GN=SUN2 PE=1 SV=3	p06751	SUN2 pS54																																					0.0369549	-0.885504	0.201424	n.s.	-0.886106
WNK1_HUMAN	Serine/threonine-protein kinase WNK1 OS=Homo sapiens GN=WNK1 PE=1 SV=2	p03693	WNK1 seq: 1996 - 2021 + Phospho (ST)																																					0.036976	-0.975288	0.201424	n.s.	-0.927931
TP53B_HUMAN	Tumor suppressor p53-binding protein 1 OS=Homo sapiens GN=TP53BP1 PE=1 SV=2	p01815	TP53BP1 seq: 277 - 312 + Phospho (ST)																																					0.0375188	-1.48393	0.203335	n.s.	-1.16488
CTND1_HUMAN	Catenin delta-1 OS=Homo sapiens GN=CTNND1 PE=1 SV=1	p10123	CTNND1 pS268																																					0.0375427	-0.902823	0.203349	n.s.	-0.894174
ARI1B_HUMAN	AT-rich interactive domain-containing protein 1B OS=Homo sapiens GN=ARID1B PE=1 SV=2	p07643	ARID1B seq: 738 - 777 + Phospho (ST)																																					0.0378032	-1.3202	0.204412	n.s.	-1.0886
ODBA_HUMAN	2-oxoisovalerate dehydrogenase subunit alpha, mitochondrial OS=Homo sapiens GN=BCKDHA PE=1 SV=2	p03253	BCKDHA seq: 333 - 346 + Phospho (ST)																																					0.0378264	-0.874967	0.204421	n.s.	-0.881198
SMRC2_HUMAN	SWI/SNF complex subunit SMARCC2 OS=Homo sapiens GN=SMARCC2 PE=1 SV=1	p01246	SMARCC2 pS347																																					0.0382868	-1.21986	0.206092	n.s.	-1.04187
DKC1_HUMAN	H/ACA ribonucleoprotein complex subunit 4 OS=Homo sapiens GN=DKC1 PE=1 SV=3	p04088	DKC1 seq: 448 - 467 + 2 Phospho (ST)																																					0.0388999	-3.00473	0.208216	n.s.	-1.87333
CCD86_HUMAN	Coiled-coil domain-containing protein 86 OS=Homo sapiens GN=CCDC86 PE=1 SV=1	p00490	CCDC86 seq: 31 - 53 + Phospho (ST)																																					0.039009	-1.03087	0.208566	n.s.	-0.953822
SRRM2_HUMAN	Serine/arginine repetitive matrix protein 2 OS=Homo sapiens GN=SRRM2 PE=1 SV=2	p08752	SRRM2 seq: 1497 - 1508 + Phospho (ST)																																					0.0390692	-1.0155	0.208771	n.s.	-0.946664
ZN740_HUMAN	Zinc finger protein 740 OS=Homo sapiens GN=ZNF740 PE=1 SV=1	p00305	ZNF740 pS44																																					0.0391479	-0.85777	0.208957	n.s.	-0.873186
KMT2D_HUMAN	Histone-lysine N-methyltransferase 2D OS=Homo sapiens GN=KMT2D PE=1 SV=2	p04301	KMT2D seq: 6 - 50 + Phospho (ST)																																					0.0392298	-0.82013	0.209043	n.s.	-0.855652
BC11A_HUMAN	B-cell lymphoma/leukemia 11A OS=Homo sapiens GN=BCL11A PE=1 SV=2	p00872	BCL11A pS86																																					0.039369	-1.45206	0.209083	n.s.	-1.15003
MAP7_HUMAN	Ensconsin OS=Homo sapiens GN=MAP7 PE=1 SV=1	p05016	MAP7 seq: 199 - 212 + Phospho (ST)																																					0.0394452	-0.947107	0.209138	n.s.	-0.914803
AB1IP_HUMAN	Amyloid beta A4 precursor protein-binding family B member 1-interacting protein OS=Homo sapiens GN=APBB1IP PE=1 SV=1	p08793	APBB1IP seq: 525 - 537 + Phospho (ST)																																					0.0396963	-2.11856	0.210003	n.s.	-1.46051
TP53B_HUMAN	Tumor suppressor p53-binding protein 1 OS=Homo sapiens GN=TP53BP1 PE=1 SV=2	p07694	TP53BP1 seq: 818 - 839 + Phospho (ST)																																					0.0401636	-0.867445	0.211652	n.s.	-0.877693
LAS1L_HUMAN	Ribosomal biogenesis protein LAS1L OS=Homo sapiens GN=LAS1L PE=1 SV=2	p05181	LAS1L pS617																																					0.0404561	-0.883131	0.212489	n.s.	-0.885001
CLIC6_HUMAN	Chloride intracellular channel protein 6 OS=Homo sapiens GN=CLIC6 PE=2 SV=3	p07245	CLIC6 seq: 291 - 321 + 2 Phospho (ST)																																					0.0408663	-1.10911	0.214054	n.s.	-0.990271
SMAP_HUMAN	Small acidic protein OS=Homo sapiens GN=SMAP PE=1 SV=1	p07041	SMAP pS17																																					0.040931	-0.818272	0.214275	n.s.	-0.854787
TP53B_HUMAN	Tumor suppressor p53-binding protein 1 OS=Homo sapiens GN=TP53BP1 PE=1 SV=2	p02702	TP53BP1 pS630																																					0.0411496	-1.10937	0.214477	n.s.	-0.990394
NOP58_HUMAN	Nucleolar protein 58 OS=Homo sapiens GN=NOP58 PE=1 SV=1	p03008	NOP58 pS502 pS514																																					0.0414542	-1.59887	0.215007	n.s.	-1.21842
S11IP_HUMAN	Serine/threonine-protein kinase 11-interacting protein OS=Homo sapiens GN=STK11IP PE=1 SV=3	p00376	STK11IP pS772																																					0.041496	-0.858362	0.21499	n.s.	-0.873462
BC11A_HUMAN	B-cell lymphoma/leukemia 11A OS=Homo sapiens GN=BCL11A PE=1 SV=2	p00873	BCL11A pS86																																					0.0428516	-1.44232	0.218568	n.s.	-1.14549
T2FA_HUMAN	General transcription factor IIF subunit 1 OS=Homo sapiens GN=GTF2F1 PE=1 SV=2	p09104	GTF2F1 pT445 pT446																																					0.0436671	-0.90876	0.22037	n.s.	-0.896939
H12_HUMAN	Histone H1.2 OS=Homo sapiens GN=HIST1H1C PE=1 SV=2	p03609	HIST1H1C pS36																																					0.0440916	-1.78517	0.222042	n.s.	-1.30521
PML_HUMAN	Protein PML OS=Homo sapiens GN=PML PE=1 SV=3	p00923	PML seq: 516 - 555 + 2 Phospho (ST)																																					0.0441089	-0.868068	0.222011	n.s.	-0.877984
PELP1_HUMAN	Proline-, glutamic acid- and leucine-rich protein 1 OS=Homo sapiens GN=PELP1 PE=1 SV=2	p00304	PELP1 seq: 732 - 759 + Phospho (ST)																																					0.0442106	-0.9477	0.222406	n.s.	-0.91508
HDGF_HUMAN	Hepatoma-derived growth factor OS=Homo sapiens GN=HDGF PE=1 SV=1	p02573	HDGF pS132 pS133																																					0.044783	-1.4944	0.224457	n.s.	-1.16975
PGM2L_HUMAN	Glucose 1,6-bisphosphate synthase OS=Homo sapiens GN=PGM2L1 PE=1 SV=3	p00864	PGM2L1 pS175																																					0.0449341	-0.883015	0.224859	n.s.	-0.884947
TCOF_HUMAN	Treacle protein OS=Homo sapiens GN=TCOF1 PE=1 SV=3	p00050	TCOF1 pS906																																					0.0449942	-0.974327	0.225042	n.s.	-0.927484
PGM2L_HUMAN	Glucose 1,6-bisphosphate synthase OS=Homo sapiens GN=PGM2L1 PE=1 SV=3	p00866	PGM2L1 pS175																																					0.0450533	-0.955142	0.225219	n.s.	-0.918546
BCR_HUMAN	Breakpoint cluster region protein OS=Homo sapiens GN=BCR PE=1 SV=2	p03052	BCR pS459																																					0.0451427	-0.81903	0.225312	n.s.	-0.85514
LR16C_HUMAN	Leucine-rich repeat-containing protein 16C OS=Homo sapiens GN=RLTPR PE=1 SV=2	p02785	RLTPR pS991																																					0.0451953	-1.05046	0.225456	n.s.	-0.962948
TFPT_HUMAN	TCF3 fusion partner OS=Homo sapiens GN=TFPT PE=1 SV=1	p07191	TFPT pS180																																					0.0456213	-1.18627	0.226514	n.s.	-1.02622
HEMGN_HUMAN	Hemogen OS=Homo sapiens GN=HEMGN PE=1 SV=1	p03169	HEMGN pS201																																					0.0457899	-4.13829	0.226997	n.s.	-2.40139
SRRM2_HUMAN	Serine/arginine repetitive matrix protein 2 OS=Homo sapiens GN=SRRM2 PE=1 SV=2	p05301	SRRM2 pS2115 pS2118																																					0.0463531	-1.41919	0.228246	n.s.	-1.13472
CTBP2_HUMAN	C-terminal-binding protein 2 OS=Homo sapiens GN=CTBP2 PE=1 SV=1	p10711	CTBP2 seq: 387 - 434 + Phospho (ST)																																					0.0473087	-1.91976	0.231754	n.s.	-1.36791
DREB_HUMAN	Drebrin OS=Homo sapiens GN=DBN1 PE=1 SV=4	p05004	DBN1 seq: 140 - 147 + Phospho (ST)																																					0.0479992	-2.48636	0.232508	n.s.	-1.63185
GAB1_HUMAN	GRB2-associated-binding protein 1 OS=Homo sapiens GN=GAB1 PE=1 SV=2	p08224	GAB1 seq: 385 - 395 + Phospho (ST)																																					0.0483054	-1.06519	0.233636	n.s.	-0.96981
SIN3A_HUMAN	Paired amphipathic helix protein Sin3a OS=Homo sapiens GN=SIN3A PE=1 SV=2	p08394	SIN3A seq: 277 - 313 + Phospho (ST)																																					0.0484643	-1.87277	0.233929	n.s.	-1.34601
HEMGN_HUMAN	Hemogen OS=Homo sapiens GN=HEMGN PE=1 SV=1	p10100	HEMGN pS123																																					0.0485224	-4.47844	0.234091	n.s.	-2.55984
PARP1_HUMAN	Poly [ADP-ribose] polymerase 1 OS=Homo sapiens GN=PARP1 PE=1 SV=4	p03243	PARP1 seq: 356 - 394 + Phospho (ST)																																					0.0486803	-2.19779	0.234378	n.s.	-1.49743
CA174_HUMAN	UPF0688 protein C1orf174 OS=Homo sapiens GN=C1orf174 PE=1 SV=2	p06131	C1orf174 pS189																																					0.0487904	-1.50205	0.234672	n.s.	-1.17332
MACF1_HUMAN	Microtubule-actin cross-linking factor 1, isoforms 1/2/3/5 OS=Homo sapiens GN=MACF1 PE=1 SV=4	p06579	MACF1 seq: 7328 - 7360 + Phospho (ST)																																					0.0492844	-0.917181	0.23657	n.s.	-0.900863
SCAFB_HUMAN	Protein SCAF11 OS=Homo sapiens GN=SCAF11 PE=1 SV=2	p00212	SCAF11 seq: 329 - 366 + Phospho (ST)																																					0.0499018	-1.23944	0.238095	n.s.	-1.05098
NUMA1_HUMAN	Nuclear mitotic apparatus protein 1 OS=Homo sapiens GN=NUMA1 PE=1 SV=2	p09744	NUMA1 pS1757																																					0.0499158	-0.876982	0.237924	n.s.	-0.882136
MYCB2_HUMAN	E3 ubiquitin-protein ligase MYCBP2 OS=Homo sapiens GN=MYCBP2 PE=1 SV=3	p07861	MYCBP2 pS2833																																					3.2238e-05	0.753085	0.00251906	<0.01	-0.122783
RL23A_HUMAN	60S ribosomal protein L23a OS=Homo sapiens GN=RPL23A PE=1 SV=1	p03453	RPL23A seq: 40 - 47 + Phospho (ST)																																					6.81824e-05	-0.749913	0.00389211	<0.01	-0.822942
ZC3HD_HUMAN	Zinc finger CCCH domain-containing protein 13 OS=Homo sapiens GN=ZC3H13 PE=1 SV=1	p08067	ZC3H13 pS877																																					0.000153821	-0.590256	0.00623989	<0.01	-0.748567
HMHA1_HUMAN	Minor histocompatibility protein HA-1 OS=Homo sapiens GN=HMHA1 PE=1 SV=2	p04155	HMHA1 seq: 576 - 606 + Phospho (ST)																																					0.000236945	0.721481	0.00795351	<0.01	-0.137505
MYCPP_HUMAN	C-myc promoter-binding protein OS=Homo sapiens GN=DENND4A PE=1 SV=2	p08902	DENND4A seq: 1508 - 1526 + Phospho (ST)																																					0.000375234	0.693389	0.0106461	<0.05	-0.150592
RBM15_HUMAN	Putative RNA-binding protein 15 OS=Homo sapiens GN=RBM15 PE=1 SV=2	p02929	RBM15 seq: 666 - 681 + 2 Phospho (ST)																																					0.00038023	-0.733533	0.0107559	<0.05	-0.815312
TR150_HUMAN	Thyroid hormone receptor-associated protein 3 OS=Homo sapiens GN=THRAP3 PE=1 SV=2	p02736	THRAP3 pS379																																					0.000456983	-0.721347	0.0120676	<0.05	-0.809635
M3K2_HUMAN	Mitogen-activated protein kinase kinase kinase 2 OS=Homo sapiens GN=MAP3K2 PE=1 SV=2	p01333	MAP3K2 seq: 161 - 179 + Phospho (ST)																																					0.00061553	0.699501	0.0147064	<0.05	-0.147745
PPHLN_HUMAN	Periphilin-1 OS=Homo sapiens GN=PPHLN1 PE=1 SV=2	p01293	PPHLN1 pS133																																					0.000642374	-0.756874	0.0151204	<0.05	-0.826185
ZNRF2_HUMAN	E3 ubiquitin-protein ligase ZNRF2 OS=Homo sapiens GN=ZNRF2 PE=1 SV=1	p07949	ZNRF2 pS82																																					0.000708523	0.774517	0.0162755	<0.05	-0.112799
PHAR2_HUMAN	Phosphatase and actin regulator 2 OS=Homo sapiens GN=PHACTR2 PE=1 SV=2	p06760	PHACTR2 pS522																																					0.000740168	0.720281	0.0167204	<0.05	-0.138065
LAR4B_HUMAN	La-related protein 4B OS=Homo sapiens GN=LARP4B PE=1 SV=3	p03965	LARP4B pS498																																					0.000830911	0.702289	0.0180434	<0.05	-0.146446
CETN2_HUMAN	Centrin-2 OS=Homo sapiens GN=CETN2 PE=1 SV=1	p06793	CETN2 pS20																																					0.000855688	-0.785122	0.0184137	<0.05	-0.839344
SRSF2_HUMAN	Serine/arginine-rich splicing factor 2 OS=Homo sapiens GN=SRSF2 PE=1 SV=4	p09811	SRSF2 pS26																																					0.000934028	-0.714729	0.0195265	<0.05	-0.806552
SRRM2_HUMAN	Serine/arginine repetitive matrix protein 2 OS=Homo sapiens GN=SRRM2 PE=1 SV=2	p08865	SRRM2 seq: 1693 - 1699 + Phospho (ST)																																					0.000966447	-0.709167	0.0198559	<0.05	-0.803961
FIP1_HUMAN	Pre-mRNA 3'-end-processing factor FIP1 OS=Homo sapiens GN=FIP1L1 PE=1 SV=1	p01142	FIP1L1 seq: 490 - 504 + Phospho (ST)																																					0.000974425	-0.69681	0.0199339	<0.05	-0.798204
TBCD5_HUMAN	TBC1 domain family member 5 OS=Homo sapiens GN=TBC1D5 PE=1 SV=1	p01574	TBC1D5 pS554																																					0.00104093	0.700059	0.0206733	<0.05	-0.147485
AHNK_HUMAN	Neuroblast differentiation-associated protein AHNAK OS=Homo sapiens GN=AHNAK PE=1 SV=2	p04793	AHNAK pS210																																					0.00105845	0.754918	0.0209341	<0.05	-0.121929
RRP12_HUMAN	RRP12-like protein OS=Homo sapiens GN=RRP12 PE=1 SV=2	p04562	RRP12 pS66																																					0.00139942	0.683104	0.0255569	<0.05	-0.155383
CPZIP_HUMAN	CapZ-interacting protein OS=Homo sapiens GN=RCSD1 PE=1 SV=1	p08615	RCSD1 seq: 177 - 188 + Phospho (ST)																																					0.00143803	0.717605	0.0258655	<0.05	-0.139311
ROA1_HUMAN	Heterogeneous nuclear ribonucleoprotein A1 OS=Homo sapiens GN=HNRNPA1 PE=1 SV=5	p07505	HNRNPA1 seq: 4 - 14 + Phospho (ST)																																					0.00150654	-0.645589	0.0266949	<0.05	-0.774344
BRE1A_HUMAN	E3 ubiquitin-protein ligase BRE1A OS=Homo sapiens GN=RNF20 PE=1 SV=2	p00494	RNF20 pS138																																					0.00162077	-0.660693	0.0280924	<0.05	-0.78138
IKKB_HUMAN	Inhibitor of nuclear factor kappa-B kinase subunit beta OS=Homo sapiens GN=IKBKB PE=1 SV=1	p02675	IKBKB pS672																																					0.0017643	0.495936	0.0293527	<0.05	-0.242574
P66A_HUMAN	Transcriptional repressor p66-alpha OS=Homo sapiens GN=GATAD2A PE=1 SV=1	p06890	GATAD2A pS100 pS114																																					0.00177791	-0.789694	0.0294763	<0.05	-0.841474
UBP14_HUMAN	Ubiquitin carboxyl-terminal hydrolase 14 OS=Homo sapiens GN=USP14 PE=1 SV=3	p00699	USP14 pS143																																					0.0018295	0.484132	0.029813	<0.05	-0.248073
CPZIP_HUMAN	CapZ-interacting protein OS=Homo sapiens GN=RCSD1 PE=1 SV=1	p07095	RCSD1 seq: 176 - 188 + Phospho (ST)																																					0.00185131	0.654576	0.0300145	<0.05	-0.168673
CSTFT_HUMAN	Cleavage stimulation factor subunit 2 tau variant OS=Homo sapiens GN=CSTF2T PE=1 SV=1	p05919	CSTF2T seq: 554 - 576 + Phospho (ST)																																					0.00185359	-0.739662	0.0300005	<0.05	-0.818167
ABL1_HUMAN	Tyrosine-protein kinase ABL1 OS=Homo sapiens GN=ABL1 PE=1 SV=4	p07407	ABL1 seq: 716 - 727 + Phospho (ST)																																					0.00186211	0.60401	0.0300872	<0.05	-0.192229
CORO7_HUMAN	Coronin-7 OS=Homo sapiens GN=CORO7 PE=1 SV=2	p06515	CORO7 pS21																																					0.00190807	0.794882	0.0305195	<0.05	-0.103312
RPRD2_HUMAN	Regulation of nuclear pre-mRNA domain-containing protein 2 OS=Homo sapiens GN=RPRD2 PE=1 SV=1	p02672	RPRD2 pT723																																					0.00193932	-0.50752	0.0309674	<0.05	-0.710025
KHDR1_HUMAN	KH domain-containing, RNA-binding, signal transduction-associated protein 1 OS=Homo sapiens GN=KHDRBS1 PE=1 SV=1	p07673	KHDRBS1 seq: 18 - 31 + Phospho (ST)																																					0.00204359	0.512693	0.0323076	<0.05	-0.234768
SRRM2_HUMAN	Serine/arginine repetitive matrix protein 2 OS=Homo sapiens GN=SRRM2 PE=1 SV=2	p05953	SRRM2 seq: 852 - 870 + 2 Phospho (ST)																																					0.00207774	-0.663407	0.0326312	<0.05	-0.782644
GMIP_HUMAN	GEM-interacting protein OS=Homo sapiens GN=GMIP PE=1 SV=2	p07927	GMIP pS437																																					0.00213833	0.606091	0.0333629	<0.05	-0.191259
PLEC_HUMAN	Plectin OS=Homo sapiens GN=PLEC PE=1 SV=3	p04060	PLEC pT4030																																					0.00218557	0.715183	0.0339332	<0.05	-0.14044
UBP2L_HUMAN	Ubiquitin-associated protein 2-like OS=Homo sapiens GN=UBAP2L PE=1 SV=2	p07272	UBAP2L seq: 601 - 612 + Phospho (ST)																																					0.00219936	0.609769	0.0340366	<0.05	-0.189546
CHAP1_HUMAN	Chromosome alignment-maintaining phosphoprotein 1 OS=Homo sapiens GN=CHAMP1 PE=1 SV=2	p02425	CHAMP1 pS476																																					0.00226483	-0.759003	0.0346558	<0.05	-0.827176
KKCC2_HUMAN	Calcium/calmodulin-dependent protein kinase kinase 2 OS=Homo sapiens GN=CAMKK2 PE=1 SV=2	p03918	CAMKK2 pS100																																					0.0024553	0.762137	0.0366871	<0.05	-0.118566
MCMBP_HUMAN	Mini-chromosome maintenance complex-binding protein OS=Homo sapiens GN=MCMBP PE=1 SV=2	p10420	MCMBP pS154																																					0.00253912	0.783775	0.0376446	<0.05	-0.108486
CI142_HUMAN	Uncharacterized protein C9orf142 OS=Homo sapiens GN=C9orf142 PE=1 SV=2	p04280	C9orf142 pT145																																					0.00267271	0.786605	0.0391381	<0.05	-0.107168
MYCB2_HUMAN	E3 ubiquitin-protein ligase MYCBP2 OS=Homo sapiens GN=MYCBP2 PE=1 SV=3	p02939	MYCBP2 pT2645																																					0.00273905	0.735167	0.0395627	<0.05	-0.13113
TLN1_HUMAN	Talin-1 OS=Homo sapiens GN=TLN1 PE=1 SV=3	p10288	TLN1 pS2040																																					0.00276825	0.710896	0.0397435	<0.05	-0.142437
NDE1_HUMAN	Nuclear distribution protein nudE homolog 1 OS=Homo sapiens GN=NDE1 PE=1 SV=2	p06925	NDE1 seq: 304 - 315 + Phospho (ST)																																					0.00278139	0.710118	0.0398123	<0.05	-0.142799
GAPD1_HUMAN	GTPase-activating protein and VPS9 domain-containing protein 1 OS=Homo sapiens GN=GAPVD1 PE=1 SV=2	p08757	GAPVD1 seq: 900 - 910 + Phospho (ST)																																					0.00292219	0.687922	0.0409064	<0.05	-0.153139
SFR19_HUMAN	Splicing factor, arginine/serine-rich 19 OS=Homo sapiens GN=SCAF1 PE=1 SV=3	p08272	SCAF1 pS874																																					0.00295502	-0.566468	0.0413052	<0.05	-0.737486
RMXL1_HUMAN	RNA binding motif protein, X-linked-like-1 OS=Homo sapiens GN=RBMXL1 PE=1 SV=1	p01433	RBMXL1 pS208																																					0.00311849	-0.730943	0.0429604	<0.05	-0.814105
TBCD5_HUMAN	TBC1 domain family member 5 OS=Homo sapiens GN=TBC1D5 PE=1 SV=1	p02737	TBC1D5 pS730																																					0.00322462	0.675251	0.0437273	<0.05	-0.159041
AKP13_HUMAN	A-kinase anchor protein 13 OS=Homo sapiens GN=AKAP13 PE=1 SV=2	p02104	AKAP13 pS1929																																					0.00324698	0.722522	0.0439057	<0.05	-0.137021
FIP1_HUMAN	Pre-mRNA 3'-end-processing factor FIP1 OS=Homo sapiens GN=FIP1L1 PE=1 SV=1	p01141	FIP1L1 pS492																																					0.00339476	-0.471629	0.0453253	<0.05	-0.693306
ODPAT_HUMAN	Pyruvate dehydrogenase E1 component subunit alpha, testis-specific form, mitochondrial OS=Homo sapiens GN=PDHA2 PE=1 SV=1	p10663	PDHA2 seq: 287 - 300 + Phospho (ST)																																					0.0035215	-0.774166	0.0463041	<0.05	-0.83424
HDAC1_HUMAN	Histone deacetylase 1 OS=Homo sapiens GN=HDAC1 PE=1 SV=1	p05251	HDAC1 pS393																																					0.00357493	-0.778264	0.046813	<0.05	-0.836149
TOP2B_HUMAN	DNA topoisomerase 2-beta OS=Homo sapiens GN=TOP2B PE=1 SV=3	p07459	TOP2B pS1471																																					0.00366077	-0.727883	0.0473516	<0.05	-0.81268
SAFB2_HUMAN	Scaffold attachment factor B2 OS=Homo sapiens GN=SAFB2 PE=1 SV=1	p07481	SAFB2 seq: 226 - 252 + Phospho (ST)																																					0.00368351	-0.758049	0.0473247	<0.05	-0.826732
KLC1_HUMAN	Kinesin light chain 1 OS=Homo sapiens GN=KLC1 PE=1 SV=2	p08670	KLC1 seq: 521 - 531 + Phospho (ST)																																					0.00368942	0.591406	0.0473367	<0.05	-0.1981
CEP57_HUMAN	Centrosomal protein of 57 kDa OS=Homo sapiens GN=CEP57 PE=1 SV=2	p08458	CEP57 seq: 53 - 67 + Phospho (ST)																																					0.00372131	-0.560438	0.0474902	<0.05	-0.734677
SON_HUMAN	Protein SON OS=Homo sapiens GN=SON PE=1 SV=4	p01766	SON seq: 1544 - 1565 + Phospho (ST)																																					0.00374409	-0.594138	0.0474633	<0.05	-0.750376
ZN768_HUMAN	Zinc finger protein 768 OS=Homo sapiens GN=ZNF768 PE=1 SV=2	p02016	ZNF768 pS83																																					0.00377638	-0.777399	0.0476824	<0.05	-0.835746
SRRM1_HUMAN	Serine/arginine repetitive matrix protein 1 OS=Homo sapiens GN=SRRM1 PE=1 SV=2	p09365	SRRM1 pS616																																					0.0040386	-0.557294	0.0493589	<0.05	-0.733212
KPBB_HUMAN	Phosphorylase b kinase regulatory subunit beta OS=Homo sapiens GN=PHKB PE=1 SV=3	p06992	PHKB seq: 698 - 720 + Phospho (ST)																																					0.00450646	0.622245	0.0535662	n.s.	-0.183734
LARP1_HUMAN	La-related protein 1 OS=Homo sapiens GN=LARP1 PE=1 SV=2	p01893	LARP1 pS90																																					0.00450947	-0.685001	0.0535352	n.s.	-0.792703
PDPK2_HUMAN	Putative 3-phosphoinositide-dependent protein kinase 2 OS=Homo sapiens GN=PDPK2 PE=5 SV=1	p00533	PDPK2 pS214																																					0.00454063	0.738503	0.0538381	n.s.	-0.129576
SMAL1_HUMAN	SWI/SNF-related matrix-associated actin-dependent regulator of chromatin subfamily A-like protein 1 OS=Homo sapiens GN=SMARCAL1 PE=1 SV=1	p03985	SMARCAL1 pS112																																					0.00462864	-0.730082	0.0545425	n.s.	-0.813704
KPBB_HUMAN	Phosphorylase b kinase regulatory subunit beta OS=Homo sapiens GN=PHKB PE=1 SV=3	p06312	PHKB seq: 699 - 720 + Phospho (ST)																																					0.00468195	0.752448	0.0551025	n.s.	-0.12308
MTA70_HUMAN	N6-adenosine-methyltransferase 70 kDa subunit OS=Homo sapiens GN=METTL3 PE=1 SV=2	p05601	METTL3 pS43																																					0.00478245	0.633664	0.0560087	n.s.	-0.178414
NHRF1_HUMAN	Na(+)/H(+) exchange regulatory cofactor NHE-RF1 OS=Homo sapiens GN=SLC9A3R1 PE=1 SV=4	p01485	SLC9A3R1 pS280																																					0.00479529	0.738143	0.0560902	n.s.	-0.129744
GPTC8_HUMAN	G patch domain-containing protein 8 OS=Homo sapiens GN=GPATCH8 PE=1 SV=2	p02626	GPATCH8 pS740																																					0.00492579	-0.591841	0.0570566	n.s.	-0.749306
ACLY_HUMAN	ATP-citrate synthase OS=Homo sapiens GN=ACLY PE=1 SV=3	p09348	ACLY pS455																																					0.00497265	0.638247	0.0573902	n.s.	-0.176279
HMHA1_HUMAN	Minor histocompatibility protein HA-1 OS=Homo sapiens GN=HMHA1 PE=1 SV=2	p00310	HMHA1 pS23																																					0.00501017	0.696523	0.0576836	n.s.	-0.149132
GPSM3_HUMAN	G-protein-signaling modulator 3 OS=Homo sapiens GN=GPSM3 PE=1 SV=1	p07326	GPSM3 pS35 pS39																																					0.00504206	0.687494	0.0579108	n.s.	-0.153338
PPHLN_HUMAN	Periphilin-1 OS=Homo sapiens GN=PPHLN1 PE=1 SV=2	p01292	PPHLN1 pS133																																					0.00511364	-0.661513	0.0585214	n.s.	-0.781762
KHDR1_HUMAN	KH domain-containing, RNA-binding, signal transduction-associated protein 1 OS=Homo sapiens GN=KHDRBS1 PE=1 SV=1	p07671	KHDRBS1 seq: 18 - 31 + Oxidation (M); Phospho (ST)																																					0.0051498	0.582322	0.0587941	n.s.	-0.202332
SMCA4_HUMAN	Transcription activator BRG1 OS=Homo sapiens GN=SMARCA4 PE=1 SV=2	p02721	SMARCA4 pS1452																																					0.00559846	-0.748043	0.0625675	n.s.	-0.822071
LS14A_HUMAN	Protein LSM14 homolog A OS=Homo sapiens GN=LSM14A PE=1 SV=3	p08893	LSM14A seq: 182 - 191 + Phospho (ST)																																					0.00573809	-0.549266	0.063385	n.s.	-0.729472
CPZIP_HUMAN	CapZ-interacting protein OS=Homo sapiens GN=RCSD1 PE=1 SV=1	p07096	RCSD1 pS179																																					0.00579428	0.519207	0.063637	n.s.	-0.231733
TXLNG_HUMAN	Gamma-taxilin OS=Homo sapiens GN=TXLNG PE=1 SV=2	p05549	TXLNG pS105																																					0.00583236	0.523352	0.0636883	n.s.	-0.229802
MTMR3_HUMAN	Myotubularin-related protein 3 OS=Homo sapiens GN=MTMR3 PE=1 SV=3	p07932	MTMR3 pS647																																					0.00589889	0.705756	0.0639752	n.s.	-0.144831
PDIP3_HUMAN	Polymerase delta-interacting protein 3 OS=Homo sapiens GN=POLDIP3 PE=1 SV=2	p07233	POLDIP3 seq: 380 - 400 + Phospho (ST)																																					0.00605935	0.769796	0.0648302	n.s.	-0.114998
XRN2_HUMAN	5'-3' exoribonuclease 2 OS=Homo sapiens GN=XRN2 PE=1 SV=1	p05697	XRN2 pS448																																					0.00618664	0.442081	0.0656762	n.s.	-0.267662
M3K3_HUMAN	Mitogen-activated protein kinase kinase kinase 3 OS=Homo sapiens GN=MAP3K3 PE=1 SV=2	p08887	MAP3K3 seq: 175 - 185 + Phospho (ST)																																					0.00620828	0.561436	0.0658327	n.s.	-0.212061
DSN1_HUMAN	Kinetochore-associated protein DSN1 homolog OS=Homo sapiens GN=DSN1 PE=1 SV=2	p07817	DSN1 pS125																																					0.00621022	0.406915	0.0657435	n.s.	-0.284044
SYNRG_HUMAN	Synergin gamma OS=Homo sapiens GN=SYNRG PE=1 SV=2	p08045	SYNRG pS1075																																					0.00621022	0.406915	0.0657435	n.s.	-0.284044
PBX2_HUMAN	Pre-B-cell leukemia transcription factor 2 OS=Homo sapiens GN=PBX2 PE=1 SV=2	p02377	PBX2 pS151																																					0.00631794	-0.678951	0.0666249	n.s.	-0.789885
KS6A3_HUMAN	Ribosomal protein S6 kinase alpha-3 OS=Homo sapiens GN=RPS6KA3 PE=1 SV=1	p09673	RPS6KA3 seq: 365 - 383 + Phospho (ST)																																					0.00657363	0.776068	0.0684879	n.s.	-0.112076
ZN609_HUMAN	Zinc finger protein 609 OS=Homo sapiens GN=ZNF609 PE=1 SV=2	p05084	ZNF609 seq: 571 - 582 + Phospho (ST)																																					0.00667004	-0.778277	0.0691898	n.s.	-0.836155
SMAP2_HUMAN	Stromal membrane-associated protein 2 OS=Homo sapiens GN=SMAP2 PE=1 SV=1	p04264	SMAP2 seq: 227 - 254 + Phospho (ST)																																					0.00676513	0.689236	0.0695706	n.s.	-0.152527
SCAFB_HUMAN	Protein SCAF11 OS=Homo sapiens GN=SCAF11 PE=1 SV=2	p02067	SCAF11 pS796																																					0.0069134	-0.559388	0.0705625	n.s.	-0.734188
SRRM1_HUMAN	Serine/arginine repetitive matrix protein 1 OS=Homo sapiens GN=SRRM1 PE=1 SV=2	p01685	SRRM1 pT220																																					0.00697445	-0.542256	0.0708822	n.s.	-0.726207
SC31A_HUMAN	Protein transport protein Sec31A OS=Homo sapiens GN=SEC31A PE=1 SV=3	p00613	SEC31A pS799																																					0.00704146	0.367552	0.0714108	n.s.	-0.30238
GRDN_HUMAN	Girdin OS=Homo sapiens GN=CCDC88A PE=1 SV=2	p06118	CCDC88A seq: 1552 - 1579 + Phospho (ST)																																					0.00704807	0.709197	0.0713262	n.s.	-0.143228
FIP1_HUMAN	Pre-mRNA 3'-end-processing factor FIP1 OS=Homo sapiens GN=FIP1L1 PE=1 SV=1	p01827	FIP1L1 pS492																																					0.00713012	-0.633929	0.0717755	n.s.	-0.768912
AHNK_HUMAN	Neuroblast differentiation-associated protein AHNAK OS=Homo sapiens GN=AHNAK PE=1 SV=2	p02488	AHNAK pS5731																																					0.00717599	0.790971	0.0721611	n.s.	-0.105134
SRRM2_HUMAN	Serine/arginine repetitive matrix protein 2 OS=Homo sapiens GN=SRRM2 PE=1 SV=2	p08732	SRRM2 pS2044 pS2046																																					0.00734094	-0.599159	0.0734325	n.s.	-0.752715
TIF1B_HUMAN	Transcription intermediary factor 1-beta OS=Homo sapiens GN=TRIM28 PE=1 SV=5	p04332	TRIM28 seq: 592 - 629 + Phospho (ST)																																					0.00736739	-0.757611	0.0733891	n.s.	-0.826528
ROA1_HUMAN	Heterogeneous nuclear ribonucleoprotein A1 OS=Homo sapiens GN=HNRNPA1 PE=1 SV=5	p05627	HNRNPA1 pS365																																					0.00737382	0.663112	0.0733	n.s.	-0.164696
SRRM2_HUMAN	Serine/arginine repetitive matrix protein 2 OS=Homo sapiens GN=SRRM2 PE=1 SV=2	p07399	SRRM2 pS876																																					0.0075026	-0.528656	0.0741933	n.s.	-0.719871
NDRG1_HUMAN	Protein NDRG1 OS=Homo sapiens GN=NDRG1 PE=1 SV=1	p09351	NDRG1 pS330																																					0.0075623	0.719939	0.0746288	n.s.	-0.138224
T2FA_HUMAN	General transcription factor IIF subunit 1 OS=Homo sapiens GN=GTF2F1 PE=1 SV=2	p04403	GTF2F1 seq: 425 - 435 + Phospho (ST)																																					0.00770703	-0.694734	0.0758216	n.s.	-0.797238
TR150_HUMAN	Thyroid hormone receptor-associated protein 3 OS=Homo sapiens GN=THRAP3 PE=1 SV=2	p05850	THRAP3 pS119																																					0.00774089	-0.558685	0.0759978	n.s.	-0.73386
ASPC1_HUMAN	Tether containing UBX domain for GLUT4 OS=Homo sapiens GN=ASPSCR1 PE=1 SV=1	p00039	ASPSCR1 pS500																																					0.00777017	0.672195	0.0759724	n.s.	-0.160465
MAP4_HUMAN	Microtubule-associated protein 4 OS=Homo sapiens GN=MAP4 PE=1 SV=3	p04339	MAP4 pS928																																					0.00778063	0.764959	0.0759967	n.s.	-0.117252
TBCD5_HUMAN	TBC1 domain family member 5 OS=Homo sapiens GN=TBC1D5 PE=1 SV=1	p01573	TBC1D5 pS554																																					0.00794747	0.522627	0.0773094	n.s.	-0.23014
HDGR2_HUMAN	Hepatoma-derived growth factor-related protein 2 OS=Homo sapiens GN=HDGFRP2 PE=1 SV=1	p04100	HDGFRP2 pS454																																					0.00795673	0.705411	0.0772419	n.s.	-0.144991
OTUB1_HUMAN	Ubiquitin thioesterase OTUB1 OS=Homo sapiens GN=OTUB1 PE=1 SV=2	p05886	OTUB1 seq: 11 - 36 + Phospho (ST)																																					0.00797942	0.78324	0.0773047	n.s.	-0.108736
MYCB2_HUMAN	E3 ubiquitin-protein ligase MYCBP2 OS=Homo sapiens GN=MYCBP2 PE=1 SV=3	p06381	MYCBP2 seq: 1584 - 1596 + Gln->pyro-Glu (N-term Q); Phospho (ST)																																					0.00821205	0.685637	0.0786789	n.s.	-0.154203
FGD3_HUMAN	FYVE, RhoGEF and PH domain-containing protein 3 OS=Homo sapiens GN=FGD3 PE=1 SV=1	p00323	FGD3 pS56																																					0.00840501	0.641714	0.079568	n.s.	-0.174664
PNISR_HUMAN	Arginine/serine-rich protein PNISR OS=Homo sapiens GN=PNISR PE=1 SV=2	p06246	PNISR pS211																																					0.00845082	-0.727975	0.0797641	n.s.	-0.812722
SRRM1_HUMAN	Serine/arginine repetitive matrix protein 1 OS=Homo sapiens GN=SRRM1 PE=1 SV=2	p09361	SRRM1 pS616																																					0.00849533	-0.469237	0.0798678	n.s.	-0.692191
ACSA_HUMAN	Acetyl-coenzyme A synthetase, cytoplasmic OS=Homo sapiens GN=ACSS2 PE=1 SV=1	p09269	ACSS2 pS30																																					0.00857464	0.727635	0.0802967	n.s.	-0.134639
CDK13_HUMAN	Cyclin-dependent kinase 13 OS=Homo sapiens GN=CDK13 PE=1 SV=2	p03109	CDK13 pS437 pS439																																					0.00857763	-0.794873	0.0802459	n.s.	-0.843887
RBM7_HUMAN	RNA-binding protein 7 OS=Homo sapiens GN=RBM7 PE=1 SV=1	p05275	RBM7 pS204																																					0.00869419	0.663304	0.0810976	n.s.	-0.164607
SET1A_HUMAN	Histone-lysine N-methyltransferase SETD1A OS=Homo sapiens GN=SETD1A PE=1 SV=3	p07675	SETD1A seq: 468 - 491 + Phospho (ST)																																					0.00871329	-0.665989	0.0811963	n.s.	-0.783847
KPB2_HUMAN	Phosphorylase b kinase regulatory subunit alpha, liver isoform OS=Homo sapiens GN=PHKA2 PE=1 SV=1	p06520	PHKA2 pS1015																																					0.00892579	0.591004	0.0826112	n.s.	-0.198287
LS14A_HUMAN	Protein LSM14 homolog A OS=Homo sapiens GN=LSM14A PE=1 SV=3	p08560	LSM14A pS216																																					0.00893609	-0.706081	0.0826263	n.s.	-0.802523
3BP1_HUMAN	SH3 domain-binding protein 1 OS=Homo sapiens GN=SH3BP1 PE=1 SV=3	p01779	SH3BP1 pS262																																					0.00916069	0.699199	0.0841319	n.s.	-0.147885
CC88B_HUMAN	Coiled-coil domain-containing protein 88B OS=Homo sapiens GN=CCDC88B PE=1 SV=1	p07126	CCDC88B seq: 595 - 613 + Phospho (ST)																																					0.00946921	0.665532	0.0859714	n.s.	-0.163569
RU17_HUMAN	U1 small nuclear ribonucleoprotein 70 kDa OS=Homo sapiens GN=SNRNP70 PE=1 SV=2	p10606	SNRNP70 pS226																																					0.00957762	-0.512705	0.0865435	n.s.	-0.712441
SIK3_HUMAN	Serine/threonine-protein kinase SIK3 OS=Homo sapiens GN=SIK3 PE=1 SV=3	p06094	SIK3 pS808																																					0.00971591	0.498809	0.0874615	n.s.	-0.241236
AAK1_HUMAN	AP2-associated protein kinase 1 OS=Homo sapiens GN=AAK1 PE=1 SV=3	p10362	AAK1 pT606																																					0.0097782	0.712483	0.0879392	n.s.	-0.141697
LRRF2_HUMAN	Leucine-rich repeat flightless-interacting protein 2 OS=Homo sapiens GN=LRRFIP2 PE=1 SV=1	p06590	LRRFIP2 seq: 326 - 345 + Phospho (ST)																																					0.00978542	-0.630885	0.0879212	n.s.	-0.767494
NU107_HUMAN	Nuclear pore complex protein Nup107 OS=Homo sapiens GN=NUP107 PE=1 SV=1	p06152	NUP107 pS86																																					0.00981084	0.622962	0.0879837	n.s.	-0.1834
HDGF_HUMAN	Hepatoma-derived growth factor OS=Homo sapiens GN=HDGF PE=1 SV=1	p00257	HDGF pS165																																					0.00988975	-0.479164	0.0882762	n.s.	-0.696816
HDAC2_HUMAN	Histone deacetylase 2 OS=Homo sapiens GN=HDAC2 PE=1 SV=2	p05255	HDAC2 pS394																																					0.00989604	-0.79089	0.0882497	n.s.	-0.842031
HDGF_HUMAN	Hepatoma-derived growth factor OS=Homo sapiens GN=HDGF PE=1 SV=1	p00258	HDGF pS165																																					0.00995034	-0.582385	0.0884856	n.s.	-0.744901
LARP1_HUMAN	La-related protein 1 OS=Homo sapiens GN=LARP1 PE=1 SV=2	p01892	LARP1 pS75																																					0.0101493	-0.557456	0.0897528	n.s.	-0.733288
UBXN1_HUMAN	UBX domain-containing protein 1 OS=Homo sapiens GN=UBXN1 PE=1 SV=2	p10630	UBXN1 seq: 179 - 209 + Phospho (ST)																																					0.0102811	0.642053	0.0904981	n.s.	-0.174507
LRMP_HUMAN	Lymphoid-restricted membrane protein OS=Homo sapiens GN=LRMP PE=1 SV=3	p07346	LRMP pS363																																					0.0103855	0.752036	0.091249	n.s.	-0.123272
CI078_HUMAN	Uncharacterized protein C9orf78 OS=Homo sapiens GN=C9orf78 PE=1 SV=1	p10112	C9orf78 pS261																																					0.0105752	-0.649648	0.0925739	n.s.	-0.776234
KDM3B_HUMAN	Lysine-specific demethylase 3B OS=Homo sapiens GN=KDM3B PE=1 SV=2	p06535	KDM3B pS798																																					0.0105756	0.734031	0.0924929	n.s.	-0.131659
TBCD1_HUMAN	TBC1 domain family member 1 OS=Homo sapiens GN=TBC1D1 PE=1 SV=2	p07586	TBC1D1 pS237																																					0.0107736	0.643862	0.0939655	n.s.	-0.173664
FOXP1_HUMAN	Forkhead box protein P1 OS=Homo sapiens GN=FOXP1 PE=1 SV=1	p06077	FOXP1 pS83																																					0.0108384	-0.774133	0.094445	n.s.	-0.834225
HUWE1_HUMAN	E3 ubiquitin-protein ligase HUWE1 OS=Homo sapiens GN=HUWE1 PE=1 SV=3	p02915	HUWE1 seq: 2522 - 2538 + Phospho (ST)																																					0.0108488	0.756049	0.0944487	n.s.	-0.121402
RTN4_HUMAN	Reticulon-4 OS=Homo sapiens GN=RTN4 PE=1 SV=2	p06609	RTN4 seq: 179 - 201 + Phospho (ST)																																					0.0111371	0.786613	0.0958215	n.s.	-0.107164
RSF1_HUMAN	Remodeling and spacing factor 1 OS=Homo sapiens GN=RSF1 PE=1 SV=2	p09085	RSF1 seq: 613 - 640 + 2 Phospho (ST)																																					0.0112	-0.696407	0.0961025	n.s.	-0.798017
PBX2_HUMAN	Pre-B-cell leukemia transcription factor 2 OS=Homo sapiens GN=PBX2 PE=1 SV=2	p02376	PBX2 pS151																																					0.0112264	-0.629931	0.0961553	n.s.	-0.767049
CIR1_HUMAN	Corepressor interacting with RBPJ 1 OS=Homo sapiens GN=CIR1 PE=1 SV=1	p05544	CIR1 pS202																																					0.0112556	-0.65399	0.0963192	n.s.	-0.778257
ZFP91_HUMAN	E3 ubiquitin-protein ligase ZFP91 OS=Homo sapiens GN=ZFP91 PE=1 SV=1	p07142	ZFP91 seq: 81 - 100 + Phospho (ST)																																					0.0114573	-0.773402	0.0975201	n.s.	-0.833884
CP054_HUMAN	Transmembrane protein C16orf54 OS=Homo sapiens GN=C16orf54 PE=1 SV=1	p06235	C16orf54 pS194																																					0.0114592	0.522511	0.0974492	n.s.	-0.230194
RBM5_HUMAN	RNA-binding protein 5 OS=Homo sapiens GN=RBM5 PE=1 SV=2	p02556	RBM5 pS624																																					0.0116163	-0.564189	0.0982597	n.s.	-0.736424
MY18A_HUMAN	Unconventional myosin-XVIIIa OS=Homo sapiens GN=MYO18A PE=1 SV=3	p08980	MYO18A pS2007																																					0.0116451	-0.668594	0.0984153	n.s.	-0.78506
SYNJ1_HUMAN	Synaptojanin-1 OS=Homo sapiens GN=SYNJ1 PE=1 SV=2	p09808	SYNJ1 pS1049 pS1053																																					0.0116895	0.604664	0.0986162	n.s.	-0.191924
MYCB2_HUMAN	E3 ubiquitin-protein ligase MYCBP2 OS=Homo sapiens GN=MYCBP2 PE=1 SV=3	p07862	MYCBP2 seq: 2831 - 2844 + Phospho (ST)																																					0.0117924	0.733711	0.0992207	n.s.	-0.131808
ROA1_HUMAN	Heterogeneous nuclear ribonucleoprotein A1 OS=Homo sapiens GN=HNRNPA1 PE=1 SV=5	p07504	HNRNPA1 pS6																																					0.011854	-0.485499	0.0994752	n.s.	-0.699767
TR150_HUMAN	Thyroid hormone receptor-associated protein 3 OS=Homo sapiens GN=THRAP3 PE=1 SV=2	p06645	THRAP3 pS682																																					0.0121549	-0.587702	0.101022	n.s.	-0.747377
DHE4_HUMAN	Glutamate dehydrogenase 2, mitochondrial OS=Homo sapiens GN=GLUD2 PE=1 SV=2	p05520	GLUD2 pS450																																					0.0121835	0.764835	0.101084	n.s.	-0.11731
BRE1A_HUMAN	E3 ubiquitin-protein ligase BRE1A OS=Homo sapiens GN=RNF20 PE=1 SV=2	p03600	RNF20 seq: 125 - 142 + Phospho (ST)																																					0.0122551	-0.501162	0.101325	n.s.	-0.707063
HNRPF_HUMAN	Heterogeneous nuclear ribonucleoprotein F OS=Homo sapiens GN=HNRNPF PE=1 SV=3	p10669	HNRNPF seq: 180 - 192 + Phospho (ST)																																					0.0125425	0.716596	0.103254	n.s.	-0.139781
HNRPU_HUMAN	Heterogeneous nuclear ribonucleoprotein U OS=Homo sapiens GN=HNRNPU PE=1 SV=6	p04807	HNRNPU pS59																																					0.0125459	0.664404	0.103192	n.s.	-0.164095
TR150_HUMAN	Thyroid hormone receptor-associated protein 3 OS=Homo sapiens GN=THRAP3 PE=1 SV=2	p08816	THRAP3 seq: 559 - 565 + Phospho (ST)																																					0.0127126	0.710934	0.104114	n.s.	-0.142419
RBM6_HUMAN	RNA-binding protein 6 OS=Homo sapiens GN=RBM6 PE=1 SV=5	p01594	RBM6 pT344																																					0.0128273	-0.529246	0.104784	n.s.	-0.720146
CHAP1_HUMAN	Chromosome alignment-maintaining phosphoprotein 1 OS=Homo sapiens GN=CHAMP1 PE=1 SV=2	p04045	CHAMP1 seq: 280 - 301 + Phospho (ST)																																					0.012951	-0.622575	0.105523	n.s.	-0.763623
RB15B_HUMAN	Putative RNA-binding protein 15B OS=Homo sapiens GN=RBM15B PE=1 SV=3	p08076	RBM15B seq: 265 - 278 + Phospho (ST)																																					0.0130585	-0.518999	0.106308	n.s.	-0.715373
HDGF_HUMAN	Hepatoma-derived growth factor OS=Homo sapiens GN=HDGF PE=1 SV=1	p06397	HDGF pS165																																					0.013179	-0.445694	0.107198	n.s.	-0.681224
DNLI3_HUMAN	DNA ligase 3 OS=Homo sapiens GN=LIG3 PE=1 SV=2	p02166	LIG3 seq: 226 - 246 + Phospho (ST)																																					0.0134979	0.475951	0.109511	n.s.	-0.251884
BRD3_HUMAN	Bromodomain-containing protein 3 OS=Homo sapiens GN=BRD3 PE=1 SV=1	p07510	BRD3 seq: 261 - 271 + Phospho (ST)																																					0.0135956	-0.673107	0.11021	n.s.	-0.787163
COIL_HUMAN	Coilin OS=Homo sapiens GN=COIL PE=1 SV=1	p04595	COIL pS566																																					0.0136712	-0.651659	0.110447	n.s.	-0.777171
MY18A_HUMAN	Unconventional myosin-XVIIIa OS=Homo sapiens GN=MYO18A PE=1 SV=3	p10738	MYO18A pS2043																																					0.0136756	-0.73941	0.110295	n.s.	-0.81805
PCM1_HUMAN	Pericentriolar material 1 protein OS=Homo sapiens GN=PCM1 PE=1 SV=4	p10460	PCM1 pS65																																					0.0137803	-0.625504	0.110953	n.s.	-0.764987
SSH2_HUMAN	Protein phosphatase Slingshot homolog 2 OS=Homo sapiens GN=SSH2 PE=1 SV=1	p03966	SSH2 pS899																																					0.013858	0.669623	0.111296	n.s.	-0.161663
T2FA_HUMAN	General transcription factor IIF subunit 1 OS=Homo sapiens GN=GTF2F1 PE=1 SV=2	p02594	GTF2F1 pS385 pT389																																					0.01389	-0.606589	0.111365	n.s.	-0.756176
MCAF1_HUMAN	Activating transcription factor 7-interacting protein 1 OS=Homo sapiens GN=ATF7IP PE=1 SV=3	p05489	ATF7IP pS113																																					0.0139496	-0.687853	0.111656	n.s.	-0.794032
REEP4_HUMAN	Receptor expression-enhancing protein 4 OS=Homo sapiens GN=REEP4 PE=1 SV=1	p07582	REEP4 pS152																																					0.0142775	0.732969	0.113517	n.s.	-0.132154
3BP1_HUMAN	SH3 domain-binding protein 1 OS=Homo sapiens GN=SH3BP1 PE=1 SV=3	p01780	SH3BP1 pS262																																					0.0143142	0.585915	0.113431	n.s.	-0.200658
3BP5L_HUMAN	SH3 domain-binding protein 5-like OS=Homo sapiens GN=SH3BP5L PE=1 SV=1	p09903	SH3BP5L pS343 pS350																																					0.0147945	0.720864	0.116366	n.s.	-0.137793
TR150_HUMAN	Thyroid hormone receptor-associated protein 3 OS=Homo sapiens GN=THRAP3 PE=1 SV=2	p05156	THRAP3 pS575																																					0.0148994	0.67156	0.116806	n.s.	-0.160761
IRF3_HUMAN	Interferon regulatory factor 3 OS=Homo sapiens GN=IRF3 PE=1 SV=1	p08459	IRF3 seq: 173 - 194 + Phospho (ST)																																					0.0153775	0.588644	0.119571	n.s.	-0.199386
PHRF1_HUMAN	PHD and RING finger domain-containing protein 1 OS=Homo sapiens GN=PHRF1 PE=1 SV=3	p01503	PHRF1 pS1202																																					0.0154632	-0.571958	0.120041	n.s.	-0.740043
TBC15_HUMAN	TBC1 domain family member 15 OS=Homo sapiens GN=TBC1D15 PE=1 SV=2	p03671	TBC1D15 pS70																																					0.0155008	0.703736	0.120235	n.s.	-0.145772
TR150_HUMAN	Thyroid hormone receptor-associated protein 3 OS=Homo sapiens GN=THRAP3 PE=1 SV=2	p06644	THRAP3 seq: 678 - 687 + Phospho (ST)																																					0.0156871	-0.5632	0.121286	n.s.	-0.735963
CRTC3_HUMAN	CREB-regulated transcription coactivator 3 OS=Homo sapiens GN=CRTC3 PE=1 SV=2	p08179	CRTC3 pS329																																					0.0157683	0.795066	0.121618	n.s.	-0.103227
RPTOR_HUMAN	Regulatory-associated protein of mTOR OS=Homo sapiens GN=RPTOR PE=1 SV=1	p02878	RPTOR pS877																																					0.0159138	-0.429828	0.122344	n.s.	-0.673833
FUBP2_HUMAN	Far upstream element-binding protein 2 OS=Homo sapiens GN=KHSRP PE=1 SV=4	p10350	KHSRP pS181																																					0.0159286	-0.343253	0.122359	n.s.	-0.633503
CRTC1_HUMAN	CREB-regulated transcription coactivator 1 OS=Homo sapiens GN=CRTC1 PE=1 SV=2	p09626	CRTC1 seq: 149 - 178 + Phospho (ST)																																					0.0162197	0.522297	0.1235	n.s.	-0.230294
MPP8_HUMAN	M-phase phosphoprotein 8 OS=Homo sapiens GN=MPHOSPH8 PE=1 SV=2	p02906	MPHOSPH8 seq: 82 - 100 + Phospho (ST)																																					0.0165482	-0.540801	0.124707	n.s.	-0.725529
RBM15_HUMAN	Putative RNA-binding protein 15 OS=Homo sapiens GN=RBM15 PE=1 SV=2	p04570	RBM15 seq: 123 - 132 + Phospho (ST)																																					0.0168105	-0.572369	0.126086	n.s.	-0.740235
RBM14_HUMAN	RNA-binding protein 14 OS=Homo sapiens GN=RBM14 PE=1 SV=2	p06180	RBM14 pT206																																					0.0170891	0.616783	0.127274	n.s.	-0.186278
AKA11_HUMAN	A-kinase anchor protein 11 OS=Homo sapiens GN=AKAP11 PE=1 SV=1	p05962	AKAP11 pS1611																																					0.0171237	0.75802	0.127333	n.s.	-0.120484
FNBP4_HUMAN	Formin-binding protein 4 OS=Homo sapiens GN=FNBP4 PE=1 SV=3	p06875	FNBP4 pS18																																					0.0172275	-0.737387	0.127806	n.s.	-0.817107
HD_HUMAN	Huntingtin OS=Homo sapiens GN=HTT PE=1 SV=2	p04706	HTT pS1874																																					0.0172624	0.661942	0.127766	n.s.	-0.165241
F122B_HUMAN	Protein FAM122B OS=Homo sapiens GN=FAM122B PE=1 SV=2	p06642	FAM122B seq: 108 - 122 + 2 Phospho (ST)																																					0.0172766	-0.661369	0.127673	n.s.	-0.781695
RHG01_HUMAN	Rho GTPase-activating protein 1 OS=Homo sapiens GN=ARHGAP1 PE=1 SV=1	p08965	ARHGAP1 pS51																																					0.0173711	0.638293	0.128272	n.s.	-0.176258
ADDB_HUMAN	Beta-adducin OS=Homo sapiens GN=ADD2 PE=1 SV=3	p09697	ADD2 pS713																																					0.0175676	0.540776	0.129322	n.s.	-0.221685
ZN318_HUMAN	Zinc finger protein 318 OS=Homo sapiens GN=ZNF318 PE=1 SV=2	p07140	ZNF318 pS40																																					0.0177666	0.570275	0.130184	n.s.	-0.207944
PRC2A_HUMAN	Protein PRRC2A OS=Homo sapiens GN=PRRC2A PE=1 SV=3	p03760	PRRC2A pS383																																					0.0178681	-0.788085	0.130726	n.s.	-0.840724
SRRM1_HUMAN	Serine/arginine repetitive matrix protein 1 OS=Homo sapiens GN=SRRM1 PE=1 SV=2	p07282	SRRM1 seq: 603 - 612 + 2 Phospho (ST)																																					0.0179004	-0.57148	0.130762	n.s.	-0.73982
SMAP_HUMAN	Small acidic protein OS=Homo sapiens GN=SMAP PE=1 SV=1	p03386	SMAP pS93																																					0.0179361	0.737354	0.130723	n.s.	-0.130111
DOK3_HUMAN	Docking protein 3 OS=Homo sapiens GN=DOK3 PE=1 SV=2	p00839	DOK3 pS330																																					0.0179783	0.631866	0.130432	n.s.	-0.179252
PANK2_HUMAN	Pantothenate kinase 2, mitochondrial OS=Homo sapiens GN=PANK2 PE=1 SV=3	p06446	PANK2 seq: 166 - 183 + Phospho (ST)																																					0.0179962	0.636821	0.130462	n.s.	-0.176944
UBP20_HUMAN	Ubiquitin carboxyl-terminal hydrolase 20 OS=Homo sapiens GN=USP20 PE=1 SV=2	p00890	USP20 seq: 121 - 142 + Phospho (ST)																																					0.0184246	0.729117	0.13276	n.s.	-0.133949
PERQ1_HUMAN	PERQ amino acid-rich with GYF domain-containing protein 1 OS=Homo sapiens GN=GIGYF1 PE=1 SV=2	p08901	GIGYF1 seq: 862 - 879 + Phospho (ST)																																					0.0185671	0.42803	0.133585	n.s.	-0.274207
ASPP2_HUMAN	Apoptosis-stimulating of p53 protein 2 OS=Homo sapiens GN=TP53BP2 PE=1 SV=2	p03418	TP53BP2 pS698																																					0.0186178	0.722524	0.133849	n.s.	-0.13702
RICTR_HUMAN	Rapamycin-insensitive companion of mTOR OS=Homo sapiens GN=RICTOR PE=1 SV=1	p05386	RICTOR pS21																																					0.0188479	0.51878	0.134994	n.s.	-0.231932
HDGR2_HUMAN	Hepatoma-derived growth factor-related protein 2 OS=Homo sapiens GN=HDGFRP2 PE=1 SV=1	p04101	HDGFRP2 pS454																																					0.0190069	0.538259	0.135421	n.s.	-0.222858
PDPK2_HUMAN	Putative 3-phosphoinositide-dependent protein kinase 2 OS=Homo sapiens GN=PDPK2 PE=5 SV=1	p00534	PDPK2 pS214																																					0.0193965	0.624673	0.137682	n.s.	-0.182603
SIN3A_HUMAN	Paired amphipathic helix protein Sin3a OS=Homo sapiens GN=SIN3A PE=1 SV=2	p10397	SIN3A seq: 250 - 276 + Phospho (ST)																																					0.019655	0.616013	0.138896	n.s.	-0.186637
SRSF1_HUMAN	Serine/arginine-rich splicing factor 1 OS=Homo sapiens GN=SRSF1 PE=1 SV=2	p10227	SRSF1 pS199 pS201																																					0.0196599	-0.668973	0.138828	n.s.	-0.785237
UIF_HUMAN	UAP56-interacting factor OS=Homo sapiens GN=FYTTD1 PE=1 SV=3	p05089	FYTTD1 seq: 8 - 20 + Phospho (ST)																																					0.0196964	-0.595587	0.138983	n.s.	-0.751051
TIF1B_HUMAN	Transcription intermediary factor 1-beta OS=Homo sapiens GN=TRIM28 PE=1 SV=5	p09056	TRIM28 seq: 33 - 69 + Phospho (ST)																																					0.0198102	-0.76072	0.13927	n.s.	-0.827977
MGDP1_HUMAN	Magnesium-dependent phosphatase 1 OS=Homo sapiens GN=MDP1 PE=1 SV=1	p00647	MDP1 seq: 160 - 176 + Phospho (ST)																																					0.0198808	0.610831	0.139664	n.s.	-0.189051
NIPA_HUMAN	Nuclear-interacting partner of ALK OS=Homo sapiens GN=ZC3HC1 PE=1 SV=1	p04775	ZC3HC1 pS321																																					0.0199645	0.504901	0.140148	n.s.	-0.238397
NU214_HUMAN	Nuclear pore complex protein Nup214 OS=Homo sapiens GN=NUP214 PE=1 SV=2	p09701	NUP214 seq: 1021 - 1037 + Phospho (ST)																																					0.0200044	0.567983	0.140222	n.s.	-0.209011
AJAP1_HUMAN	Adherens junction-associated protein 1 OS=Homo sapiens GN=AJAP1 PE=1 SV=1	p08382	AJAP1 pS56																																					0.020006	-0.503213	0.140079	n.s.	-0.708019
KCNKC_HUMAN		p08429	KCNKC_HUMAN pS5																																					0.020006	-0.503213	0.140079	n.s.	-0.708019
SLU7_HUMAN	Pre-mRNA-splicing factor SLU7 OS=Homo sapiens GN=SLU7 PE=1 SV=2	p05086	SLU7 pS215																																					0.0200268	-0.419244	0.14007	n.s.	-0.668903
MMTA2_HUMAN	Multiple myeloma tumor-associated protein 2 OS=Homo sapiens GN=MMTAG2 PE=1 SV=1	p06843	MMTAG2 seq: 210 - 225 + Phospho (ST)																																					0.0203789	-0.780706	0.141701	n.s.	-0.837287
RIPK1_HUMAN	Receptor-interacting serine/threonine-protein kinase 1 OS=Homo sapiens GN=RIPK1 PE=1 SV=3	p05295	RIPK1 pS320																																					0.0204571	0.685201	0.142038	n.s.	-0.154406
LEUK_HUMAN	Leukosialin OS=Homo sapiens GN=SPN PE=1 SV=1	p08694	SPN seq: 351 - 362 + Phospho (ST)																																					0.020476	-0.609361	0.142065	n.s.	-0.757467
HSF1_HUMAN	Heat shock factor protein 1 OS=Homo sapiens GN=HSF1 PE=1 SV=1	p10211	HSF1 pS303																																					0.0205369	-0.541295	0.142384	n.s.	-0.725759
SET_HUMAN	Protein SET OS=Homo sapiens GN=SET PE=1 SV=3	p06977	SET pS7																																					0.0206967	-0.728495	0.143076	n.s.	-0.812965
ZC3HD_HUMAN	Zinc finger CCCH domain-containing protein 13 OS=Homo sapiens GN=ZC3H13 PE=1 SV=1	p08263	ZC3H13 pS77																																					0.0208108	-0.423717	0.143552	n.s.	-0.670986
RLA1_HUMAN	60S acidic ribosomal protein P1 OS=Homo sapiens GN=RPLP1 PE=1 SV=1	p03686	RPLP1 pS104																																					0.0208588	0.791676	0.143779	n.s.	-0.104806
BCLF1_HUMAN	Bcl-2-associated transcription factor 1 OS=Homo sapiens GN=BCLAF1 PE=1 SV=2	p10755	BCLAF1 seq: 284 - 298 + 2 Phospho (ST)																																					0.0209247	-0.568434	0.143766	n.s.	-0.738402
BCLF1_HUMAN	Bcl-2-associated transcription factor 1 OS=Homo sapiens GN=BCLAF1 PE=1 SV=2	p10760	BCLAF1 seq: 284 - 298 + Phospho (ST); Phospho (Y)																																					0.0209247	-0.568434	0.143766	n.s.	-0.738402
UBP24_HUMAN	Ubiquitin carboxyl-terminal hydrolase 24 OS=Homo sapiens GN=USP24 PE=1 SV=3	p09562	USP24 seq: 1129 - 1147 + Phospho (ST)																																					0.0210752	0.422701	0.144332	n.s.	-0.27669
ARBK1_HUMAN	Beta-adrenergic receptor kinase 1 OS=Homo sapiens GN=ADRBK1 PE=1 SV=2	p05488	ADRBK1 pS670																																					0.0211349	0.761239	0.144326	n.s.	-0.118985
VIME_HUMAN	Vimentin OS=Homo sapiens GN=VIM PE=1 SV=4	p01536	VIM pS214																																					0.0212611	0.777222	0.145084	n.s.	-0.111539
TRI25_HUMAN	E3 ubiquitin/ISG15 ligase TRIM25 OS=Homo sapiens GN=TRIM25 PE=1 SV=2	p00679	TRIM25 pS100																																					0.0212709	0.490943	0.145047	n.s.	-0.2449
M4K5_HUMAN	Mitogen-activated protein kinase kinase kinase kinase 5 OS=Homo sapiens GN=MAP4K5 PE=1 SV=1	p06988	MAP4K5 seq: 431 - 454 + Phospho (ST)																																					0.0214135	0.753252	0.145707	n.s.	-0.122706
LIMA1_HUMAN	LIM domain and actin-binding protein 1 OS=Homo sapiens GN=LIMA1 PE=1 SV=1	p01923	LIMA1 pS490																																					0.0217466	-0.70214	0.147029	n.s.	-0.800688
NOLC1_HUMAN	Nucleolar and coiled-body phosphoprotein 1 OS=Homo sapiens GN=NOLC1 PE=1 SV=2	p06448	NOLC1 seq: 620 - 626 + Phospho (ST)																																					0.0218433	-0.775723	0.147473	n.s.	-0.834965
OSBL3_HUMAN	Oxysterol-binding protein-related protein 3 OS=Homo sapiens GN=OSBPL3 PE=1 SV=1	p00492	OSBPL3 pS437																																					0.0219386	0.470662	0.147803	n.s.	-0.254348
ZEB2_HUMAN	Zinc finger E-box-binding homeobox 2 OS=Homo sapiens GN=ZEB2 PE=1 SV=1	p08226	ZEB2 pT782 pS784																																					0.0219411	0.768246	0.147715	n.s.	-0.11572
ARHG7_HUMAN	Rho guanine nucleotide exchange factor 7 OS=Homo sapiens GN=ARHGEF7 PE=1 SV=2	p05306	ARHGEF7 pS518																																					0.0219743	0.613838	0.147834	n.s.	-0.18765
FAK2_HUMAN	Protein-tyrosine kinase 2-beta OS=Homo sapiens GN=PTK2B PE=1 SV=2	p06814	PTK2B pS375																																					0.0225108	0.724474	0.150171	n.s.	-0.136111
HDAC1_HUMAN	Histone deacetylase 1 OS=Homo sapiens GN=HDAC1 PE=1 SV=1	p05249	HDAC1 pS393																																					0.0225515	-0.654733	0.150338	n.s.	-0.778604
PAIRB_HUMAN	Plasminogen activator inhibitor 1 RNA-binding protein OS=Homo sapiens GN=SERBP1 PE=1 SV=2	p02415	SERBP1 pS234																																					0.0226006	0.432367	0.150455	n.s.	-0.272187
MED1_HUMAN	Mediator of RNA polymerase II transcription subunit 1 OS=Homo sapiens GN=MED1 PE=1 SV=4	p08655	MED1 pT1051																																					0.0226374	-0.704213	0.150385	n.s.	-0.801653
SRRM1_HUMAN	Serine/arginine repetitive matrix protein 1 OS=Homo sapiens GN=SRRM1 PE=1 SV=2	p01684	SRRM1 pT220																																					0.0226504	-0.437929	0.150366	n.s.	-0.677607
P2RX7_HUMAN		p03675	P2RX7_HUMAN pT467 pS470																																					0.0226626	-0.69104	0.150343	n.s.	-0.795517
CHD4_HUMAN	Chromodomain-helicase-DNA-binding protein 4 OS=Homo sapiens GN=CHD4 PE=1 SV=2	p05321	CHD4 pS1535																																					0.0231849	-0.686389	0.152639	n.s.	-0.79335
SAFB1_HUMAN	Scaffold attachment factor B1 OS=Homo sapiens GN=SAFB PE=1 SV=4	p09254	SAFB pS604																																					0.0232284	-0.701408	0.15282	n.s.	-0.800346
PML_HUMAN	Protein PML OS=Homo sapiens GN=PML PE=1 SV=3	p00921	PML pS518																																					0.023311	-0.754132	0.153258	n.s.	-0.824908
SRSF9_HUMAN	Serine/arginine-rich splicing factor 9 OS=Homo sapiens GN=SRSF9 PE=1 SV=1	p02779	SRSF9 seq: 210 - 221 + Phospho (Y)																																					0.0236712	-0.539882	0.155305	n.s.	-0.725101
FOG1_HUMAN	Zinc finger protein ZFPM1 OS=Homo sapiens GN=ZFPM1 PE=1 SV=2	p09653	ZFPM1 seq: 894 - 915 + Phospho (ST)																																					0.0237752	-0.498767	0.155773	n.s.	-0.705948
LRC47_HUMAN	Leucine-rich repeat-containing protein 47 OS=Homo sapiens GN=LRRC47 PE=1 SV=1	p04279	LRRC47 pS520																																					0.0237793	-0.687878	0.155692	n.s.	-0.794043
SRSF9_HUMAN	Serine/arginine-rich splicing factor 9 OS=Homo sapiens GN=SRSF9 PE=1 SV=1	p02778	SRSF9 pS211																																					0.0237793	-0.539301	0.155586	n.s.	-0.724831
ZRAB2_HUMAN	Zinc finger Ran-binding domain-containing protein 2 OS=Homo sapiens GN=ZRANB2 PE=1 SV=2	p01944	ZRANB2 pS153																																					0.0241772	-0.710418	0.157648	n.s.	-0.804544
RBM39_HUMAN	RNA-binding protein 39 OS=Homo sapiens GN=RBM39 PE=1 SV=2	p01185	RBM39 pS136																																					0.024259	-0.551259	0.158073	n.s.	-0.730401
LRCH4_HUMAN	Leucine-rich repeat and calponin homology domain-containing protein 4 OS=Homo sapiens GN=LRCH4 PE=1 SV=2	p08991	LRCH4 pS513																																					0.0243009	0.652827	0.158238	n.s.	-0.169487
CIZ1_HUMAN	Cip1-interacting zinc finger protein OS=Homo sapiens GN=CIZ1 PE=1 SV=2	p09654	CIZ1 pT244																																					0.0246673	-0.529114	0.159426	n.s.	-0.720085
DDX42_HUMAN	ATP-dependent RNA helicase DDX42 OS=Homo sapiens GN=DDX42 PE=1 SV=1	p10698	DDX42 pS185																																					0.024813	-0.619602	0.159718	n.s.	-0.762238
BIG2_HUMAN	Brefeldin A-inhibited guanine nucleotide-exchange protein 2 OS=Homo sapiens GN=ARFGEF2 PE=1 SV=3	p01700	ARFGEF2 pS218 pS227																																					0.0249911	0.503815	0.160431	n.s.	-0.238903
PTN12_HUMAN	Tyrosine-protein phosphatase non-receptor type 12 OS=Homo sapiens GN=PTPN12 PE=1 SV=3	p05528	PTPN12 pS435																																					0.0249997	0.622131	0.160378	n.s.	-0.183787
RHG15_HUMAN	Rho GTPase-activating protein 15 OS=Homo sapiens GN=ARHGAP15 PE=1 SV=2	p08150	ARHGAP15 pS43																																					0.0250101	0.717367	0.16023	n.s.	-0.139422
SRBD1_HUMAN		p03396	SRBD1_HUMAN seq: 859 - 865 + Phospho (ST)																																					0.0250564	0.621547	0.160418	n.s.	-0.184059
UIMC1_HUMAN	BRCA1-A complex subunit RAP80 OS=Homo sapiens GN=UIMC1 PE=1 SV=2	p08807	UIMC1 pS653																																					0.0250946	-0.75813	0.160447	n.s.	-0.82677
I2BP2_HUMAN	Interferon regulatory factor 2-binding protein 2 OS=Homo sapiens GN=IRF2BP2 PE=1 SV=2	p06818	IRF2BP2 pS455 pS457																																					0.0252135	-0.545661	0.160776	n.s.	-0.727793
ZYX_HUMAN	Zyxin OS=Homo sapiens GN=ZYX PE=1 SV=1	p04493	ZYX seq: 296 - 320 + Phospho (ST)																																					0.0252511	0.738814	0.160801	n.s.	-0.129431
CREB1_HUMAN	Cyclic AMP-responsive element-binding protein 1 OS=Homo sapiens GN=CREB1 PE=1 SV=2	p03358	CREB1 pS142																																					0.0255814	-0.797332	0.162254	n.s.	-0.845032
RSF1_HUMAN	Remodeling and spacing factor 1 OS=Homo sapiens GN=RSF1 PE=1 SV=2	p03984	RSF1 pS748																																					0.0255821	-0.656083	0.162151	n.s.	-0.779232
HDAC1_HUMAN	Histone deacetylase 1 OS=Homo sapiens GN=HDAC1 PE=1 SV=1	p05250	HDAC1 pS393																																					0.0259312	-0.513709	0.163818	n.s.	-0.712908
EGLN1_HUMAN	Egl nine homolog 1 OS=Homo sapiens GN=EGLN1 PE=1 SV=1	p00382	EGLN1 pS125																																					0.0259965	0.683554	0.164123	n.s.	-0.155174
DAP1_HUMAN	Death-associated protein 1 OS=Homo sapiens GN=DAP PE=1 SV=3	p01550	DAP seq: 38 - 65 + Phospho (ST)																																					0.0260188	0.736636	0.164154	n.s.	-0.130446
ZDHC5_HUMAN	Palmitoyltransferase ZDHHC5 OS=Homo sapiens GN=ZDHHC5 PE=1 SV=2	p02296	ZDHHC5 pS380																																					0.0260253	0.424881	0.164087	n.s.	-0.275674
MTMR3_HUMAN	Myotubularin-related protein 3 OS=Homo sapiens GN=MTMR3 PE=1 SV=3	p09272	MTMR3 seq: 613 - 630 + Phospho (ST)																																					0.0262136	0.663928	0.164729	n.s.	-0.164316
ZC3HD_HUMAN	Zinc finger CCCH domain-containing protein 13 OS=Homo sapiens GN=ZC3H13 PE=1 SV=1	p07845	ZC3H13 seq: 204 - 213 + 2 Phospho (ST)																																					0.0264048	-0.712573	0.165712	n.s.	-0.805548
PRAM_HUMAN	PML-RARA-regulated adapter molecule 1 OS=Homo sapiens GN=PRAM1 PE=1 SV=2	p03045	PRAM1 pS455																																					0.0264545	0.624595	0.165915	n.s.	-0.182639
4EBP1_HUMAN	Eukaryotic translation initiation factor 4E-binding protein 1 OS=Homo sapiens GN=EIF4EBP1 PE=1 SV=3	p01217	EIF4EBP1 seq: 74 - 99 + Phospho (ST)																																					0.0264724	0.640085	0.165918	n.s.	-0.175423
DDA1_HUMAN	DET1- and DDB1-associated protein 1 OS=Homo sapiens GN=DDA1 PE=1 SV=1	p06936	DDA1 pS33																																					0.0266305	0.666221	0.16669	n.s.	-0.163248
SP1_HUMAN	Transcription factor Sp1 OS=Homo sapiens GN=SP1 PE=1 SV=3	p09012	SP1 seq: 40 - 70 + Phospho (ST)																																					0.0266983	0.754322	0.166785	n.s.	-0.122207
DPTOR_HUMAN	DEP domain-containing mTOR-interacting protein OS=Homo sapiens GN=DEPTOR PE=1 SV=2	p07130	DEPTOR seq: 278 - 307 + Phospho (ST)																																					0.026998	0.714615	0.168107	n.s.	-0.140704
HCFC1_HUMAN	Host cell factor 1 OS=Homo sapiens GN=HCFC1 PE=1 SV=2	p10006	HCFC1 seq: 595 - 608 + Phospho (ST)																																					0.0270206	0.746217	0.168138	n.s.	-0.125983
SEPT2_HUMAN	Septin-2 OS=Homo sapiens GN=SEPT2 PE=1 SV=1	p03561	SEPT2 pS218																																					0.0270379	-0.63994	0.168136	n.s.	-0.771712
SRRM2_HUMAN	Serine/arginine repetitive matrix protein 2 OS=Homo sapiens GN=SRRM2 PE=1 SV=2	p08776	SRRM2 seq: 1854 - 1863 + 2 Phospho (ST)																																					0.0270639	-0.662209	0.167969	n.s.	-0.782086
F122A_HUMAN	Protein FAM122A OS=Homo sapiens GN=FAM122A PE=1 SV=1	p06641	FAM122A pS143 pS147																																					0.0276835	-0.553461	0.170043	n.s.	-0.731427
MINK1_HUMAN	Misshapen-like kinase 1 OS=Homo sapiens GN=MINK1 PE=1 SV=2	p07445	MINK1 pS763																																					0.0278836	0.776697	0.170832	n.s.	-0.111784
CBL_HUMAN	E3 ubiquitin-protein ligase CBL OS=Homo sapiens GN=CBL PE=1 SV=2	p10079	CBL seq: 478 - 499 + Phospho (ST)																																					0.027902	0.662898	0.170835	n.s.	-0.164796
OTUD4_HUMAN	OTU domain-containing protein 4 OS=Homo sapiens GN=OTUD4 PE=1 SV=4	p09715	OTUD4 pS416																																					0.028104	0.599561	0.171301	n.s.	-0.194301
TOM70_HUMAN	Mitochondrial import receptor subunit TOM70 OS=Homo sapiens GN=TOMM70A PE=1 SV=1	p00733	TOMM70A seq: 90 - 113 + Phospho (ST)																																					0.0282759	-0.734125	0.171691	n.s.	-0.815587
SP100_HUMAN	Nuclear autoantigen Sp-100 OS=Homo sapiens GN=SP100 PE=1 SV=3	p04736	SP100 pS18																																					0.0282866	-0.381515	0.171646	n.s.	-0.651327
SAFB1_HUMAN	Scaffold attachment factor B1 OS=Homo sapiens GN=SAFB PE=1 SV=4	p09258	SAFB pS604																																					0.0284554	-0.64899	0.172451	n.s.	-0.775928
CRKL_HUMAN	Crk-like protein OS=Homo sapiens GN=CRKL PE=1 SV=1	p10712	CRKL seq: 105 - 129 + Phospho (ST)																																					0.0290454	0.758016	0.174254	n.s.	-0.120486
MFR1L_HUMAN	Mitochondrial fission regulator 1-like OS=Homo sapiens GN=MTFR1L PE=1 SV=2	p05367	MTFR1L pS103																																					0.0291636	-0.652369	0.174743	n.s.	-0.777502
NUMA1_HUMAN	Nuclear mitotic apparatus protein 1 OS=Homo sapiens GN=NUMA1 PE=1 SV=2	p00603	NUMA1 pS169																																					0.0293905	-0.738169	0.175881	n.s.	-0.817471
SCRIB_HUMAN	Protein scribble homolog OS=Homo sapiens GN=SCRIB PE=1 SV=4	p06280	SCRIB pS1448																																					0.029516	0.534988	0.17597	n.s.	-0.224382
MEPCE_HUMAN	7SK snRNA methylphosphate capping enzyme OS=Homo sapiens GN=MEPCE PE=1 SV=1	p00975	MEPCE pS60																																					0.0295576	-0.628182	0.175998	n.s.	-0.766235
ASAP1_HUMAN	Arf-GAP with SH3 domain, ANK repeat and PH domain-containing protein 1 OS=Homo sapiens GN=ASAP1 PE=1 SV=4	p09576	ASAP1 seq: 837 - 852 + Phospho (ST)																																					0.0296493	0.72932	0.176214	n.s.	-0.133854
FNBP4_HUMAN	Formin-binding protein 4 OS=Homo sapiens GN=FNBP4 PE=1 SV=3	p06874	FNBP4 pS18																																					0.029669	-0.643061	0.176221	n.s.	-0.773166
SCFD1_HUMAN	Sec1 family domain-containing protein 1 OS=Homo sapiens GN=SCFD1 PE=1 SV=4	p10310	SCFD1 pS303																																					0.0296876	-0.683965	0.176222	n.s.	-0.792221
MATR3_HUMAN	Matrin-3 OS=Homo sapiens GN=MATR3 PE=1 SV=2	p09305	MATR3 pS598																																					0.0298009	-0.640496	0.176784	n.s.	-0.771971
CHAP1_HUMAN	Chromosome alignment-maintaining phosphoprotein 1 OS=Homo sapiens GN=CHAMP1 PE=1 SV=2	p04184	CHAMP1 pS405																																					0.0298772	-0.460551	0.177016	n.s.	-0.688145
CHAP1_HUMAN	Chromosome alignment-maintaining phosphoprotein 1 OS=Homo sapiens GN=CHAMP1 PE=1 SV=2	p04046	CHAMP1 seq: 280 - 301 + Phospho (ST)																																					0.030054	-0.730481	0.177623	n.s.	-0.81389
KSYK_HUMAN	Tyrosine-protein kinase SYK OS=Homo sapiens GN=SYK PE=1 SV=1	p01491	SYK pY352																																					0.0300922	0.650206	0.177738	n.s.	-0.170708
GFPT1_HUMAN	Glutamine--fructose-6-phosphate aminotransferase [isomerizing] 1 OS=Homo sapiens GN=GFPT1 PE=1 SV=3	p10038	GFPT1 seq: 259 - 271 + Phospho (ST)																																					0.0301104	0.692466	0.177735	n.s.	-0.151022
EF1D_HUMAN	Elongation factor 1-delta OS=Homo sapiens GN=EEF1D PE=1 SV=5	p00801	EEF1D pS133																																					0.030235	0.66404	0.17814	n.s.	-0.164264
STMN1_HUMAN	Stathmin OS=Homo sapiens GN=STMN1 PE=1 SV=3	p00708	STMN1 pS25																																					0.0303551	0.678141	0.178516	n.s.	-0.157695
SRF_HUMAN	Serum response factor OS=Homo sapiens GN=SRF PE=1 SV=1	p00432	SRF pS224																																					0.0306303	-0.635729	0.179691	n.s.	-0.76975
GPTC8_HUMAN	G patch domain-containing protein 8 OS=Homo sapiens GN=GPATCH8 PE=1 SV=2	p00819	GPATCH8 pS1065																																					0.0307574	0.322465	0.179994	n.s.	-0.323384
ACL6A_HUMAN	Actin-like protein 6A OS=Homo sapiens GN=ACTL6A PE=1 SV=1	p01624	ACTL6A pS233																																					0.0310356	-0.759879	0.180956	n.s.	-0.827585
CIC_HUMAN	Protein capicua homolog OS=Homo sapiens GN=CIC PE=1 SV=2	p09753	CIC pS173																																					0.0310886	0.491804	0.181043	n.s.	-0.244499
WIZ_HUMAN	Protein Wiz OS=Homo sapiens GN=WIZ PE=1 SV=2	p08409	WIZ pS1017																																					0.0311725	-0.728951	0.18131	n.s.	-0.813177
FOSL2_HUMAN	Fos-related antigen 2 OS=Homo sapiens GN=FOSL2 PE=1 SV=1	p08359	FOSL2 pS200																																					0.0314672	0.702376	0.182025	n.s.	-0.146405
RN213_HUMAN	E3 ubiquitin-protein ligase RNF213 OS=Homo sapiens GN=RNF213 PE=1 SV=3	p02549	RNF213 seq: 215 - 233 + Phospho (ST)																																					0.0315873	0.670798	0.182388	n.s.	-0.161116
SRRM1_HUMAN	Serine/arginine repetitive matrix protein 1 OS=Homo sapiens GN=SRRM1 PE=1 SV=2	p08781	SRRM1 seq: 426 - 434 + 2 Phospho (ST)																																					0.0322171	-0.631337	0.185239	n.s.	-0.767705
CYTSB_HUMAN	Cytospin-B OS=Homo sapiens GN=SPECC1 PE=1 SV=1	p00724	SPECC1 seq: 322 - 351 + Phospho (ST)																																					0.0322828	0.698985	0.185505	n.s.	-0.147985
P66B_HUMAN	Transcriptional repressor p66-beta OS=Homo sapiens GN=GATAD2B PE=1 SV=1	p10428	GATAD2B seq: 332 - 353 + Phospho (ST)																																					0.0323935	-0.666161	0.185917	n.s.	-0.783927
CCD86_HUMAN	Coiled-coil domain-containing protein 86 OS=Homo sapiens GN=CCDC86 PE=1 SV=1	p00282	CCDC86 pS58																																					0.0324172	-0.761493	0.185941	n.s.	-0.828337
DC1L1_HUMAN	Cytoplasmic dynein 1 light intermediate chain 1 OS=Homo sapiens GN=DYNC1LI1 PE=1 SV=3	p01093	DYNC1LI1 pS207																																					0.032576	-0.590528	0.186291	n.s.	-0.748694
F117A_HUMAN	Protein FAM117A OS=Homo sapiens GN=FAM117A PE=1 SV=1	p04948	FAM117A pS207																																					0.0326583	-0.722912	0.186426	n.s.	-0.810364
FOXK1_HUMAN	Forkhead box protein K1 OS=Homo sapiens GN=FOXK1 PE=1 SV=1	p01537	FOXK1 pS213																																					0.0326953	0.635224	0.186526	n.s.	-0.177688
SAFB1_HUMAN	Scaffold attachment factor B1 OS=Homo sapiens GN=SAFB PE=1 SV=4	p09256	SAFB pS601 pS604																																					0.0331326	-0.719407	0.187896	n.s.	-0.808731
URP2_HUMAN	Fermitin family homolog 3 OS=Homo sapiens GN=FERMT3 PE=1 SV=1	p09471	FERMT3 pY504																																					0.0332233	-0.409106	0.188298	n.s.	-0.66418
GSK3B_HUMAN	Glycogen synthase kinase-3 beta OS=Homo sapiens GN=GSK3B PE=1 SV=2	p09889	GSK3B seq: 7 - 27 + Phospho (ST)																																					0.0332248	0.499028	0.188195	n.s.	-0.241133
SG223_HUMAN	Tyrosine-protein kinase SgK223 OS=Homo sapiens GN=SGK223 PE=1 SV=3	p00099	SGK223 seq: 822 - 844 + Phospho (ST)																																					0.0334376	0.709817	0.189175	n.s.	-0.142939
TOP2B_HUMAN	DNA topoisomerase 2-beta OS=Homo sapiens GN=TOP2B PE=1 SV=3	p03614	TOP2B seq: 1548 - 1563 + Phospho (ST)																																					0.0339652	-0.797868	0.191027	n.s.	-0.845282
CAAP1_HUMAN	Caspase activity and apoptosis inhibitor 1 OS=Homo sapiens GN=CAAP1 PE=1 SV=2	p09200	CAAP1 seq: 301 - 317 + Phospho (ST)																																					0.0342435	-0.581495	0.192252	n.s.	-0.744486
TLE4_HUMAN	Transducin-like enhancer protein 4 OS=Homo sapiens GN=TLE4 PE=1 SV=3	p01053	TLE4 pS292																																					0.0342546	0.446299	0.192201	n.s.	-0.265697
SRRM2_HUMAN	Serine/arginine repetitive matrix protein 2 OS=Homo sapiens GN=SRRM2 PE=1 SV=2	p03094	SRRM2 seq: 1457 - 1467 + Phospho (ST)																																					0.0342647	-0.612087	0.192144	n.s.	-0.758737
SRRM1_HUMAN	Serine/arginine repetitive matrix protein 1 OS=Homo sapiens GN=SRRM1 PE=1 SV=2	p06985	SRRM1 pS713																																					0.0346739	-0.49115	0.193189	n.s.	-0.7024
PKN1_HUMAN	Serine/threonine-protein kinase N1 OS=Homo sapiens GN=PKN1 PE=1 SV=2	p09864	PKN1 seq: 772 - 794 + Phospho (ST)																																					0.0346831	0.717531	0.193127	n.s.	-0.139346
ACLY_HUMAN	ATP-citrate synthase OS=Homo sapiens GN=ACLY PE=1 SV=3	p00379	ACLY pS481																																					0.0347039	-0.617069	0.19313	n.s.	-0.761058
GTF2I_HUMAN	General transcription factor II-I OS=Homo sapiens GN=GTF2I PE=1 SV=2	p08304	GTF2I seq: 674 - 702 + Phospho (ST)																																					0.0347279	-0.688819	0.193151	n.s.	-0.794482
KANL1_HUMAN	KAT8 regulatory NSL complex subunit 1 OS=Homo sapiens GN=KANSL1 PE=1 SV=2	p09442	KANSL1 seq: 1039 - 1059 + Phospho (ST)																																					0.0347411	-0.721293	0.193112	n.s.	-0.80961
TM55A_HUMAN	Type 2 phosphatidylinositol 4,5-bisphosphate 4-phosphatase OS=Homo sapiens GN=TMEM55A PE=1 SV=1	p08336	TMEM55A seq: 10 - 35 + Phospho (ST)																																					0.0348336	0.768472	0.193513	n.s.	-0.115615
STMN1_HUMAN	Stathmin OS=Homo sapiens GN=STMN1 PE=1 SV=3	p00709	STMN1 pS25																																					0.0348802	0.722266	0.193659	n.s.	-0.13714
SRRM2_HUMAN	Serine/arginine repetitive matrix protein 2 OS=Homo sapiens GN=SRRM2 PE=1 SV=2	p05956	SRRM2 seq: 852 - 870 + Phospho (ST)																																					0.0349677	-0.470889	0.194032	n.s.	-0.692961
BD1L1_HUMAN	Biorientation of chromosomes in cell division protein 1-like 1 OS=Homo sapiens GN=BOD1L1 PE=1 SV=2	p03934	BOD1L1 pS800																																					0.0352949	0.616161	0.195506	n.s.	-0.186568
SRRM1_HUMAN	Serine/arginine repetitive matrix protein 1 OS=Homo sapiens GN=SRRM1 PE=1 SV=2	p09364	SRRM1 pS616																																					0.0353314	-0.423667	0.195595	n.s.	-0.670963
MTMR3_HUMAN	Myotubularin-related protein 3 OS=Homo sapiens GN=MTMR3 PE=1 SV=3	p09274	MTMR3 seq: 613 - 630 + Phospho (Y)																																					0.0358616	0.633004	0.197841	n.s.	-0.178722
ZC3HD_HUMAN	Zinc finger CCCH domain-containing protein 13 OS=Homo sapiens GN=ZC3H13 PE=1 SV=1	p02584	ZC3H13 pS986																																					0.035941	-0.427539	0.198164	n.s.	-0.672767
SF3B1_HUMAN	Splicing factor 3B subunit 1 OS=Homo sapiens GN=SF3B1 PE=1 SV=3	p10511	SF3B1 seq: 183 - 196 + Phospho (ST)																																					0.0361618	-0.485072	0.198921	n.s.	-0.699568
KLF3_HUMAN	Krueppel-like factor 3 OS=Homo sapiens GN=KLF3 PE=1 SV=1	p08888	KLF3 seq: 70 - 83 + Phospho (ST)																																					0.036226	-0.504253	0.199045	n.s.	-0.708503
ARGL1_HUMAN	Arginine and glutamate-rich protein 1 OS=Homo sapiens GN=ARGLU1 PE=1 SV=1	p00778	ARGLU1 pS77																																					0.0362941	-0.502901	0.199304	n.s.	-0.707874
BCR_HUMAN	Breakpoint cluster region protein OS=Homo sapiens GN=BCR PE=1 SV=2	p00683	BCR pS122																																					0.0364348	-0.78436	0.199846	n.s.	-0.838989
ETV6_HUMAN	Transcription factor ETV6 OS=Homo sapiens GN=ETV6 PE=1 SV=1	p03507	ETV6 seq: 15 - 39 + 2 Phospho (ST)																																					0.0366392	-0.640651	0.200564	n.s.	-0.772043
ETV6_HUMAN	Transcription factor ETV6 OS=Homo sapiens GN=ETV6 PE=1 SV=1	p03512	ETV6 seq: 15 - 39 + Phospho (ST); Phospho (Y)																																					0.0366392	-0.640651	0.200564	n.s.	-0.772043
RANB3_HUMAN	Ran-binding protein 3 OS=Homo sapiens GN=RANBP3 PE=1 SV=1	p09854	RANBP3 seq: 124 - 138 + Phospho (ST)																																					0.0367147	0.471389	0.200689	n.s.	-0.254009
TCOF_HUMAN	Treacle protein OS=Homo sapiens GN=TCOF1 PE=1 SV=3	p09830	TCOF1 pS381																																					0.0367641	-0.779136	0.200843	n.s.	-0.836555
BCLF1_HUMAN	Bcl-2-associated transcription factor 1 OS=Homo sapiens GN=BCLAF1 PE=1 SV=2	p06648	BCLAF1 pS658																																					0.0369451	-0.569502	0.201486	n.s.	-0.738899
SYTL2_HUMAN	Synaptotagmin-like protein 2 OS=Homo sapiens GN=SYTL2 PE=1 SV=3	p06006	SYTL2 pT711																																					0.0372556	0.633503	0.202484	n.s.	-0.178489
FUBP1_HUMAN	Far upstream element-binding protein 1 OS=Homo sapiens GN=FUBP1 PE=1 SV=3	p06184	FUBP1 seq: 621 - 644 + Phospho (ST)																																					0.0374325	-0.377186	0.202983	n.s.	-0.64931
RBM33_HUMAN	RNA-binding protein 33 OS=Homo sapiens GN=RBM33 PE=1 SV=3	p09628	RBM33 pS973																																					0.0380821	0.605237	0.205337	n.s.	-0.191657
AHNK_HUMAN	Neuroblast differentiation-associated protein AHNAK OS=Homo sapiens GN=AHNAK PE=1 SV=2	p02438	AHNAK seq: 5726 - 5744 + Phospho (ST)																																					0.0380883	0.772367	0.205255	n.s.	-0.113801
FNBP1_HUMAN	Formin-binding protein 1 OS=Homo sapiens GN=FNBP1 PE=1 SV=2	p06967	FNBP1 pS497																																					0.0384117	0.704903	0.20653	n.s.	-0.145228
TXLNA_HUMAN	Alpha-taxilin OS=Homo sapiens GN=TXLNA PE=1 SV=3	p06862	TXLNA seq: 504 - 517 + Phospho (ST)																																					0.0385763	-0.571492	0.207182	n.s.	-0.739826
KI13B_HUMAN	Kinesin-like protein KIF13B OS=Homo sapiens GN=KIF13B PE=1 SV=2	p07814	KIF13B seq: 1379 - 1387 + Phospho (ST)																																					0.03865	0.384013	0.207344	n.s.	-0.294712
ZC3HD_HUMAN	Zinc finger CCCH domain-containing protein 13 OS=Homo sapiens GN=ZC3H13 PE=1 SV=1	p08068	ZC3H13 seq: 875 - 885 + Phospho (ST)																																					0.0386579	-0.472246	0.20727	n.s.	-0.693594
HDAC2_HUMAN	Histone deacetylase 2 OS=Homo sapiens GN=HDAC2 PE=1 SV=2	p05254	HDAC2 pS394																																					0.0387498	-0.54201	0.207646	n.s.	-0.726092
CHSP1_HUMAN	Calcium-regulated heat stable protein 1 OS=Homo sapiens GN=CARHSP1 PE=1 SV=2	p09447	CARHSP1 pS52																																					0.0392321	0.668102	0.208764	n.s.	-0.162372
ZN180_HUMAN		p09448	ZN180_HUMAN seq: 641 - 647 + Phospho (ST)																																					0.0392321	0.668102	0.208764	n.s.	-0.162372
MTMR3_HUMAN	Myotubularin-related protein 3 OS=Homo sapiens GN=MTMR3 PE=1 SV=3	p09778	MTMR3 seq: 611 - 630 + Phospho (ST)																																					0.0395269	0.487224	0.209397	n.s.	-0.246632
MTMR3_HUMAN	Myotubularin-related protein 3 OS=Homo sapiens GN=MTMR3 PE=1 SV=3	p09779	MTMR3 seq: 611 - 630 + Phospho (Y)																																					0.0395269	0.487224	0.209397	n.s.	-0.246632
ZC11A_HUMAN	Zinc finger CCCH domain-containing protein 11A OS=Homo sapiens GN=ZC3H11A PE=1 SV=3	p06763	ZC3H11A seq: 756 - 775 + Phospho (ST)																																					0.0396341	-0.495779	0.20979	n.s.	-0.704556
LRRF2_HUMAN	Leucine-rich repeat flightless-interacting protein 2 OS=Homo sapiens GN=LRRFIP2 PE=1 SV=1	p05662	LRRFIP2 pS324																																					0.0403209	-0.567924	0.212013	n.s.	-0.738164
RBM33_HUMAN	RNA-binding protein 33 OS=Homo sapiens GN=RBM33 PE=1 SV=3	p10219	RBM33 pS765																																					0.0403653	-0.373629	0.212129	n.s.	-0.647654
FMNL_HUMAN	Formin-like protein 1 OS=Homo sapiens GN=FMNL1 PE=1 SV=3	p01454	FMNL1 pS1031																																					0.0404731	0.650893	0.212462	n.s.	-0.170388
MDC1_HUMAN	Mediator of DNA damage checkpoint protein 1 OS=Homo sapiens GN=MDC1 PE=1 SV=3	p02612	MDC1 seq: 360 - 393 + Phospho (ST)																																					0.0407968	-0.580892	0.213808	n.s.	-0.744205
SRRM1_HUMAN	Serine/arginine repetitive matrix protein 1 OS=Homo sapiens GN=SRRM1 PE=1 SV=2	p07278	SRRM1 pS605 pS607																																					0.0409409	-0.612528	0.214092	n.s.	-0.758942
LAP2A_HUMAN	Lamina-associated polypeptide 2, isoform alpha OS=Homo sapiens GN=TMPO PE=1 SV=2	p09023	TMPO seq: 158 - 173 + Phospho (ST)																																					0.0410219	-0.479685	0.21428	n.s.	-0.697059
ABI1_HUMAN	Abl interactor 1 OS=Homo sapiens GN=ABI1 PE=1 SV=4	p04532	ABI1 pS222																																					0.0410248	0.650219	0.214178	n.s.	-0.170702
FLI1_HUMAN	Friend leukemia integration 1 transcription factor OS=Homo sapiens GN=FLI1 PE=1 SV=1	p02265	FLI1 pS241																																					0.0413126	-0.784842	0.214974	n.s.	-0.839214
SRRM2_HUMAN	Serine/arginine repetitive matrix protein 2 OS=Homo sapiens GN=SRRM2 PE=1 SV=2	p06272	SRRM2 pS994																																					0.0413455	-0.326638	0.214911	n.s.	-0.625763
RUBIC_HUMAN	Run domain Beclin-1 interacting and cysteine-rich containing protein OS=Homo sapiens GN=KIAA0226 PE=1 SV=4	p07109	KIAA0226 seq: 386 - 402 + Phospho (ST)																																					0.0414203	0.681092	0.215065	n.s.	-0.15632
TTL12_HUMAN	Tubulin--tyrosine ligase-like protein 12 OS=Homo sapiens GN=TTLL12 PE=1 SV=2	p08877	TTLL12 seq: 15 - 40 + Phospho (ST)																																					0.0414519	-0.499592	0.215112	n.s.	-0.706332
STIM1_HUMAN	Stromal interaction molecule 1 OS=Homo sapiens GN=STIM1 PE=1 SV=3	p01234	STIM1 seq: 515 - 530 + Phospho (ST)																																					0.041814	0.379168	0.216168	n.s.	-0.296969
RPR1B_HUMAN	Regulation of nuclear pre-mRNA domain-containing protein 1B OS=Homo sapiens GN=RPRD1B PE=1 SV=1	p04942	RPRD1B pS134																																					0.041967	-0.395749	0.216606	n.s.	-0.657958
KS6A6_HUMAN	Ribosomal protein S6 kinase alpha-6 OS=Homo sapiens GN=RPS6KA6 PE=1 SV=1	p00963	RPS6KA6 seq: 230 - 247 + Phospho (ST)																																					0.042228	0.797783	0.217247	n.s.	-0.101961
SRRM2_HUMAN	Serine/arginine repetitive matrix protein 2 OS=Homo sapiens GN=SRRM2 PE=1 SV=2	p07241	SRRM2 pS2581																																					0.0422486	-0.404617	0.217236	n.s.	-0.662089
RBM15_HUMAN	Putative RNA-binding protein 15 OS=Homo sapiens GN=RBM15 PE=1 SV=2	p01336	RBM15 pT568																																					0.0422689	-0.362682	0.217223	n.s.	-0.642554
BCLF1_HUMAN	Bcl-2-associated transcription factor 1 OS=Homo sapiens GN=BCLAF1 PE=1 SV=2	p01195	BCLAF1 pS512																																					0.0424171	-0.54898	0.21775	n.s.	-0.729339
PNISR_HUMAN	Arginine/serine-rich protein PNISR OS=Homo sapiens GN=PNISR PE=1 SV=2	p06245	PNISR pS211																																					0.0427508	-0.666285	0.218757	n.s.	-0.783985
SP100_HUMAN	Nuclear autoantigen Sp-100 OS=Homo sapiens GN=SP100 PE=1 SV=3	p04735	SP100 pS18																																					0.0428212	-0.393126	0.218764	n.s.	-0.656736
SNTB1_HUMAN	Beta-1-syntrophin OS=Homo sapiens GN=SNTB1 PE=1 SV=3	p02793	SNTB1 pS219																																					0.0428465	0.472374	0.218659	n.s.	-0.25355
ARAF_HUMAN	Serine/threonine-protein kinase A-Raf OS=Homo sapiens GN=ARAF PE=1 SV=2	p07338	ARAF pS582																																					0.0429237	0.330772	0.218819	n.s.	-0.319514
RPRD2_HUMAN	Regulation of nuclear pre-mRNA domain-containing protein 2 OS=Homo sapiens GN=RPRD2 PE=1 SV=1	p07707	RPRD2 seq: 730 - 755 + Phospho (ST)																																					0.0429347	-0.422416	0.218758	n.s.	-0.67038
RHBL4_HUMAN	Rhomboid-related protein 4 OS=Homo sapiens GN=RHBDD1 PE=1 SV=1	p04565	RHBDD1 pS314																																					0.0429496	0.5374	0.218717	n.s.	-0.223258
RAM_HUMAN	RNMT-activating mini protein OS=Homo sapiens GN=FAM103A1 PE=1 SV=1	p06888	FAM103A1 pS36																																					0.0429695	-0.571809	0.218585	n.s.	-0.739974
SRRM2_HUMAN	Serine/arginine repetitive matrix protein 2 OS=Homo sapiens GN=SRRM2 PE=1 SV=2	p01733	SRRM2 pS1320 pS1329																																					0.0432015	-0.537046	0.21918	n.s.	-0.72378
FUBP2_HUMAN	Far upstream element-binding protein 2 OS=Homo sapiens GN=KHSRP PE=1 SV=4	p05216	KHSRP pS274																																					0.0433733	0.716429	0.219468	n.s.	-0.139859
PLPL7_HUMAN	Patatin-like phospholipase domain-containing protein 7 OS=Homo sapiens GN=PNPLA7 PE=2 SV=3	p01070	PNPLA7 pS1288																																					0.0434471	0.764922	0.219725	n.s.	-0.117269
NP1L4_HUMAN	Nucleosome assembly protein 1-like 4 OS=Homo sapiens GN=NAP1L4 PE=1 SV=1	p01569	NAP1L4 pS125																																					0.0436502	-0.773803	0.220518	n.s.	-0.834071
PKCB1_HUMAN	Protein kinase C-binding protein 1 OS=Homo sapiens GN=ZMYND8 PE=1 SV=2	p09466	ZMYND8 pS490																																					0.0436659	-0.448605	0.220481	n.s.	-0.68258
XRCC1_HUMAN	DNA repair protein XRCC1 OS=Homo sapiens GN=XRCC1 PE=1 SV=2	p09540	XRCC1 seq: 437 - 458 + Phospho (ST)																																					0.0438931	-0.564234	0.221393	n.s.	-0.736445
G3BP1_HUMAN	Ras GTPase-activating protein-binding protein 1 OS=Homo sapiens GN=G3BP1 PE=1 SV=1	p10713	G3BP1 pS149																																					0.0440574	-0.504001	0.221987	n.s.	-0.708386
SRRM1_HUMAN	Serine/arginine repetitive matrix protein 1 OS=Homo sapiens GN=SRRM1 PE=1 SV=2	p07033	SRRM1 pT581 pS583																																					0.0443108	-0.42116	0.222675	n.s.	-0.669795
LRC47_HUMAN	Leucine-rich repeat-containing protein 47 OS=Homo sapiens GN=LRRC47 PE=1 SV=1	p01548	LRRC47 seq: 515 - 542 + Phospho (ST)																																					0.0448286	-0.425053	0.224567	n.s.	-0.671609
KS6A4_HUMAN	Ribosomal protein S6 kinase alpha-4 OS=Homo sapiens GN=RPS6KA4 PE=1 SV=1	p06602	RPS6KA4 pS745																																					0.0448359	0.445808	0.224486	n.s.	-0.265926
SYNRG_HUMAN	Synergin gamma OS=Homo sapiens GN=SYNRG PE=1 SV=2	p01927	SYNRG seq: 930 - 946 + Oxidation (M); Phospho (ST)																																					0.0450974	0.555742	0.225321	n.s.	-0.214714
RCC1_HUMAN	Regulator of chromosome condensation OS=Homo sapiens GN=RCC1 PE=1 SV=1	p07018	RCC1 pS11																																					0.0452083	-0.454076	0.225403	n.s.	-0.685129
DOK3_HUMAN	Docking protein 3 OS=Homo sapiens GN=DOK3 PE=1 SV=2	p08531	DOK3 seq: 425 - 454 + Phospho (ST)																																					0.0452084	0.688998	0.225286	n.s.	-0.152637
RGS14_HUMAN	Regulator of G-protein signaling 14 OS=Homo sapiens GN=RGS14 PE=1 SV=4	p04528	RGS14 pS203																																					0.0453608	0.646866	0.225691	n.s.	-0.172265
ATX2L_HUMAN	Ataxin-2-like protein OS=Homo sapiens GN=ATXN2L PE=1 SV=2	p02639	ATXN2L pS111																																					0.0455498	0.497873	0.226513	n.s.	-0.241671
PARN_HUMAN	Poly(A)-specific ribonuclease PARN OS=Homo sapiens GN=PARN PE=1 SV=1	p05592	PARN pS557																																					0.0456942	0.450744	0.226641	n.s.	-0.263626
HDAC7_HUMAN	Histone deacetylase 7 OS=Homo sapiens GN=HDAC7 PE=1 SV=2	p00635	HDAC7 seq: 484 - 504 + Phospho (ST)																																					0.0458047	0.520362	0.226952	n.s.	-0.231195
PML_HUMAN	Protein PML OS=Homo sapiens GN=PML PE=1 SV=3	p00919	PML pS518 pS527																																					0.0458363	-0.736552	0.226991	n.s.	-0.816718
RAF1_HUMAN	RAF proto-oncogene serine/threonine-protein kinase OS=Homo sapiens GN=RAF1 PE=1 SV=1	p07742	RAF1 pS301																																					0.0458929	0.592314	0.227153	n.s.	-0.197677
ZCHC8_HUMAN	Zinc finger CCHC domain-containing protein 8 OS=Homo sapiens GN=ZCCHC8 PE=1 SV=2	p04110	ZCCHC8 seq: 590 - 609 + Phospho (ST)																																					0.0459711	-0.440885	0.227304	n.s.	-0.678984
SRS10_HUMAN	Serine/arginine-rich splicing factor 10 OS=Homo sapiens GN=SRSF10 PE=1 SV=1	p08701	SRSF10 pS131 pS133																																					0.0461028	-0.524439	0.227601	n.s.	-0.717907
LRC47_HUMAN	Leucine-rich repeat-containing protein 47 OS=Homo sapiens GN=LRRC47 PE=1 SV=1	p10783	LRRC47 seq: 509 - 542 + Phospho (ST)																																					0.0461376	-0.626955	0.227537	n.s.	-0.765663
MS3L1_HUMAN	Male-specific lethal 3 homolog OS=Homo sapiens GN=MSL3 PE=1 SV=1	p08972	MSL3 seq: 398 - 420 + 2 Phospho (ST)																																					0.0463318	0.480042	0.228259	n.s.	-0.249978
TPIS_HUMAN	Triosephosphate isomerase OS=Homo sapiens GN=TPI1 PE=1 SV=3	p04073	TPI1 pS58																																					0.0464182	0.563	0.228448	n.s.	-0.211333
SSF1_HUMAN	Suppressor of SWI4 1 homolog OS=Homo sapiens GN=PPAN PE=1 SV=1	p10120	PPAN pS359																																					0.0466893	-0.789345	0.229546	n.s.	-0.841311
PNISR_HUMAN	Arginine/serine-rich protein PNISR OS=Homo sapiens GN=PNISR PE=1 SV=2	p06248	PNISR pS211																																					0.046732	-0.656546	0.229637	n.s.	-0.779448
BCLF1_HUMAN	Bcl-2-associated transcription factor 1 OS=Homo sapiens GN=BCLAF1 PE=1 SV=2	p03583	BCLAF1 pS177																																					0.0469548	-0.592614	0.230376	n.s.	-0.749666
LATS1_HUMAN	Serine/threonine-protein kinase LATS1 OS=Homo sapiens GN=LATS1 PE=1 SV=1	p08187	LATS1 pS464																																					0.0470221	0.445108	0.230587	n.s.	-0.266252
KS6A3_HUMAN	Ribosomal protein S6 kinase alpha-3 OS=Homo sapiens GN=RPS6KA3 PE=1 SV=1	p05642	RPS6KA3 pS715																																					0.0471143	0.492478	0.230921	n.s.	-0.244185
SRRT_HUMAN	Serrate RNA effector molecule homolog OS=Homo sapiens GN=SRRT PE=1 SV=1	p02943	SRRT pS74																																					0.0474203	-0.707363	0.232063	n.s.	-0.803121
EMD_HUMAN	Emerin OS=Homo sapiens GN=EMD PE=1 SV=1	p06752	EMD seq: 47 - 68 + Phospho (ST)																																					0.0474468	0.548101	0.232073	n.s.	-0.218273
SCAM2_HUMAN	Secretory carrier-associated membrane protein 2 OS=Homo sapiens GN=SCAMP2 PE=1 SV=2	p00098	SCAMP2 seq: 317 - 329 + Phospho (ST)																																					0.0474485	0.760325	0.231962	n.s.	-0.119411
TRA2A_HUMAN	Transformer-2 protein homolog alpha OS=Homo sapiens GN=TRA2A PE=1 SV=1	p07027	TRA2A pS260 pS262																																					0.0475084	-0.740981	0.232076	n.s.	-0.818781
TRA2B_HUMAN	Transformer-2 protein homolog beta OS=Homo sapiens GN=TRA2B PE=1 SV=1	p07030	TRA2B seq: 262 - 271 + Phospho (ST); Phospho (Y)																																					0.0475084	-0.740981	0.232076	n.s.	-0.818781
CCDC6_HUMAN	Coiled-coil domain-containing protein 6 OS=Homo sapiens GN=CCDC6 PE=1 SV=2	p04384	CCDC6 pS240 pS244																																					0.0475598	0.557346	0.231912	n.s.	-0.213966
G3BP1_HUMAN	Ras GTPase-activating protein-binding protein 1 OS=Homo sapiens GN=G3BP1 PE=1 SV=1	p08962	G3BP1 seq: 230 - 247 + Phospho (ST)																																					0.0475871	-0.43384	0.231926	n.s.	-0.675702
SRRM1_HUMAN	Serine/arginine repetitive matrix protein 1 OS=Homo sapiens GN=SRRM1 PE=1 SV=2	p07037	SRRM1 pT572 pT574																																					0.0476964	-0.427015	0.231984	n.s.	-0.672523
FYV1_HUMAN	1-phosphatidylinositol 3-phosphate 5-kinase OS=Homo sapiens GN=PIKFYVE PE=1 SV=3	p07342	PIKFYVE pS307																																					0.0478068	0.508429	0.232284	n.s.	-0.236754
GRP2_HUMAN	RAS guanyl-releasing protein 2 OS=Homo sapiens GN=RASGRP2 PE=1 SV=1	p08903	RASGRP2 seq: 390 - 417 + Phospho (ST)																																					0.047901	0.654502	0.232505	n.s.	-0.168707
SRRM1_HUMAN	Serine/arginine repetitive matrix protein 1 OS=Homo sapiens GN=SRRM1 PE=1 SV=2	p03073	SRRM1 pS402 pT406																																					0.0479166	-0.381636	0.232463	n.s.	-0.651383
TR150_HUMAN	Thyroid hormone receptor-associated protein 3 OS=Homo sapiens GN=THRAP3 PE=1 SV=2	p03184	THRAP3 pS682																																					0.0479938	-0.413953	0.2326	n.s.	-0.666438
AHNK_HUMAN	Neuroblast differentiation-associated protein AHNAK OS=Homo sapiens GN=AHNAK PE=1 SV=2	p02491	AHNAK seq: 5724 - 5744 + Phospho (ST)																																					0.048031	0.785742	0.232544	n.s.	-0.10757
DBNL_HUMAN	Drebrin-like protein OS=Homo sapiens GN=DBNL PE=1 SV=1	p02133	DBNL pS160																																					0.0482001	-0.565076	0.233244	n.s.	-0.736837
HCLS1_HUMAN	Hematopoietic lineage cell-specific protein OS=Homo sapiens GN=HCLS1 PE=1 SV=3	p07077	HCLS1 pS275																																					0.0483661	0.779575	0.23381	n.s.	-0.110443
CRTC3_HUMAN	CREB-regulated transcription coactivator 3 OS=Homo sapiens GN=CRTC3 PE=1 SV=2	p05063	CRTC3 pS62																																					0.0483877	0.701028	0.233796	n.s.	-0.147034
ZC11A_HUMAN	Zinc finger CCCH domain-containing protein 11A OS=Homo sapiens GN=ZC3H11A PE=1 SV=3	p06761	ZC3H11A seq: 756 - 775 + 2 Phospho (ST)																																					0.0484179	-0.524617	0.233823	n.s.	-0.71799
BAZ2A_HUMAN	Bromodomain adjacent to zinc finger domain protein 2A OS=Homo sapiens GN=BAZ2A PE=1 SV=4	p06177	BAZ2A seq: 132 - 143 + Gln->pyro-Glu (N-term Q); Phospho (ST)																																					0.0485966	0.302211	0.234331	n.s.	-0.332819
ASH2L_HUMAN	Set1/Ash2 histone methyltransferase complex subunit ASH2 OS=Homo sapiens GN=ASH2L PE=1 SV=1	p07080	ASH2L pS623																																					0.0488961	-0.410784	0.235061	n.s.	-0.664962
SIPA1_HUMAN	Signal-induced proliferation-associated protein 1 OS=Homo sapiens GN=SIPA1 PE=1 SV=1	p07656	SIPA1 seq: 53 - 69 + Phospho (ST)																																					0.0493591	0.358806	0.23681	n.s.	-0.306455
TR150_HUMAN	Thyroid hormone receptor-associated protein 3 OS=Homo sapiens GN=THRAP3 PE=1 SV=2	p00684	THRAP3 pS243																																					0.0495602	-0.351126	0.237297	n.s.	-0.637171
RPA43_HUMAN	DNA-directed RNA polymerase I subunit RPA43 OS=Homo sapiens GN=TWISTNB PE=1 SV=1	p03056	TWISTNB pS304																																					0.0495746	-0.577951	0.237247	n.s.	-0.742835
TPD54_HUMAN	Tumor protein D54 OS=Homo sapiens GN=TPD52L2 PE=1 SV=2	p02518	TPD52L2 pS21																																					0.0496566	0.742609	0.23752	n.s.	-0.127663
[truncated: 7,536 more rows]
[truncated: 9 more columns]
